# Supplementary material for: High-throughput screening of spike variants uncovers the key residues that alter the affinity and antigenicity of SARS-CoV-2
Source: Cell Discov. 2023 Apr 11;9:40. doi: 10.1038/s41421-023-00534-2 (PMC10088716; doi:10.1038/s41421-023-00534-2)
Supplement: Supplementary file 2 — Supplementary Data S1. Oligo list for library construction [file 41421_2023_534_MOESM2_ESM.xlsx]

## Sheet: Oligo list
Name	Sequence (5'-3')
F2A	TGTAAAACGACGGCCAGTgctcttcacaagcttaagcggccgccATGGCCGTGTTTCTGGTGCTGCTGCCTtgaagagcGGTCATAGCTGTTTCCTG
F2R	TGTAAAACGACGGCCAGTgctcttcacaagcttaagcggccgccATGAGAGTGTTTCTGGTGCTGCTGCCTtgaagagcGGTCATAGCTGTTTCCTG
F2N	TGTAAAACGACGGCCAGTgctcttcacaagcttaagcggccgccATGAACGTGTTTCTGGTGCTGCTGCCTtgaagagcGGTCATAGCTGTTTCCTG
F2D	TGTAAAACGACGGCCAGTgctcttcacaagcttaagcggccgccATGGACGTGTTTCTGGTGCTGCTGCCTtgaagagcGGTCATAGCTGTTTCCTG
F2C	TGTAAAACGACGGCCAGTgctcttcacaagcttaagcggccgccATGTGCGTGTTTCTGGTGCTGCTGCCTtgaagagcGGTCATAGCTGTTTCCTG
F2E	TGTAAAACGACGGCCAGTgctcttcacaagcttaagcggccgccATGGAGGTGTTTCTGGTGCTGCTGCCTtgaagagcGGTCATAGCTGTTTCCTG
F2Q	TGTAAAACGACGGCCAGTgctcttcacaagcttaagcggccgccATGCAGGTGTTTCTGGTGCTGCTGCCTtgaagagcGGTCATAGCTGTTTCCTG
F2G	TGTAAAACGACGGCCAGTgctcttcacaagcttaagcggccgccATGGGCGTGTTTCTGGTGCTGCTGCCTtgaagagcGGTCATAGCTGTTTCCTG
F2H	TGTAAAACGACGGCCAGTgctcttcacaagcttaagcggccgccATGCACGTGTTTCTGGTGCTGCTGCCTtgaagagcGGTCATAGCTGTTTCCTG
F2I	TGTAAAACGACGGCCAGTgctcttcacaagcttaagcggccgccATGATCGTGTTTCTGGTGCTGCTGCCTtgaagagcGGTCATAGCTGTTTCCTG
F2L	TGTAAAACGACGGCCAGTgctcttcacaagcttaagcggccgccATGCTGGTGTTTCTGGTGCTGCTGCCTtgaagagcGGTCATAGCTGTTTCCTG
F2K	TGTAAAACGACGGCCAGTgctcttcacaagcttaagcggccgccATGAAGGTGTTTCTGGTGCTGCTGCCTtgaagagcGGTCATAGCTGTTTCCTG
F2M	TGTAAAACGACGGCCAGTgctcttcacaagcttaagcggccgccATGATGGTGTTTCTGGTGCTGCTGCCTtgaagagcGGTCATAGCTGTTTCCTG
F2P	TGTAAAACGACGGCCAGTgctcttcacaagcttaagcggccgccATGCCCGTGTTTCTGGTGCTGCTGCCTtgaagagcGGTCATAGCTGTTTCCTG
F2S	TGTAAAACGACGGCCAGTgctcttcacaagcttaagcggccgccATGAGCGTGTTTCTGGTGCTGCTGCCTtgaagagcGGTCATAGCTGTTTCCTG
F2T	TGTAAAACGACGGCCAGTgctcttcacaagcttaagcggccgccATGACCGTGTTTCTGGTGCTGCTGCCTtgaagagcGGTCATAGCTGTTTCCTG
F2W	TGTAAAACGACGGCCAGTgctcttcacaagcttaagcggccgccATGTGGGTGTTTCTGGTGCTGCTGCCTtgaagagcGGTCATAGCTGTTTCCTG
F2Y	TGTAAAACGACGGCCAGTgctcttcacaagcttaagcggccgccATGTACGTGTTTCTGGTGCTGCTGCCTtgaagagcGGTCATAGCTGTTTCCTG
F2V	TGTAAAACGACGGCCAGTgctcttcacaagcttaagcggccgccATGGTGGTGTTTCTGGTGCTGCTGCCTtgaagagcGGTCATAGCTGTTTCCTG
V3A	TGTAAAACGACGGCCAGTgctcttcagcttaagcggccgccATGTTCGCCTTTCTGGTGCTGCTGCCTCTGtgaagagcGGTCATAGCTGTTTCCTG
V3R	TGTAAAACGACGGCCAGTgctcttcagcttaagcggccgccATGTTCAGATTTCTGGTGCTGCTGCCTCTGtgaagagcGGTCATAGCTGTTTCCTG
V3N	TGTAAAACGACGGCCAGTgctcttcagcttaagcggccgccATGTTCAACTTTCTGGTGCTGCTGCCTCTGtgaagagcGGTCATAGCTGTTTCCTG
V3D	TGTAAAACGACGGCCAGTgctcttcagcttaagcggccgccATGTTCGACTTTCTGGTGCTGCTGCCTCTGtgaagagcGGTCATAGCTGTTTCCTG
V3C	TGTAAAACGACGGCCAGTgctcttcagcttaagcggccgccATGTTCTGCTTTCTGGTGCTGCTGCCTCTGtgaagagcGGTCATAGCTGTTTCCTG
V3E	TGTAAAACGACGGCCAGTgctcttcagcttaagcggccgccATGTTCGAGTTTCTGGTGCTGCTGCCTCTGtgaagagcGGTCATAGCTGTTTCCTG
V3Q	TGTAAAACGACGGCCAGTgctcttcagcttaagcggccgccATGTTCCAGTTTCTGGTGCTGCTGCCTCTGtgaagagcGGTCATAGCTGTTTCCTG
V3G	TGTAAAACGACGGCCAGTgctcttcagcttaagcggccgccATGTTCGGCTTTCTGGTGCTGCTGCCTCTGtgaagagcGGTCATAGCTGTTTCCTG
V3H	TGTAAAACGACGGCCAGTgctcttcagcttaagcggccgccATGTTCCACTTTCTGGTGCTGCTGCCTCTGtgaagagcGGTCATAGCTGTTTCCTG
V3I	TGTAAAACGACGGCCAGTgctcttcagcttaagcggccgccATGTTCATCTTTCTGGTGCTGCTGCCTCTGtgaagagcGGTCATAGCTGTTTCCTG
V3L	TGTAAAACGACGGCCAGTgctcttcagcttaagcggccgccATGTTCCTGTTTCTGGTGCTGCTGCCTCTGtgaagagcGGTCATAGCTGTTTCCTG
V3K	TGTAAAACGACGGCCAGTgctcttcagcttaagcggccgccATGTTCAAGTTTCTGGTGCTGCTGCCTCTGtgaagagcGGTCATAGCTGTTTCCTG
V3M	TGTAAAACGACGGCCAGTgctcttcagcttaagcggccgccATGTTCATGTTTCTGGTGCTGCTGCCTCTGtgaagagcGGTCATAGCTGTTTCCTG
V3F	TGTAAAACGACGGCCAGTgctcttcagcttaagcggccgccATGTTCTTCTTTCTGGTGCTGCTGCCTCTGtgaagagcGGTCATAGCTGTTTCCTG
V3P	TGTAAAACGACGGCCAGTgctcttcagcttaagcggccgccATGTTCCCCTTTCTGGTGCTGCTGCCTCTGtgaagagcGGTCATAGCTGTTTCCTG
V3S	TGTAAAACGACGGCCAGTgctcttcagcttaagcggccgccATGTTCAGCTTTCTGGTGCTGCTGCCTCTGtgaagagcGGTCATAGCTGTTTCCTG
V3T	TGTAAAACGACGGCCAGTgctcttcagcttaagcggccgccATGTTCACCTTTCTGGTGCTGCTGCCTCTGtgaagagcGGTCATAGCTGTTTCCTG
V3W	TGTAAAACGACGGCCAGTgctcttcagcttaagcggccgccATGTTCTGGTTTCTGGTGCTGCTGCCTCTGtgaagagcGGTCATAGCTGTTTCCTG
V3Y	TGTAAAACGACGGCCAGTgctcttcagcttaagcggccgccATGTTCTACTTTCTGGTGCTGCTGCCTCTGtgaagagcGGTCATAGCTGTTTCCTG
F4A	TGTAAAACGACGGCCAGTgctcttcataagcggccgccATGTTCGTGGCCCTGGTGCTGCTGCCTCTGGTGtgaagagcGGTCATAGCTGTTTCCTG
F4R	TGTAAAACGACGGCCAGTgctcttcataagcggccgccATGTTCGTGAGACTGGTGCTGCTGCCTCTGGTGtgaagagcGGTCATAGCTGTTTCCTG
F4N	TGTAAAACGACGGCCAGTgctcttcataagcggccgccATGTTCGTGAACCTGGTGCTGCTGCCTCTGGTGtgaagagcGGTCATAGCTGTTTCCTG
F4D	TGTAAAACGACGGCCAGTgctcttcataagcggccgccATGTTCGTGGACCTGGTGCTGCTGCCTCTGGTGtgaagagcGGTCATAGCTGTTTCCTG
F4C	TGTAAAACGACGGCCAGTgctcttcataagcggccgccATGTTCGTGTGCCTGGTGCTGCTGCCTCTGGTGtgaagagcGGTCATAGCTGTTTCCTG
F4E	TGTAAAACGACGGCCAGTgctcttcataagcggccgccATGTTCGTGGAGCTGGTGCTGCTGCCTCTGGTGtgaagagcGGTCATAGCTGTTTCCTG
F4Q	TGTAAAACGACGGCCAGTgctcttcataagcggccgccATGTTCGTGCAGCTGGTGCTGCTGCCTCTGGTGtgaagagcGGTCATAGCTGTTTCCTG
F4G	TGTAAAACGACGGCCAGTgctcttcataagcggccgccATGTTCGTGGGCCTGGTGCTGCTGCCTCTGGTGtgaagagcGGTCATAGCTGTTTCCTG
F4H	TGTAAAACGACGGCCAGTgctcttcataagcggccgccATGTTCGTGCACCTGGTGCTGCTGCCTCTGGTGtgaagagcGGTCATAGCTGTTTCCTG
F4I	TGTAAAACGACGGCCAGTgctcttcataagcggccgccATGTTCGTGATCCTGGTGCTGCTGCCTCTGGTGtgaagagcGGTCATAGCTGTTTCCTG
F4L	TGTAAAACGACGGCCAGTgctcttcataagcggccgccATGTTCGTGCTGCTGGTGCTGCTGCCTCTGGTGtgaagagcGGTCATAGCTGTTTCCTG
F4K	TGTAAAACGACGGCCAGTgctcttcataagcggccgccATGTTCGTGAAGCTGGTGCTGCTGCCTCTGGTGtgaagagcGGTCATAGCTGTTTCCTG
F4M	TGTAAAACGACGGCCAGTgctcttcataagcggccgccATGTTCGTGATGCTGGTGCTGCTGCCTCTGGTGtgaagagcGGTCATAGCTGTTTCCTG
F4P	TGTAAAACGACGGCCAGTgctcttcataagcggccgccATGTTCGTGCCCCTGGTGCTGCTGCCTCTGGTGtgaagagcGGTCATAGCTGTTTCCTG
F4S	TGTAAAACGACGGCCAGTgctcttcataagcggccgccATGTTCGTGAGCCTGGTGCTGCTGCCTCTGGTGtgaagagcGGTCATAGCTGTTTCCTG
F4T	TGTAAAACGACGGCCAGTgctcttcataagcggccgccATGTTCGTGACCCTGGTGCTGCTGCCTCTGGTGtgaagagcGGTCATAGCTGTTTCCTG
F4W	TGTAAAACGACGGCCAGTgctcttcataagcggccgccATGTTCGTGTGGCTGGTGCTGCTGCCTCTGGTGtgaagagcGGTCATAGCTGTTTCCTG
F4Y	TGTAAAACGACGGCCAGTgctcttcataagcggccgccATGTTCGTGTACCTGGTGCTGCTGCCTCTGGTGtgaagagcGGTCATAGCTGTTTCCTG
F4V	TGTAAAACGACGGCCAGTgctcttcataagcggccgccATGTTCGTGGTGCTGGTGCTGCTGCCTCTGGTGtgaagagcGGTCATAGCTGTTTCCTG
L5A	TGTAAAACGACGGCCAGTgctcttcagcggccgccATGTTCGTGTTTGCCGTGCTGCTGCCTCTGGTGAGCtgaagagcGGTCATAGCTGTTTCCTG
L5R	TGTAAAACGACGGCCAGTgctcttcagcggccgccATGTTCGTGTTTAGAGTGCTGCTGCCTCTGGTGAGCtgaagagcGGTCATAGCTGTTTCCTG
L5N	TGTAAAACGACGGCCAGTgctcttcagcggccgccATGTTCGTGTTTAACGTGCTGCTGCCTCTGGTGAGCtgaagagcGGTCATAGCTGTTTCCTG
L5D	TGTAAAACGACGGCCAGTgctcttcagcggccgccATGTTCGTGTTTGACGTGCTGCTGCCTCTGGTGAGCtgaagagcGGTCATAGCTGTTTCCTG
L5C	TGTAAAACGACGGCCAGTgctcttcagcggccgccATGTTCGTGTTTTGCGTGCTGCTGCCTCTGGTGAGCtgaagagcGGTCATAGCTGTTTCCTG
L5E	TGTAAAACGACGGCCAGTgctcttcagcggccgccATGTTCGTGTTTGAGGTGCTGCTGCCTCTGGTGAGCtgaagagcGGTCATAGCTGTTTCCTG
L5Q	TGTAAAACGACGGCCAGTgctcttcagcggccgccATGTTCGTGTTTCAGGTGCTGCTGCCTCTGGTGAGCtgaagagcGGTCATAGCTGTTTCCTG
L5G	TGTAAAACGACGGCCAGTgctcttcagcggccgccATGTTCGTGTTTGGCGTGCTGCTGCCTCTGGTGAGCtgaagagcGGTCATAGCTGTTTCCTG
L5H	TGTAAAACGACGGCCAGTgctcttcagcggccgccATGTTCGTGTTTCACGTGCTGCTGCCTCTGGTGAGCtgaagagcGGTCATAGCTGTTTCCTG
L5I	TGTAAAACGACGGCCAGTgctcttcagcggccgccATGTTCGTGTTTATCGTGCTGCTGCCTCTGGTGAGCtgaagagcGGTCATAGCTGTTTCCTG
L5K	TGTAAAACGACGGCCAGTgctcttcagcggccgccATGTTCGTGTTTAAGGTGCTGCTGCCTCTGGTGAGCtgaagagcGGTCATAGCTGTTTCCTG
L5M	TGTAAAACGACGGCCAGTgctcttcagcggccgccATGTTCGTGTTTATGGTGCTGCTGCCTCTGGTGAGCtgaagagcGGTCATAGCTGTTTCCTG
L5F	TGTAAAACGACGGCCAGTgctcttcagcggccgccATGTTCGTGTTTTTCGTGCTGCTGCCTCTGGTGAGCtgaagagcGGTCATAGCTGTTTCCTG
L5P	TGTAAAACGACGGCCAGTgctcttcagcggccgccATGTTCGTGTTTCCCGTGCTGCTGCCTCTGGTGAGCtgaagagcGGTCATAGCTGTTTCCTG
L5S	TGTAAAACGACGGCCAGTgctcttcagcggccgccATGTTCGTGTTTAGCGTGCTGCTGCCTCTGGTGAGCtgaagagcGGTCATAGCTGTTTCCTG
L5T	TGTAAAACGACGGCCAGTgctcttcagcggccgccATGTTCGTGTTTACCGTGCTGCTGCCTCTGGTGAGCtgaagagcGGTCATAGCTGTTTCCTG
L5W	TGTAAAACGACGGCCAGTgctcttcagcggccgccATGTTCGTGTTTTGGGTGCTGCTGCCTCTGGTGAGCtgaagagcGGTCATAGCTGTTTCCTG
L5Y	TGTAAAACGACGGCCAGTgctcttcagcggccgccATGTTCGTGTTTTACGTGCTGCTGCCTCTGGTGAGCtgaagagcGGTCATAGCTGTTTCCTG
L5V	TGTAAAACGACGGCCAGTgctcttcagcggccgccATGTTCGTGTTTGTGGTGCTGCTGCCTCTGGTGAGCtgaagagcGGTCATAGCTGTTTCCTG
V6A	TGTAAAACGACGGCCAGTgctcttcagccgccATGTTCGTGTTTCTGGCCCTGCTGCCTCTGGTGAGCTCCtgaagagcGGTCATAGCTGTTTCCTG
V6R	TGTAAAACGACGGCCAGTgctcttcagccgccATGTTCGTGTTTCTGAGACTGCTGCCTCTGGTGAGCTCCtgaagagcGGTCATAGCTGTTTCCTG
V6N	TGTAAAACGACGGCCAGTgctcttcagccgccATGTTCGTGTTTCTGAACCTGCTGCCTCTGGTGAGCTCCtgaagagcGGTCATAGCTGTTTCCTG
V6D	TGTAAAACGACGGCCAGTgctcttcagccgccATGTTCGTGTTTCTGGACCTGCTGCCTCTGGTGAGCTCCtgaagagcGGTCATAGCTGTTTCCTG
V6C	TGTAAAACGACGGCCAGTgctcttcagccgccATGTTCGTGTTTCTGTGCCTGCTGCCTCTGGTGAGCTCCtgaagagcGGTCATAGCTGTTTCCTG
V6E	TGTAAAACGACGGCCAGTgctcttcagccgccATGTTCGTGTTTCTGGAGCTGCTGCCTCTGGTGAGCTCCtgaagagcGGTCATAGCTGTTTCCTG
V6Q	TGTAAAACGACGGCCAGTgctcttcagccgccATGTTCGTGTTTCTGCAGCTGCTGCCTCTGGTGAGCTCCtgaagagcGGTCATAGCTGTTTCCTG
V6G	TGTAAAACGACGGCCAGTgctcttcagccgccATGTTCGTGTTTCTGGGCCTGCTGCCTCTGGTGAGCTCCtgaagagcGGTCATAGCTGTTTCCTG
V6H	TGTAAAACGACGGCCAGTgctcttcagccgccATGTTCGTGTTTCTGCACCTGCTGCCTCTGGTGAGCTCCtgaagagcGGTCATAGCTGTTTCCTG
V6I	TGTAAAACGACGGCCAGTgctcttcagccgccATGTTCGTGTTTCTGATCCTGCTGCCTCTGGTGAGCTCCtgaagagcGGTCATAGCTGTTTCCTG
V6L	TGTAAAACGACGGCCAGTgctcttcagccgccATGTTCGTGTTTCTGCTGCTGCTGCCTCTGGTGAGCTCCtgaagagcGGTCATAGCTGTTTCCTG
V6K	TGTAAAACGACGGCCAGTgctcttcagccgccATGTTCGTGTTTCTGAAGCTGCTGCCTCTGGTGAGCTCCtgaagagcGGTCATAGCTGTTTCCTG
V6M	TGTAAAACGACGGCCAGTgctcttcagccgccATGTTCGTGTTTCTGATGCTGCTGCCTCTGGTGAGCTCCtgaagagcGGTCATAGCTGTTTCCTG
V6F	TGTAAAACGACGGCCAGTgctcttcagccgccATGTTCGTGTTTCTGTTCCTGCTGCCTCTGGTGAGCTCCtgaagagcGGTCATAGCTGTTTCCTG
V6P	TGTAAAACGACGGCCAGTgctcttcagccgccATGTTCGTGTTTCTGCCCCTGCTGCCTCTGGTGAGCTCCtgaagagcGGTCATAGCTGTTTCCTG
V6S	TGTAAAACGACGGCCAGTgctcttcagccgccATGTTCGTGTTTCTGAGCCTGCTGCCTCTGGTGAGCTCCtgaagagcGGTCATAGCTGTTTCCTG
V6T	TGTAAAACGACGGCCAGTgctcttcagccgccATGTTCGTGTTTCTGACCCTGCTGCCTCTGGTGAGCTCCtgaagagcGGTCATAGCTGTTTCCTG
V6W	TGTAAAACGACGGCCAGTgctcttcagccgccATGTTCGTGTTTCTGTGGCTGCTGCCTCTGGTGAGCTCCtgaagagcGGTCATAGCTGTTTCCTG
V6Y	TGTAAAACGACGGCCAGTgctcttcagccgccATGTTCGTGTTTCTGTACCTGCTGCCTCTGGTGAGCTCCtgaagagcGGTCATAGCTGTTTCCTG
L7A	TGTAAAACGACGGCCAGTgctcttcagccATGTTCGTGTTTCTGGTGGCCCTGCCTCTGGTGAGCTCCCAGtgaagagcGGTCATAGCTGTTTCCTG
L7R	TGTAAAACGACGGCCAGTgctcttcagccATGTTCGTGTTTCTGGTGAGACTGCCTCTGGTGAGCTCCCAGtgaagagcGGTCATAGCTGTTTCCTG
L7N	TGTAAAACGACGGCCAGTgctcttcagccATGTTCGTGTTTCTGGTGAACCTGCCTCTGGTGAGCTCCCAGtgaagagcGGTCATAGCTGTTTCCTG
L7D	TGTAAAACGACGGCCAGTgctcttcagccATGTTCGTGTTTCTGGTGGACCTGCCTCTGGTGAGCTCCCAGtgaagagcGGTCATAGCTGTTTCCTG
L7C	TGTAAAACGACGGCCAGTgctcttcagccATGTTCGTGTTTCTGGTGTGCCTGCCTCTGGTGAGCTCCCAGtgaagagcGGTCATAGCTGTTTCCTG
L7E	TGTAAAACGACGGCCAGTgctcttcagccATGTTCGTGTTTCTGGTGGAGCTGCCTCTGGTGAGCTCCCAGtgaagagcGGTCATAGCTGTTTCCTG
L7Q	TGTAAAACGACGGCCAGTgctcttcagccATGTTCGTGTTTCTGGTGCAGCTGCCTCTGGTGAGCTCCCAGtgaagagcGGTCATAGCTGTTTCCTG
L7G	TGTAAAACGACGGCCAGTgctcttcagccATGTTCGTGTTTCTGGTGGGCCTGCCTCTGGTGAGCTCCCAGtgaagagcGGTCATAGCTGTTTCCTG
L7H	TGTAAAACGACGGCCAGTgctcttcagccATGTTCGTGTTTCTGGTGCACCTGCCTCTGGTGAGCTCCCAGtgaagagcGGTCATAGCTGTTTCCTG
L7I	TGTAAAACGACGGCCAGTgctcttcagccATGTTCGTGTTTCTGGTGATCCTGCCTCTGGTGAGCTCCCAGtgaagagcGGTCATAGCTGTTTCCTG
L7K	TGTAAAACGACGGCCAGTgctcttcagccATGTTCGTGTTTCTGGTGAAGCTGCCTCTGGTGAGCTCCCAGtgaagagcGGTCATAGCTGTTTCCTG
L7M	TGTAAAACGACGGCCAGTgctcttcagccATGTTCGTGTTTCTGGTGATGCTGCCTCTGGTGAGCTCCCAGtgaagagcGGTCATAGCTGTTTCCTG
L7F	TGTAAAACGACGGCCAGTgctcttcagccATGTTCGTGTTTCTGGTGTTCCTGCCTCTGGTGAGCTCCCAGtgaagagcGGTCATAGCTGTTTCCTG
L7P	TGTAAAACGACGGCCAGTgctcttcagccATGTTCGTGTTTCTGGTGCCCCTGCCTCTGGTGAGCTCCCAGtgaagagcGGTCATAGCTGTTTCCTG
L7S	TGTAAAACGACGGCCAGTgctcttcagccATGTTCGTGTTTCTGGTGAGCCTGCCTCTGGTGAGCTCCCAGtgaagagcGGTCATAGCTGTTTCCTG
L7T	TGTAAAACGACGGCCAGTgctcttcagccATGTTCGTGTTTCTGGTGACCCTGCCTCTGGTGAGCTCCCAGtgaagagcGGTCATAGCTGTTTCCTG
L7W	TGTAAAACGACGGCCAGTgctcttcagccATGTTCGTGTTTCTGGTGTGGCTGCCTCTGGTGAGCTCCCAGtgaagagcGGTCATAGCTGTTTCCTG
L7Y	TGTAAAACGACGGCCAGTgctcttcagccATGTTCGTGTTTCTGGTGTACCTGCCTCTGGTGAGCTCCCAGtgaagagcGGTCATAGCTGTTTCCTG
L7V	TGTAAAACGACGGCCAGTgctcttcagccATGTTCGTGTTTCTGGTGGTGCTGCCTCTGGTGAGCTCCCAGtgaagagcGGTCATAGCTGTTTCCTG
L8A	TGTAAAACGACGGCCAGTgctcttcaATGTTCGTGTTTCTGGTGCTGGCCCCTCTGGTGAGCTCCCAGTGCtgaagagcGGTCATAGCTGTTTCCTG
L8R	TGTAAAACGACGGCCAGTgctcttcaATGTTCGTGTTTCTGGTGCTGAGACCTCTGGTGAGCTCCCAGTGCtgaagagcGGTCATAGCTGTTTCCTG
L8N	TGTAAAACGACGGCCAGTgctcttcaATGTTCGTGTTTCTGGTGCTGAACCCTCTGGTGAGCTCCCAGTGCtgaagagcGGTCATAGCTGTTTCCTG
L8D	TGTAAAACGACGGCCAGTgctcttcaATGTTCGTGTTTCTGGTGCTGGACCCTCTGGTGAGCTCCCAGTGCtgaagagcGGTCATAGCTGTTTCCTG
L8C	TGTAAAACGACGGCCAGTgctcttcaATGTTCGTGTTTCTGGTGCTGTGCCCTCTGGTGAGCTCCCAGTGCtgaagagcGGTCATAGCTGTTTCCTG
L8E	TGTAAAACGACGGCCAGTgctcttcaATGTTCGTGTTTCTGGTGCTGGAGCCTCTGGTGAGCTCCCAGTGCtgaagagcGGTCATAGCTGTTTCCTG
L8Q	TGTAAAACGACGGCCAGTgctcttcaATGTTCGTGTTTCTGGTGCTGCAGCCTCTGGTGAGCTCCCAGTGCtgaagagcGGTCATAGCTGTTTCCTG
L8G	TGTAAAACGACGGCCAGTgctcttcaATGTTCGTGTTTCTGGTGCTGGGCCCTCTGGTGAGCTCCCAGTGCtgaagagcGGTCATAGCTGTTTCCTG
L8H	TGTAAAACGACGGCCAGTgctcttcaATGTTCGTGTTTCTGGTGCTGCACCCTCTGGTGAGCTCCCAGTGCtgaagagcGGTCATAGCTGTTTCCTG
L8I	TGTAAAACGACGGCCAGTgctcttcaATGTTCGTGTTTCTGGTGCTGATCCCTCTGGTGAGCTCCCAGTGCtgaagagcGGTCATAGCTGTTTCCTG
L8K	TGTAAAACGACGGCCAGTgctcttcaATGTTCGTGTTTCTGGTGCTGAAGCCTCTGGTGAGCTCCCAGTGCtgaagagcGGTCATAGCTGTTTCCTG
L8M	TGTAAAACGACGGCCAGTgctcttcaATGTTCGTGTTTCTGGTGCTGATGCCTCTGGTGAGCTCCCAGTGCtgaagagcGGTCATAGCTGTTTCCTG
L8F	TGTAAAACGACGGCCAGTgctcttcaATGTTCGTGTTTCTGGTGCTGTTCCCTCTGGTGAGCTCCCAGTGCtgaagagcGGTCATAGCTGTTTCCTG
L8P	TGTAAAACGACGGCCAGTgctcttcaATGTTCGTGTTTCTGGTGCTGCCCCCTCTGGTGAGCTCCCAGTGCtgaagagcGGTCATAGCTGTTTCCTG
L8S	TGTAAAACGACGGCCAGTgctcttcaATGTTCGTGTTTCTGGTGCTGAGCCCTCTGGTGAGCTCCCAGTGCtgaagagcGGTCATAGCTGTTTCCTG
L8T	TGTAAAACGACGGCCAGTgctcttcaATGTTCGTGTTTCTGGTGCTGACCCCTCTGGTGAGCTCCCAGTGCtgaagagcGGTCATAGCTGTTTCCTG
L8W	TGTAAAACGACGGCCAGTgctcttcaATGTTCGTGTTTCTGGTGCTGTGGCCTCTGGTGAGCTCCCAGTGCtgaagagcGGTCATAGCTGTTTCCTG
L8Y	TGTAAAACGACGGCCAGTgctcttcaATGTTCGTGTTTCTGGTGCTGTACCCTCTGGTGAGCTCCCAGTGCtgaagagcGGTCATAGCTGTTTCCTG
L8V	TGTAAAACGACGGCCAGTgctcttcaATGTTCGTGTTTCTGGTGCTGGTGCCTCTGGTGAGCTCCCAGTGCtgaagagcGGTCATAGCTGTTTCCTG
P9A	TGTAAAACGACGGCCAGTgctcttcaTTCGTGTTTCTGGTGCTGCTGGCCCTGGTGAGCTCCCAGTGCGTGtgaagagcGGTCATAGCTGTTTCCTG
P9R	TGTAAAACGACGGCCAGTgctcttcaTTCGTGTTTCTGGTGCTGCTGAGACTGGTGAGCTCCCAGTGCGTGtgaagagcGGTCATAGCTGTTTCCTG
P9N	TGTAAAACGACGGCCAGTgctcttcaTTCGTGTTTCTGGTGCTGCTGAACCTGGTGAGCTCCCAGTGCGTGtgaagagcGGTCATAGCTGTTTCCTG
P9D	TGTAAAACGACGGCCAGTgctcttcaTTCGTGTTTCTGGTGCTGCTGGACCTGGTGAGCTCCCAGTGCGTGtgaagagcGGTCATAGCTGTTTCCTG
P9C	TGTAAAACGACGGCCAGTgctcttcaTTCGTGTTTCTGGTGCTGCTGTGCCTGGTGAGCTCCCAGTGCGTGtgaagagcGGTCATAGCTGTTTCCTG
P9E	TGTAAAACGACGGCCAGTgctcttcaTTCGTGTTTCTGGTGCTGCTGGAGCTGGTGAGCTCCCAGTGCGTGtgaagagcGGTCATAGCTGTTTCCTG
P9Q	TGTAAAACGACGGCCAGTgctcttcaTTCGTGTTTCTGGTGCTGCTGCAGCTGGTGAGCTCCCAGTGCGTGtgaagagcGGTCATAGCTGTTTCCTG
P9G	TGTAAAACGACGGCCAGTgctcttcaTTCGTGTTTCTGGTGCTGCTGGGCCTGGTGAGCTCCCAGTGCGTGtgaagagcGGTCATAGCTGTTTCCTG
P9H	TGTAAAACGACGGCCAGTgctcttcaTTCGTGTTTCTGGTGCTGCTGCACCTGGTGAGCTCCCAGTGCGTGtgaagagcGGTCATAGCTGTTTCCTG
P9I	TGTAAAACGACGGCCAGTgctcttcaTTCGTGTTTCTGGTGCTGCTGATCCTGGTGAGCTCCCAGTGCGTGtgaagagcGGTCATAGCTGTTTCCTG
P9L	TGTAAAACGACGGCCAGTgctcttcaTTCGTGTTTCTGGTGCTGCTGCTGCTGGTGAGCTCCCAGTGCGTGtgaagagcGGTCATAGCTGTTTCCTG
P9K	TGTAAAACGACGGCCAGTgctcttcaTTCGTGTTTCTGGTGCTGCTGAAGCTGGTGAGCTCCCAGTGCGTGtgaagagcGGTCATAGCTGTTTCCTG
P9M	TGTAAAACGACGGCCAGTgctcttcaTTCGTGTTTCTGGTGCTGCTGATGCTGGTGAGCTCCCAGTGCGTGtgaagagcGGTCATAGCTGTTTCCTG
P9F	TGTAAAACGACGGCCAGTgctcttcaTTCGTGTTTCTGGTGCTGCTGTTCCTGGTGAGCTCCCAGTGCGTGtgaagagcGGTCATAGCTGTTTCCTG
P9S	TGTAAAACGACGGCCAGTgctcttcaTTCGTGTTTCTGGTGCTGCTGAGCCTGGTGAGCTCCCAGTGCGTGtgaagagcGGTCATAGCTGTTTCCTG
P9T	TGTAAAACGACGGCCAGTgctcttcaTTCGTGTTTCTGGTGCTGCTGACCCTGGTGAGCTCCCAGTGCGTGtgaagagcGGTCATAGCTGTTTCCTG
P9W	TGTAAAACGACGGCCAGTgctcttcaTTCGTGTTTCTGGTGCTGCTGTGGCTGGTGAGCTCCCAGTGCGTGtgaagagcGGTCATAGCTGTTTCCTG
P9Y	TGTAAAACGACGGCCAGTgctcttcaTTCGTGTTTCTGGTGCTGCTGTACCTGGTGAGCTCCCAGTGCGTGtgaagagcGGTCATAGCTGTTTCCTG
P9V	TGTAAAACGACGGCCAGTgctcttcaTTCGTGTTTCTGGTGCTGCTGGTGCTGGTGAGCTCCCAGTGCGTGtgaagagcGGTCATAGCTGTTTCCTG
L10A	TGTAAAACGACGGCCAGTgctcttcaGTGTTTCTGGTGCTGCTGCCTGCCGTGAGCTCCCAGTGCGTGAACtgaagagcGGTCATAGCTGTTTCCTG
L10R	TGTAAAACGACGGCCAGTgctcttcaGTGTTTCTGGTGCTGCTGCCTAGAGTGAGCTCCCAGTGCGTGAACtgaagagcGGTCATAGCTGTTTCCTG
L10N	TGTAAAACGACGGCCAGTgctcttcaGTGTTTCTGGTGCTGCTGCCTAACGTGAGCTCCCAGTGCGTGAACtgaagagcGGTCATAGCTGTTTCCTG
L10D	TGTAAAACGACGGCCAGTgctcttcaGTGTTTCTGGTGCTGCTGCCTGACGTGAGCTCCCAGTGCGTGAACtgaagagcGGTCATAGCTGTTTCCTG
L10C	TGTAAAACGACGGCCAGTgctcttcaGTGTTTCTGGTGCTGCTGCCTTGCGTGAGCTCCCAGTGCGTGAACtgaagagcGGTCATAGCTGTTTCCTG
L10E	TGTAAAACGACGGCCAGTgctcttcaGTGTTTCTGGTGCTGCTGCCTGAGGTGAGCTCCCAGTGCGTGAACtgaagagcGGTCATAGCTGTTTCCTG
L10Q	TGTAAAACGACGGCCAGTgctcttcaGTGTTTCTGGTGCTGCTGCCTCAGGTGAGCTCCCAGTGCGTGAACtgaagagcGGTCATAGCTGTTTCCTG
L10G	TGTAAAACGACGGCCAGTgctcttcaGTGTTTCTGGTGCTGCTGCCTGGCGTGAGCTCCCAGTGCGTGAACtgaagagcGGTCATAGCTGTTTCCTG
L10H	TGTAAAACGACGGCCAGTgctcttcaGTGTTTCTGGTGCTGCTGCCTCACGTGAGCTCCCAGTGCGTGAACtgaagagcGGTCATAGCTGTTTCCTG
L10I	TGTAAAACGACGGCCAGTgctcttcaGTGTTTCTGGTGCTGCTGCCTATCGTGAGCTCCCAGTGCGTGAACtgaagagcGGTCATAGCTGTTTCCTG
L10K	TGTAAAACGACGGCCAGTgctcttcaGTGTTTCTGGTGCTGCTGCCTAAGGTGAGCTCCCAGTGCGTGAACtgaagagcGGTCATAGCTGTTTCCTG
L10M	TGTAAAACGACGGCCAGTgctcttcaGTGTTTCTGGTGCTGCTGCCTATGGTGAGCTCCCAGTGCGTGAACtgaagagcGGTCATAGCTGTTTCCTG
L10F	TGTAAAACGACGGCCAGTgctcttcaGTGTTTCTGGTGCTGCTGCCTTTCGTGAGCTCCCAGTGCGTGAACtgaagagcGGTCATAGCTGTTTCCTG
L10P	TGTAAAACGACGGCCAGTgctcttcaGTGTTTCTGGTGCTGCTGCCTCCCGTGAGCTCCCAGTGCGTGAACtgaagagcGGTCATAGCTGTTTCCTG
L10S	TGTAAAACGACGGCCAGTgctcttcaGTGTTTCTGGTGCTGCTGCCTAGCGTGAGCTCCCAGTGCGTGAACtgaagagcGGTCATAGCTGTTTCCTG
L10T	TGTAAAACGACGGCCAGTgctcttcaGTGTTTCTGGTGCTGCTGCCTACCGTGAGCTCCCAGTGCGTGAACtgaagagcGGTCATAGCTGTTTCCTG
L10W	TGTAAAACGACGGCCAGTgctcttcaGTGTTTCTGGTGCTGCTGCCTTGGGTGAGCTCCCAGTGCGTGAACtgaagagcGGTCATAGCTGTTTCCTG
L10Y	TGTAAAACGACGGCCAGTgctcttcaGTGTTTCTGGTGCTGCTGCCTTACGTGAGCTCCCAGTGCGTGAACtgaagagcGGTCATAGCTGTTTCCTG
L10V	TGTAAAACGACGGCCAGTgctcttcaGTGTTTCTGGTGCTGCTGCCTGTGGTGAGCTCCCAGTGCGTGAACtgaagagcGGTCATAGCTGTTTCCTG
V11A	TGTAAAACGACGGCCAGTgctcttcaTTTCTGGTGCTGCTGCCTCTGGCCAGCTCCCAGTGCGTGAACCTGtgaagagcGGTCATAGCTGTTTCCTG
V11R	TGTAAAACGACGGCCAGTgctcttcaTTTCTGGTGCTGCTGCCTCTGAGAAGCTCCCAGTGCGTGAACCTGtgaagagcGGTCATAGCTGTTTCCTG
V11N	TGTAAAACGACGGCCAGTgctcttcaTTTCTGGTGCTGCTGCCTCTGAACAGCTCCCAGTGCGTGAACCTGtgaagagcGGTCATAGCTGTTTCCTG
V11D	TGTAAAACGACGGCCAGTgctcttcaTTTCTGGTGCTGCTGCCTCTGGACAGCTCCCAGTGCGTGAACCTGtgaagagcGGTCATAGCTGTTTCCTG
V11C	TGTAAAACGACGGCCAGTgctcttcaTTTCTGGTGCTGCTGCCTCTGTGCAGCTCCCAGTGCGTGAACCTGtgaagagcGGTCATAGCTGTTTCCTG
V11E	TGTAAAACGACGGCCAGTgctcttcaTTTCTGGTGCTGCTGCCTCTGGAGAGCTCCCAGTGCGTGAACCTGtgaagagcGGTCATAGCTGTTTCCTG
V11Q	TGTAAAACGACGGCCAGTgctcttcaTTTCTGGTGCTGCTGCCTCTGCAGAGCTCCCAGTGCGTGAACCTGtgaagagcGGTCATAGCTGTTTCCTG
V11G	TGTAAAACGACGGCCAGTgctcttcaTTTCTGGTGCTGCTGCCTCTGGGCAGCTCCCAGTGCGTGAACCTGtgaagagcGGTCATAGCTGTTTCCTG
V11H	TGTAAAACGACGGCCAGTgctcttcaTTTCTGGTGCTGCTGCCTCTGCACAGCTCCCAGTGCGTGAACCTGtgaagagcGGTCATAGCTGTTTCCTG
V11I	TGTAAAACGACGGCCAGTgctcttcaTTTCTGGTGCTGCTGCCTCTGATCAGCTCCCAGTGCGTGAACCTGtgaagagcGGTCATAGCTGTTTCCTG
V11L	TGTAAAACGACGGCCAGTgctcttcaTTTCTGGTGCTGCTGCCTCTGCTGAGCTCCCAGTGCGTGAACCTGtgaagagcGGTCATAGCTGTTTCCTG
V11K	TGTAAAACGACGGCCAGTgctcttcaTTTCTGGTGCTGCTGCCTCTGAAaAGCTCCCAGTGCGTGAACCTGtgaagagcGGTCATAGCTGTTTCCTG
V11M	TGTAAAACGACGGCCAGTgctcttcaTTTCTGGTGCTGCTGCCTCTGATGAGCTCCCAGTGCGTGAACCTGtgaagagcGGTCATAGCTGTTTCCTG
V11F	TGTAAAACGACGGCCAGTgctcttcaTTTCTGGTGCTGCTGCCTCTGTTCAGCTCCCAGTGCGTGAACCTGtgaagagcGGTCATAGCTGTTTCCTG
V11P	TGTAAAACGACGGCCAGTgctcttcaTTTCTGGTGCTGCTGCCTCTGCCCAGCTCCCAGTGCGTGAACCTGtgaagagcGGTCATAGCTGTTTCCTG
V11S	TGTAAAACGACGGCCAGTgctcttcaTTTCTGGTGCTGCTGCCTCTGAGCAGCTCCCAGTGCGTGAACCTGtgaagagcGGTCATAGCTGTTTCCTG
V11T	TGTAAAACGACGGCCAGTgctcttcaTTTCTGGTGCTGCTGCCTCTGACCAGCTCCCAGTGCGTGAACCTGtgaagagcGGTCATAGCTGTTTCCTG
V11W	TGTAAAACGACGGCCAGTgctcttcaTTTCTGGTGCTGCTGCCTCTGTGGAGCTCCCAGTGCGTGAACCTGtgaagagcGGTCATAGCTGTTTCCTG
V11Y	TGTAAAACGACGGCCAGTgctcttcaTTTCTGGTGCTGCTGCCTCTGTACAGCTCCCAGTGCGTGAACCTGtgaagagcGGTCATAGCTGTTTCCTG
S12A	TGTAAAACGACGGCCAGTgctcttcaCTGGTGCTGCTGCCTCTGGTGGCCTCCCAGTGCGTGAACCTGACCtgaagagcGGTCATAGCTGTTTCCTG
S12R	TGTAAAACGACGGCCAGTgctcttcaCTGGTGCTGCTGCCTCTGGTGAGATCCCAGTGCGTGAACCTGACCtgaagagcGGTCATAGCTGTTTCCTG
S12N	TGTAAAACGACGGCCAGTgctcttcaCTGGTGCTGCTGCCTCTGGTGAACTCCCAGTGCGTGAACCTGACCtgaagagcGGTCATAGCTGTTTCCTG
S12D	TGTAAAACGACGGCCAGTgctcttcaCTGGTGCTGCTGCCTCTGGTGGACTCCCAGTGCGTGAACCTGACCtgaagagcGGTCATAGCTGTTTCCTG
S12C	TGTAAAACGACGGCCAGTgctcttcaCTGGTGCTGCTGCCTCTGGTGTGCTCCCAGTGCGTGAACCTGACCtgaagagcGGTCATAGCTGTTTCCTG
S12E	TGTAAAACGACGGCCAGTgctcttcaCTGGTGCTGCTGCCTCTGGTGGAGTCCCAGTGCGTGAACCTGACCtgaagagcGGTCATAGCTGTTTCCTG
S12Q	TGTAAAACGACGGCCAGTgctcttcaCTGGTGCTGCTGCCTCTGGTGCAGTCCCAGTGCGTGAACCTGACCtgaagagcGGTCATAGCTGTTTCCTG
S12G	TGTAAAACGACGGCCAGTgctcttcaCTGGTGCTGCTGCCTCTGGTGGGCTCCCAGTGCGTGAACCTGACCtgaagagcGGTCATAGCTGTTTCCTG
S12H	TGTAAAACGACGGCCAGTgctcttcaCTGGTGCTGCTGCCTCTGGTGCACTCCCAGTGCGTGAACCTGACCtgaagagcGGTCATAGCTGTTTCCTG
S12I	TGTAAAACGACGGCCAGTgctcttcaCTGGTGCTGCTGCCTCTGGTGATCTCCCAGTGCGTGAACCTGACCtgaagagcGGTCATAGCTGTTTCCTG
S12L	TGTAAAACGACGGCCAGTgctcttcaCTGGTGCTGCTGCCTCTGGTGCTGTCCCAGTGCGTGAACCTGACCtgaagagcGGTCATAGCTGTTTCCTG
S12K	TGTAAAACGACGGCCAGTgctcttcaCTGGTGCTGCTGCCTCTGGTGAAGTCCCAGTGCGTGAACCTGACCtgaagagcGGTCATAGCTGTTTCCTG
S12M	TGTAAAACGACGGCCAGTgctcttcaCTGGTGCTGCTGCCTCTGGTGATGTCCCAGTGCGTGAACCTGACCtgaagagcGGTCATAGCTGTTTCCTG
S12F	TGTAAAACGACGGCCAGTgctcttcaCTGGTGCTGCTGCCTCTGGTGTTCTCCCAGTGCGTGAACCTGACCtgaagagcGGTCATAGCTGTTTCCTG
S12P	TGTAAAACGACGGCCAGTgctcttcaCTGGTGCTGCTGCCTCTGGTGCCCTCCCAGTGCGTGAACCTGACCtgaagagcGGTCATAGCTGTTTCCTG
S12T	TGTAAAACGACGGCCAGTgctcttcaCTGGTGCTGCTGCCTCTGGTGACCTCCCAGTGCGTGAACCTGACCtgaagagcGGTCATAGCTGTTTCCTG
S12W	TGTAAAACGACGGCCAGTgctcttcaCTGGTGCTGCTGCCTCTGGTGTGGTCCCAGTGCGTGAACCTGACCtgaagagcGGTCATAGCTGTTTCCTG
S12Y	TGTAAAACGACGGCCAGTgctcttcaCTGGTGCTGCTGCCTCTGGTGTACTCCCAGTGCGTGAACCTGACCtgaagagcGGTCATAGCTGTTTCCTG
S12V	TGTAAAACGACGGCCAGTgctcttcaCTGGTGCTGCTGCCTCTGGTGGTGTCCCAGTGCGTGAACCTGACCtgaagagcGGTCATAGCTGTTTCCTG
S13A	TGTAAAACGACGGCCAGTgctcttcaGTGCTGCTGCCTCTGGTGAGCGCCCAGTGCGTGAACCTGACCACAtgaagagcGGTCATAGCTGTTTCCTG
S13R	TGTAAAACGACGGCCAGTgctcttcaGTGCTGCTGCCTCTGGTGAGCAGACAGTGCGTGAACCTGACCACAtgaagagcGGTCATAGCTGTTTCCTG
S13N	TGTAAAACGACGGCCAGTgctcttcaGTGCTGCTGCCTCTGGTGAGCAACCAGTGCGTGAACCTGACCACAtgaagagcGGTCATAGCTGTTTCCTG
S13D	TGTAAAACGACGGCCAGTgctcttcaGTGCTGCTGCCTCTGGTGAGCGACCAGTGCGTGAACCTGACCACAtgaagagcGGTCATAGCTGTTTCCTG
S13C	TGTAAAACGACGGCCAGTgctcttcaGTGCTGCTGCCTCTGGTGAGCTGCCAGTGCGTGAACCTGACCACAtgaagagcGGTCATAGCTGTTTCCTG
S13E	TGTAAAACGACGGCCAGTgctcttcaGTGCTGCTGCCTCTGGTGAGCGAGCAGTGCGTGAACCTGACCACAtgaagagcGGTCATAGCTGTTTCCTG
S13Q	TGTAAAACGACGGCCAGTgctcttcaGTGCTGCTGCCTCTGGTGAGCCAGCAGTGCGTGAACCTGACCACAtgaagagcGGTCATAGCTGTTTCCTG
S13G	TGTAAAACGACGGCCAGTgctcttcaGTGCTGCTGCCTCTGGTGAGCGGCCAGTGCGTGAACCTGACCACAtgaagagcGGTCATAGCTGTTTCCTG
S13H	TGTAAAACGACGGCCAGTgctcttcaGTGCTGCTGCCTCTGGTGAGCCACCAGTGCGTGAACCTGACCACAtgaagagcGGTCATAGCTGTTTCCTG
S13I	TGTAAAACGACGGCCAGTgctcttcaGTGCTGCTGCCTCTGGTGAGCATCCAGTGCGTGAACCTGACCACAtgaagagcGGTCATAGCTGTTTCCTG
S13L	TGTAAAACGACGGCCAGTgctcttcaGTGCTGCTGCCTCTGGTGAGCCTGCAGTGCGTGAACCTGACCACAtgaagagcGGTCATAGCTGTTTCCTG
S13K	TGTAAAACGACGGCCAGTgctcttcaGTGCTGCTGCCTCTGGTGAGCAAGCAGTGCGTGAACCTGACCACAtgaagagcGGTCATAGCTGTTTCCTG
S13M	TGTAAAACGACGGCCAGTgctcttcaGTGCTGCTGCCTCTGGTGAGCATGCAGTGCGTGAACCTGACCACAtgaagagcGGTCATAGCTGTTTCCTG
S13F	TGTAAAACGACGGCCAGTgctcttcaGTGCTGCTGCCTCTGGTGAGCTTCCAGTGCGTGAACCTGACCACAtgaagagcGGTCATAGCTGTTTCCTG
S13P	TGTAAAACGACGGCCAGTgctcttcaGTGCTGCTGCCTCTGGTGAGCCCCCAGTGCGTGAACCTGACCACAtgaagagcGGTCATAGCTGTTTCCTG
S13T	TGTAAAACGACGGCCAGTgctcttcaGTGCTGCTGCCTCTGGTGAGCACCCAGTGCGTGAACCTGACCACAtgaagagcGGTCATAGCTGTTTCCTG
S13W	TGTAAAACGACGGCCAGTgctcttcaGTGCTGCTGCCTCTGGTGAGCTGGCAGTGCGTGAACCTGACCACAtgaagagcGGTCATAGCTGTTTCCTG
S13Y	TGTAAAACGACGGCCAGTgctcttcaGTGCTGCTGCCTCTGGTGAGCTACCAGTGCGTGAACCTGACCACAtgaagagcGGTCATAGCTGTTTCCTG
S13V	TGTAAAACGACGGCCAGTgctcttcaGTGCTGCTGCCTCTGGTGAGCGTGCAGTGCGTGAACCTGACCACAtgaagagcGGTCATAGCTGTTTCCTG
Q14A	TGTAAAACGACGGCCAGTgctcttcaCTGCTGCCTCTGGTGAGCTCCGCCTGCGTGAACCTGACCACAAGGtgaagagcGGTCATAGCTGTTTCCTG
Q14R	TGTAAAACGACGGCCAGTgctcttcaCTGCTGCCTCTGGTGAGCTCCAGATGCGTGAACCTGACCACAAGGtgaagagcGGTCATAGCTGTTTCCTG
Q14N	TGTAAAACGACGGCCAGTgctcttcaCTGCTGCCTCTGGTGAGCTCCAACTGCGTGAACCTGACCACAAGGtgaagagcGGTCATAGCTGTTTCCTG
Q14D	TGTAAAACGACGGCCAGTgctcttcaCTGCTGCCTCTGGTGAGCTCCGACTGCGTGAACCTGACCACAAGGtgaagagcGGTCATAGCTGTTTCCTG
Q14C	TGTAAAACGACGGCCAGTgctcttcaCTGCTGCCTCTGGTGAGCTCCTGCTGCGTGAACCTGACCACAAGGtgaagagcGGTCATAGCTGTTTCCTG
Q14E	TGTAAAACGACGGCCAGTgctcttcaCTGCTGCCTCTGGTGAGCTCCGAGTGCGTGAACCTGACCACAAGGtgaagagcGGTCATAGCTGTTTCCTG
Q14G	TGTAAAACGACGGCCAGTgctcttcaCTGCTGCCTCTGGTGAGCTCCGGCTGCGTGAACCTGACCACAAGGtgaagagcGGTCATAGCTGTTTCCTG
Q14H	TGTAAAACGACGGCCAGTgctcttcaCTGCTGCCTCTGGTGAGCTCCCACTGCGTGAACCTGACCACAAGGtgaagagcGGTCATAGCTGTTTCCTG
Q14I	TGTAAAACGACGGCCAGTgctcttcaCTGCTGCCTCTGGTGAGCTCCATCTGCGTGAACCTGACCACAAGGtgaagagcGGTCATAGCTGTTTCCTG
Q14L	TGTAAAACGACGGCCAGTgctcttcaCTGCTGCCTCTGGTGAGCTCCCTGTGCGTGAACCTGACCACAAGGtgaagagcGGTCATAGCTGTTTCCTG
Q14K	TGTAAAACGACGGCCAGTgctcttcaCTGCTGCCTCTGGTGAGCTCCAAGTGCGTGAACCTGACCACAAGGtgaagagcGGTCATAGCTGTTTCCTG
Q14M	TGTAAAACGACGGCCAGTgctcttcaCTGCTGCCTCTGGTGAGCTCCATGTGCGTGAACCTGACCACAAGGtgaagagcGGTCATAGCTGTTTCCTG
Q14F	TGTAAAACGACGGCCAGTgctcttcaCTGCTGCCTCTGGTGAGCTCCTTCTGCGTGAACCTGACCACAAGGtgaagagcGGTCATAGCTGTTTCCTG
Q14P	TGTAAAACGACGGCCAGTgctcttcaCTGCTGCCTCTGGTGAGCTCCCCCTGCGTGAACCTGACCACAAGGtgaagagcGGTCATAGCTGTTTCCTG
Q14S	TGTAAAACGACGGCCAGTgctcttcaCTGCTGCCTCTGGTGAGCTCCAGCTGCGTGAACCTGACCACAAGGtgaagagcGGTCATAGCTGTTTCCTG
Q14T	TGTAAAACGACGGCCAGTgctcttcaCTGCTGCCTCTGGTGAGCTCCACCTGCGTGAACCTGACCACAAGGtgaagagcGGTCATAGCTGTTTCCTG
Q14W	TGTAAAACGACGGCCAGTgctcttcaCTGCTGCCTCTGGTGAGCTCCTGGTGCGTGAACCTGACCACAAGGtgaagagcGGTCATAGCTGTTTCCTG
Q14Y	TGTAAAACGACGGCCAGTgctcttcaCTGCTGCCTCTGGTGAGCTCCTACTGCGTGAACCTGACCACAAGGtgaagagcGGTCATAGCTGTTTCCTG
Q14V	TGTAAAACGACGGCCAGTgctcttcaCTGCTGCCTCTGGTGAGCTCCGTGTGCGTGAACCTGACCACAAGGtgaagagcGGTCATAGCTGTTTCCTG
C15A	TGTAAAACGACGGCCAGTgctcttcaCTGCCTCTGGTGAGCTCCCAGGCCGTGAACCTGACCACAAGGACCtgaagagcGGTCATAGCTGTTTCCTG
C15R	TGTAAAACGACGGCCAGTgctcttcaCTGCCTCTGGTGAGCTCCCAGAGAGTGAACCTGACCACAAGGACCtgaagagcGGTCATAGCTGTTTCCTG
C15N	TGTAAAACGACGGCCAGTgctcttcaCTGCCTCTGGTGAGCTCCCAGAACGTGAACCTGACCACAAGGACCtgaagagcGGTCATAGCTGTTTCCTG
C15D	TGTAAAACGACGGCCAGTgctcttcaCTGCCTCTGGTGAGCTCCCAGGACGTGAACCTGACCACAAGGACCtgaagagcGGTCATAGCTGTTTCCTG
C15E	TGTAAAACGACGGCCAGTgctcttcaCTGCCTCTGGTGAGCTCCCAGGAGGTGAACCTGACCACAAGGACCtgaagagcGGTCATAGCTGTTTCCTG
C15Q	TGTAAAACGACGGCCAGTgctcttcaCTGCCTCTGGTGAGCTCCCAGCAGGTGAACCTGACCACAAGGACCtgaagagcGGTCATAGCTGTTTCCTG
C15G	TGTAAAACGACGGCCAGTgctcttcaCTGCCTCTGGTGAGCTCCCAGGGCGTGAACCTGACCACAAGGACCtgaagagcGGTCATAGCTGTTTCCTG
C15H	TGTAAAACGACGGCCAGTgctcttcaCTGCCTCTGGTGAGCTCCCAGCACGTGAACCTGACCACAAGGACCtgaagagcGGTCATAGCTGTTTCCTG
C15I	TGTAAAACGACGGCCAGTgctcttcaCTGCCTCTGGTGAGCTCCCAGATCGTGAACCTGACCACAAGGACCtgaagagcGGTCATAGCTGTTTCCTG
C15L	TGTAAAACGACGGCCAGTgctcttcaCTGCCTCTGGTGAGCTCCCAGCTGGTGAACCTGACCACAAGGACCtgaagagcGGTCATAGCTGTTTCCTG
C15K	TGTAAAACGACGGCCAGTgctcttcaCTGCCTCTGGTGAGCTCCCAGAAGGTGAACCTGACCACAAGGACCtgaagagcGGTCATAGCTGTTTCCTG
C15M	TGTAAAACGACGGCCAGTgctcttcaCTGCCTCTGGTGAGCTCCCAGATGGTGAACCTGACCACAAGGACCtgaagagcGGTCATAGCTGTTTCCTG
C15F	TGTAAAACGACGGCCAGTgctcttcaCTGCCTCTGGTGAGCTCCCAGTTCGTGAACCTGACCACAAGGACCtgaagagcGGTCATAGCTGTTTCCTG
C15P	TGTAAAACGACGGCCAGTgctcttcaCTGCCTCTGGTGAGCTCCCAGCCCGTGAACCTGACCACAAGGACCtgaagagcGGTCATAGCTGTTTCCTG
C15S	TGTAAAACGACGGCCAGTgctcttcaCTGCCTCTGGTGAGCTCCCAGAGCGTGAACCTGACCACAAGGACCtgaagagcGGTCATAGCTGTTTCCTG
C15T	TGTAAAACGACGGCCAGTgctcttcaCTGCCTCTGGTGAGCTCCCAGACCGTGAACCTGACCACAAGGACCtgaagagcGGTCATAGCTGTTTCCTG
C15W	TGTAAAACGACGGCCAGTgctcttcaCTGCCTCTGGTGAGCTCCCAGTGGGTGAACCTGACCACAAGGACCtgaagagcGGTCATAGCTGTTTCCTG
C15Y	TGTAAAACGACGGCCAGTgctcttcaCTGCCTCTGGTGAGCTCCCAGTACGTGAACCTGACCACAAGGACCtgaagagcGGTCATAGCTGTTTCCTG
C15V	TGTAAAACGACGGCCAGTgctcttcaCTGCCTCTGGTGAGCTCCCAGGTGGTGAACCTGACCACAAGGACCtgaagagcGGTCATAGCTGTTTCCTG
V16A	TGTAAAACGACGGCCAGTgctcttcaCCTCTGGTGAGCTCCCAGTGCGCCAACCTGACCACAAGGACCCAGtgaagagcGGTCATAGCTGTTTCCTG
V16R	TGTAAAACGACGGCCAGTgctcttcaCCTCTGGTGAGCTCCCAGTGCAGAAACCTGACCACAAGGACCCAGtgaagagcGGTCATAGCTGTTTCCTG
V16N	TGTAAAACGACGGCCAGTgctcttcaCCTCTGGTGAGCTCCCAGTGCAACAACCTGACCACAAGGACCCAGtgaagagcGGTCATAGCTGTTTCCTG
V16D	TGTAAAACGACGGCCAGTgctcttcaCCTCTGGTGAGCTCCCAGTGCGACAACCTGACCACAAGGACCCAGtgaagagcGGTCATAGCTGTTTCCTG
V16C	TGTAAAACGACGGCCAGTgctcttcaCCTCTGGTGAGCTCCCAGTGCTGCAACCTGACCACAAGGACCCAGtgaagagcGGTCATAGCTGTTTCCTG
V16E	TGTAAAACGACGGCCAGTgctcttcaCCTCTGGTGAGCTCCCAGTGCGAGAACCTGACCACAAGGACCCAGtgaagagcGGTCATAGCTGTTTCCTG
V16Q	TGTAAAACGACGGCCAGTgctcttcaCCTCTGGTGAGCTCCCAGTGCCAGAACCTGACCACAAGGACCCAGtgaagagcGGTCATAGCTGTTTCCTG
V16G	TGTAAAACGACGGCCAGTgctcttcaCCTCTGGTGAGCTCCCAGTGCGGCAACCTGACCACAAGGACCCAGtgaagagcGGTCATAGCTGTTTCCTG
V16H	TGTAAAACGACGGCCAGTgctcttcaCCTCTGGTGAGCTCCCAGTGCCACAACCTGACCACAAGGACCCAGtgaagagcGGTCATAGCTGTTTCCTG
V16I	TGTAAAACGACGGCCAGTgctcttcaCCTCTGGTGAGCTCCCAGTGCATCAACCTGACCACAAGGACCCAGtgaagagcGGTCATAGCTGTTTCCTG
V16L	TGTAAAACGACGGCCAGTgctcttcaCCTCTGGTGAGCTCCCAGTGCCTGAACCTGACCACAAGGACCCAGtgaagagcGGTCATAGCTGTTTCCTG
V16K	TGTAAAACGACGGCCAGTgctcttcaCCTCTGGTGAGCTCCCAGTGCAAGAACCTGACCACAAGGACCCAGtgaagagcGGTCATAGCTGTTTCCTG
V16M	TGTAAAACGACGGCCAGTgctcttcaCCTCTGGTGAGCTCCCAGTGCATGAACCTGACCACAAGGACCCAGtgaagagcGGTCATAGCTGTTTCCTG
V16F	TGTAAAACGACGGCCAGTgctcttcaCCTCTGGTGAGCTCCCAGTGCTTCAACCTGACCACAAGGACCCAGtgaagagcGGTCATAGCTGTTTCCTG
V16P	TGTAAAACGACGGCCAGTgctcttcaCCTCTGGTGAGCTCCCAGTGCCCCAACCTGACCACAAGGACCCAGtgaagagcGGTCATAGCTGTTTCCTG
V16S	TGTAAAACGACGGCCAGTgctcttcaCCTCTGGTGAGCTCCCAGTGCAGCAACCTGACCACAAGGACCCAGtgaagagcGGTCATAGCTGTTTCCTG
V16T	TGTAAAACGACGGCCAGTgctcttcaCCTCTGGTGAGCTCCCAGTGCACCAACCTGACCACAAGGACCCAGtgaagagcGGTCATAGCTGTTTCCTG
V16W	TGTAAAACGACGGCCAGTgctcttcaCCTCTGGTGAGCTCCCAGTGCTGGAACCTGACCACAAGGACCCAGtgaagagcGGTCATAGCTGTTTCCTG
V16Y	TGTAAAACGACGGCCAGTgctcttcaCCTCTGGTGAGCTCCCAGTGCTACAACCTGACCACAAGGACCCAGtgaagagcGGTCATAGCTGTTTCCTG
N17A	TGTAAAACGACGGCCAGTgctcttcaCTGGTGAGCTCCCAGTGCGTGGCCCTGACCACAAGGACCCAGCTGtgaagagcGGTCATAGCTGTTTCCTG
N17R	TGTAAAACGACGGCCAGTgctcttcaCTGGTGAGCTCCCAGTGCGTGAGACTGACCACAAGGACCCAGCTGtgaagagcGGTCATAGCTGTTTCCTG
N17D	TGTAAAACGACGGCCAGTgctcttcaCTGGTGAGCTCCCAGTGCGTGGACCTGACCACAAGGACCCAGCTGtgaagagcGGTCATAGCTGTTTCCTG
N17C	TGTAAAACGACGGCCAGTgctcttcaCTGGTGAGCTCCCAGTGCGTGTGCCTGACCACAAGGACCCAGCTGtgaagagcGGTCATAGCTGTTTCCTG
N17E	TGTAAAACGACGGCCAGTgctcttcaCTGGTGAGCTCCCAGTGCGTGGAGCTGACCACAAGGACCCAGCTGtgaagagcGGTCATAGCTGTTTCCTG
N17Q	TGTAAAACGACGGCCAGTgctcttcaCTGGTGAGCTCCCAGTGCGTGCAGCTGACCACAAGGACCCAGCTGtgaagagcGGTCATAGCTGTTTCCTG
N17G	TGTAAAACGACGGCCAGTgctcttcaCTGGTGAGCTCCCAGTGCGTGGGCCTGACCACAAGGACCCAGCTGtgaagagcGGTCATAGCTGTTTCCTG
N17H	TGTAAAACGACGGCCAGTgctcttcaCTGGTGAGCTCCCAGTGCGTGCACCTGACCACAAGGACCCAGCTGtgaagagcGGTCATAGCTGTTTCCTG
N17I	TGTAAAACGACGGCCAGTgctcttcaCTGGTGAGCTCCCAGTGCGTGATCCTGACCACAAGGACCCAGCTGtgaagagcGGTCATAGCTGTTTCCTG
N17L	TGTAAAACGACGGCCAGTgctcttcaCTGGTGAGCTCCCAGTGCGTGCTGCTGACCACAAGGACCCAGCTGtgaagagcGGTCATAGCTGTTTCCTG
N17K	TGTAAAACGACGGCCAGTgctcttcaCTGGTGAGCTCCCAGTGCGTGAAGCTGACCACAAGGACCCAGCTGtgaagagcGGTCATAGCTGTTTCCTG
N17M	TGTAAAACGACGGCCAGTgctcttcaCTGGTGAGCTCCCAGTGCGTGATGCTGACCACAAGGACCCAGCTGtgaagagcGGTCATAGCTGTTTCCTG
N17F	TGTAAAACGACGGCCAGTgctcttcaCTGGTGAGCTCCCAGTGCGTGTTCCTGACCACAAGGACCCAGCTGtgaagagcGGTCATAGCTGTTTCCTG
N17P	TGTAAAACGACGGCCAGTgctcttcaCTGGTGAGCTCCCAGTGCGTGCCCCTGACCACAAGGACCCAGCTGtgaagagcGGTCATAGCTGTTTCCTG
N17S	TGTAAAACGACGGCCAGTgctcttcaCTGGTGAGCTCCCAGTGCGTGAGCCTGACCACAAGGACCCAGCTGtgaagagcGGTCATAGCTGTTTCCTG
N17T	TGTAAAACGACGGCCAGTgctcttcaCTGGTGAGCTCCCAGTGCGTGACCCTGACCACAAGGACCCAGCTGtgaagagcGGTCATAGCTGTTTCCTG
N17W	TGTAAAACGACGGCCAGTgctcttcaCTGGTGAGCTCCCAGTGCGTGTGGCTGACCACAAGGACCCAGCTGtgaagagcGGTCATAGCTGTTTCCTG
N17Y	TGTAAAACGACGGCCAGTgctcttcaCTGGTGAGCTCCCAGTGCGTGTACCTGACCACAAGGACCCAGCTGtgaagagcGGTCATAGCTGTTTCCTG
N17V	TGTAAAACGACGGCCAGTgctcttcaCTGGTGAGCTCCCAGTGCGTGGTGCTGACCACAAGGACCCAGCTGtgaagagcGGTCATAGCTGTTTCCTG
L18A	TGTAAAACGACGGCCAGTgctcttcaGTGAGCTCCCAGTGCGTGAACGCCACCACAAGGACCCAGCTGCCCtgaagagcGGTCATAGCTGTTTCCTG
L18R	TGTAAAACGACGGCCAGTgctcttcaGTGAGCTCCCAGTGCGTGAACAGAACCACAAGGACCCAGCTGCCCtgaagagcGGTCATAGCTGTTTCCTG
L18N	TGTAAAACGACGGCCAGTgctcttcaGTGAGCTCCCAGTGCGTGAACAACACCACAAGGACCCAGCTGCCCtgaagagcGGTCATAGCTGTTTCCTG
L18D	TGTAAAACGACGGCCAGTgctcttcaGTGAGCTCCCAGTGCGTGAACGACACCACAAGGACCCAGCTGCCCtgaagagcGGTCATAGCTGTTTCCTG
L18C	TGTAAAACGACGGCCAGTgctcttcaGTGAGCTCCCAGTGCGTGAACTGCACCACAAGGACCCAGCTGCCCtgaagagcGGTCATAGCTGTTTCCTG
L18E	TGTAAAACGACGGCCAGTgctcttcaGTGAGCTCCCAGTGCGTGAACGAGACCACAAGGACCCAGCTGCCCtgaagagcGGTCATAGCTGTTTCCTG
L18Q	TGTAAAACGACGGCCAGTgctcttcaGTGAGCTCCCAGTGCGTGAACCAGACCACAAGGACCCAGCTGCCCtgaagagcGGTCATAGCTGTTTCCTG
L18G	TGTAAAACGACGGCCAGTgctcttcaGTGAGCTCCCAGTGCGTGAACGGCACCACAAGGACCCAGCTGCCCtgaagagcGGTCATAGCTGTTTCCTG
L18H	TGTAAAACGACGGCCAGTgctcttcaGTGAGCTCCCAGTGCGTGAACCACACCACAAGGACCCAGCTGCCCtgaagagcGGTCATAGCTGTTTCCTG
L18I	TGTAAAACGACGGCCAGTgctcttcaGTGAGCTCCCAGTGCGTGAACATCACCACAAGGACCCAGCTGCCCtgaagagcGGTCATAGCTGTTTCCTG
L18K	TGTAAAACGACGGCCAGTgctcttcaGTGAGCTCCCAGTGCGTGAACAAGACCACAAGGACCCAGCTGCCCtgaagagcGGTCATAGCTGTTTCCTG
L18M	TGTAAAACGACGGCCAGTgctcttcaGTGAGCTCCCAGTGCGTGAACATGACCACAAGGACCCAGCTGCCCtgaagagcGGTCATAGCTGTTTCCTG
L18F	TGTAAAACGACGGCCAGTgctcttcaGTGAGCTCCCAGTGCGTGAACTTCACCACAAGGACCCAGCTGCCCtgaagagcGGTCATAGCTGTTTCCTG
L18P	TGTAAAACGACGGCCAGTgctcttcaGTGAGCTCCCAGTGCGTGAACCCCACCACAAGGACCCAGCTGCCCtgaagagcGGTCATAGCTGTTTCCTG
L18S	TGTAAAACGACGGCCAGTgctcttcaGTGAGCTCCCAGTGCGTGAACAGCACCACAAGGACCCAGCTGCCCtgaagagcGGTCATAGCTGTTTCCTG
L18T	TGTAAAACGACGGCCAGTgctcttcaGTGAGCTCCCAGTGCGTGAACACCACCACAAGGACCCAGCTGCCCtgaagagcGGTCATAGCTGTTTCCTG
L18W	TGTAAAACGACGGCCAGTgctcttcaGTGAGCTCCCAGTGCGTGAACTGGACCACAAGGACCCAGCTGCCCtgaagagcGGTCATAGCTGTTTCCTG
L18Y	TGTAAAACGACGGCCAGTgctcttcaGTGAGCTCCCAGTGCGTGAACTACACCACAAGGACCCAGCTGCCCtgaagagcGGTCATAGCTGTTTCCTG
L18V	TGTAAAACGACGGCCAGTgctcttcaGTGAGCTCCCAGTGCGTGAACGTGACCACAAGGACCCAGCTGCCCtgaagagcGGTCATAGCTGTTTCCTG
T19A	TGTAAAACGACGGCCAGTgctcttcaAGCTCCCAGTGCGTGAACCTGGCCACAAGGACCCAGCTGCCCCCTtgaagagcGGTCATAGCTGTTTCCTG
T19R	TGTAAAACGACGGCCAGTgctcttcaAGCTCCCAGTGCGTGAACCTGAGAACAAGGACCCAGCTGCCCCCTtgaagagcGGTCATAGCTGTTTCCTG
T19N	TGTAAAACGACGGCCAGTgctcttcaAGCTCCCAGTGCGTGAACCTGAACACAAGGACCCAGCTGCCCCCTtgaagagcGGTCATAGCTGTTTCCTG
T19D	TGTAAAACGACGGCCAGTgctcttcaAGCTCCCAGTGCGTGAACCTGGACACAAGGACCCAGCTGCCCCCTtgaagagcGGTCATAGCTGTTTCCTG
T19C	TGTAAAACGACGGCCAGTgctcttcaAGCTCCCAGTGCGTGAACCTGTGCACAAGGACCCAGCTGCCCCCTtgaagagcGGTCATAGCTGTTTCCTG
T19E	TGTAAAACGACGGCCAGTgctcttcaAGCTCCCAGTGCGTGAACCTGGAGACAAGGACCCAGCTGCCCCCTtgaagagcGGTCATAGCTGTTTCCTG
T19Q	TGTAAAACGACGGCCAGTgctcttcaAGCTCCCAGTGCGTGAACCTGCAGACAAGGACCCAGCTGCCCCCTtgaagagcGGTCATAGCTGTTTCCTG
T19G	TGTAAAACGACGGCCAGTgctcttcaAGCTCCCAGTGCGTGAACCTGGGCACAAGGACCCAGCTGCCCCCTtgaagagcGGTCATAGCTGTTTCCTG
T19H	TGTAAAACGACGGCCAGTgctcttcaAGCTCCCAGTGCGTGAACCTGCACACAAGGACCCAGCTGCCCCCTtgaagagcGGTCATAGCTGTTTCCTG
T19I	TGTAAAACGACGGCCAGTgctcttcaAGCTCCCAGTGCGTGAACCTGATCACAAGGACCCAGCTGCCCCCTtgaagagcGGTCATAGCTGTTTCCTG
T19L	TGTAAAACGACGGCCAGTgctcttcaAGCTCCCAGTGCGTGAACCTGCTGACAAGGACCCAGCTGCCCCCTtgaagagcGGTCATAGCTGTTTCCTG
T19K	TGTAAAACGACGGCCAGTgctcttcaAGCTCCCAGTGCGTGAACCTGAAGACAAGGACCCAGCTGCCCCCTtgaagagcGGTCATAGCTGTTTCCTG
T19M	TGTAAAACGACGGCCAGTgctcttcaAGCTCCCAGTGCGTGAACCTGATGACAAGGACCCAGCTGCCCCCTtgaagagcGGTCATAGCTGTTTCCTG
T19F	TGTAAAACGACGGCCAGTgctcttcaAGCTCCCAGTGCGTGAACCTGTTCACAAGGACCCAGCTGCCCCCTtgaagagcGGTCATAGCTGTTTCCTG
T19P	TGTAAAACGACGGCCAGTgctcttcaAGCTCCCAGTGCGTGAACCTGCCCACAAGGACCCAGCTGCCCCCTtgaagagcGGTCATAGCTGTTTCCTG
T19S	TGTAAAACGACGGCCAGTgctcttcaAGCTCCCAGTGCGTGAACCTGAGCACAAGGACCCAGCTGCCCCCTtgaagagcGGTCATAGCTGTTTCCTG
T19W	TGTAAAACGACGGCCAGTgctcttcaAGCTCCCAGTGCGTGAACCTGTGGACAAGGACCCAGCTGCCCCCTtgaagagcGGTCATAGCTGTTTCCTG
T19Y	TGTAAAACGACGGCCAGTgctcttcaAGCTCCCAGTGCGTGAACCTGTACACAAGGACCCAGCTGCCCCCTtgaagagcGGTCATAGCTGTTTCCTG
T19V	TGTAAAACGACGGCCAGTgctcttcaAGCTCCCAGTGCGTGAACCTGGTGACAAGGACCCAGCTGCCCCCTtgaagagcGGTCATAGCTGTTTCCTG
T20A	TGTAAAACGACGGCCAGTgctcttcaTCCCAGTGCGTGAACCTGACCGCCAGGACCCAGCTGCCCCCTGCCtgaagagcGGTCATAGCTGTTTCCTG
T20R	TGTAAAACGACGGCCAGTgctcttcaTCCCAGTGCGTGAACCTGACCAGAAGGACCCAGCTGCCCCCTGCCtgaagagcGGTCATAGCTGTTTCCTG
T20N	TGTAAAACGACGGCCAGTgctcttcaTCCCAGTGCGTGAACCTGACCAACAGGACCCAGCTGCCCCCTGCCtgaagagcGGTCATAGCTGTTTCCTG
T20D	TGTAAAACGACGGCCAGTgctcttcaTCCCAGTGCGTGAACCTGACCGACAGGACCCAGCTGCCCCCTGCCtgaagagcGGTCATAGCTGTTTCCTG
T20C	TGTAAAACGACGGCCAGTgctcttcaTCCCAGTGCGTGAACCTGACCTGCAGGACCCAGCTGCCCCCTGCCtgaagagcGGTCATAGCTGTTTCCTG
T20E	TGTAAAACGACGGCCAGTgctcttcaTCCCAGTGCGTGAACCTGACCGAGAGGACCCAGCTGCCCCCTGCCtgaagagcGGTCATAGCTGTTTCCTG
T20Q	TGTAAAACGACGGCCAGTgctcttcaTCCCAGTGCGTGAACCTGACCCAGAGGACCCAGCTGCCCCCTGCCtgaagagcGGTCATAGCTGTTTCCTG
T20G	TGTAAAACGACGGCCAGTgctcttcaTCCCAGTGCGTGAACCTGACCGGCAGGACCCAGCTGCCCCCTGCCtgaagagcGGTCATAGCTGTTTCCTG
T20H	TGTAAAACGACGGCCAGTgctcttcaTCCCAGTGCGTGAACCTGACCCACAGGACCCAGCTGCCCCCTGCCtgaagagcGGTCATAGCTGTTTCCTG
T20I	TGTAAAACGACGGCCAGTgctcttcaTCCCAGTGCGTGAACCTGACCATCAGGACCCAGCTGCCCCCTGCCtgaagagcGGTCATAGCTGTTTCCTG
T20L	TGTAAAACGACGGCCAGTgctcttcaTCCCAGTGCGTGAACCTGACCCTGAGGACCCAGCTGCCCCCTGCCtgaagagcGGTCATAGCTGTTTCCTG
T20K	TGTAAAACGACGGCCAGTgctcttcaTCCCAGTGCGTGAACCTGACCAAGAGGACCCAGCTGCCCCCTGCCtgaagagcGGTCATAGCTGTTTCCTG
T20M	TGTAAAACGACGGCCAGTgctcttcaTCCCAGTGCGTGAACCTGACCATGAGGACCCAGCTGCCCCCTGCCtgaagagcGGTCATAGCTGTTTCCTG
T20F	TGTAAAACGACGGCCAGTgctcttcaTCCCAGTGCGTGAACCTGACCTTCAGGACCCAGCTGCCCCCTGCCtgaagagcGGTCATAGCTGTTTCCTG
T20P	TGTAAAACGACGGCCAGTgctcttcaTCCCAGTGCGTGAACCTGACCCCCAGGACCCAGCTGCCCCCTGCCtgaagagcGGTCATAGCTGTTTCCTG
T20S	TGTAAAACGACGGCCAGTgctcttcaTCCCAGTGCGTGAACCTGACCAGCAGGACCCAGCTGCCCCCTGCCtgaagagcGGTCATAGCTGTTTCCTG
T20W	TGTAAAACGACGGCCAGTgctcttcaTCCCAGTGCGTGAACCTGACCTGGAGGACCCAGCTGCCCCCTGCCtgaagagcGGTCATAGCTGTTTCCTG
T20Y	TGTAAAACGACGGCCAGTgctcttcaTCCCAGTGCGTGAACCTGACCTACAGGACCCAGCTGCCCCCTGCCtgaagagcGGTCATAGCTGTTTCCTG
T20V	TGTAAAACGACGGCCAGTgctcttcaTCCCAGTGCGTGAACCTGACCGTGAGGACCCAGCTGCCCCCTGCCtgaagagcGGTCATAGCTGTTTCCTG
R21A	TGTAAAACGACGGCCAGTgctcttcaCAGTGCGTGAACCTGACCACAGCCACCCAGCTGCCCCCTGCCTATtgaagagcGGTCATAGCTGTTTCCTG
R21N	TGTAAAACGACGGCCAGTgctcttcaCAGTGCGTGAACCTGACCACAAACACCCAGCTGCCCCCTGCCTATtgaagagcGGTCATAGCTGTTTCCTG
R21D	TGTAAAACGACGGCCAGTgctcttcaCAGTGCGTGAACCTGACCACAGACACCCAGCTGCCCCCTGCCTATtgaagagcGGTCATAGCTGTTTCCTG
R21C	TGTAAAACGACGGCCAGTgctcttcaCAGTGCGTGAACCTGACCACATGCACCCAGCTGCCCCCTGCCTATtgaagagcGGTCATAGCTGTTTCCTG
R21E	TGTAAAACGACGGCCAGTgctcttcaCAGTGCGTGAACCTGACCACAGAGACCCAGCTGCCCCCTGCCTATtgaagagcGGTCATAGCTGTTTCCTG
R21Q	TGTAAAACGACGGCCAGTgctcttcaCAGTGCGTGAACCTGACCACACAGACCCAGCTGCCCCCTGCCTATtgaagagcGGTCATAGCTGTTTCCTG
R21G	TGTAAAACGACGGCCAGTgctcttcaCAGTGCGTGAACCTGACCACAGGCACCCAGCTGCCCCCTGCCTATtgaagagcGGTCATAGCTGTTTCCTG
R21H	TGTAAAACGACGGCCAGTgctcttcaCAGTGCGTGAACCTGACCACACACACCCAGCTGCCCCCTGCCTATtgaagagcGGTCATAGCTGTTTCCTG
R21I	TGTAAAACGACGGCCAGTgctcttcaCAGTGCGTGAACCTGACCACAATCACCCAGCTGCCCCCTGCCTATtgaagagcGGTCATAGCTGTTTCCTG
R21L	TGTAAAACGACGGCCAGTgctcttcaCAGTGCGTGAACCTGACCACACTGACCCAGCTGCCCCCTGCCTATtgaagagcGGTCATAGCTGTTTCCTG
R21K	TGTAAAACGACGGCCAGTgctcttcaCAGTGCGTGAACCTGACCACAAAGACCCAGCTGCCCCCTGCCTATtgaagagcGGTCATAGCTGTTTCCTG
R21M	TGTAAAACGACGGCCAGTgctcttcaCAGTGCGTGAACCTGACCACAATGACCCAGCTGCCCCCTGCCTATtgaagagcGGTCATAGCTGTTTCCTG
R21F	TGTAAAACGACGGCCAGTgctcttcaCAGTGCGTGAACCTGACCACATTCACCCAGCTGCCCCCTGCCTATtgaagagcGGTCATAGCTGTTTCCTG
R21P	TGTAAAACGACGGCCAGTgctcttcaCAGTGCGTGAACCTGACCACACCCACCCAGCTGCCCCCTGCCTATtgaagagcGGTCATAGCTGTTTCCTG
R21S	TGTAAAACGACGGCCAGTgctcttcaCAGTGCGTGAACCTGACCACAAGCACCCAGCTGCCCCCTGCCTATtgaagagcGGTCATAGCTGTTTCCTG
R21T	TGTAAAACGACGGCCAGTgctcttcaCAGTGCGTGAACCTGACCACAACCACCCAGCTGCCCCCTGCCTATtgaagagcGGTCATAGCTGTTTCCTG
R21W	TGTAAAACGACGGCCAGTgctcttcaCAGTGCGTGAACCTGACCACATGGACCCAGCTGCCCCCTGCCTATtgaagagcGGTCATAGCTGTTTCCTG
R21Y	TGTAAAACGACGGCCAGTgctcttcaCAGTGCGTGAACCTGACCACATACACCCAGCTGCCCCCTGCCTATtgaagagcGGTCATAGCTGTTTCCTG
R21V	TGTAAAACGACGGCCAGTgctcttcaCAGTGCGTGAACCTGACCACAGTGACCCAGCTGCCCCCTGCCTATtgaagagcGGTCATAGCTGTTTCCTG
T22A	TGTAAAACGACGGCCAGTgctcttcaTGCGTGAACCTGACCACAAGGGCCCAGCTGCCCCCTGCCTATACCtgaagagcGGTCATAGCTGTTTCCTG
T22R	TGTAAAACGACGGCCAGTgctcttcaTGCGTGAACCTGACCACAAGGAGACAGCTGCCCCCTGCCTATACCtgaagagcGGTCATAGCTGTTTCCTG
T22N	TGTAAAACGACGGCCAGTgctcttcaTGCGTGAACCTGACCACAAGGAACCAGCTGCCCCCTGCCTATACCtgaagagcGGTCATAGCTGTTTCCTG
T22D	TGTAAAACGACGGCCAGTgctcttcaTGCGTGAACCTGACCACAAGGGACCAGCTGCCCCCTGCCTATACCtgaagagcGGTCATAGCTGTTTCCTG
T22C	TGTAAAACGACGGCCAGTgctcttcaTGCGTGAACCTGACCACAAGGTGCCAGCTGCCCCCTGCCTATACCtgaagagcGGTCATAGCTGTTTCCTG
T22E	TGTAAAACGACGGCCAGTgctcttcaTGCGTGAACCTGACCACAAGGGAGCAGCTGCCCCCTGCCTATACCtgaagagcGGTCATAGCTGTTTCCTG
T22Q	TGTAAAACGACGGCCAGTgctcttcaTGCGTGAACCTGACCACAAGGCAGCAGCTGCCCCCTGCCTATACCtgaagagcGGTCATAGCTGTTTCCTG
T22G	TGTAAAACGACGGCCAGTgctcttcaTGCGTGAACCTGACCACAAGGGGCCAGCTGCCCCCTGCCTATACCtgaagagcGGTCATAGCTGTTTCCTG
T22H	TGTAAAACGACGGCCAGTgctcttcaTGCGTGAACCTGACCACAAGGCACCAGCTGCCCCCTGCCTATACCtgaagagcGGTCATAGCTGTTTCCTG
T22I	TGTAAAACGACGGCCAGTgctcttcaTGCGTGAACCTGACCACAAGGATCCAGCTGCCCCCTGCCTATACCtgaagagcGGTCATAGCTGTTTCCTG
T22L	TGTAAAACGACGGCCAGTgctcttcaTGCGTGAACCTGACCACAAGGCTGCAGCTGCCCCCTGCCTATACCtgaagagcGGTCATAGCTGTTTCCTG
T22K	TGTAAAACGACGGCCAGTgctcttcaTGCGTGAACCTGACCACAAGGAAGCAGCTGCCCCCTGCCTATACCtgaagagcGGTCATAGCTGTTTCCTG
T22M	TGTAAAACGACGGCCAGTgctcttcaTGCGTGAACCTGACCACAAGGATGCAGCTGCCCCCTGCCTATACCtgaagagcGGTCATAGCTGTTTCCTG
T22F	TGTAAAACGACGGCCAGTgctcttcaTGCGTGAACCTGACCACAAGGTTCCAGCTGCCCCCTGCCTATACCtgaagagcGGTCATAGCTGTTTCCTG
T22P	TGTAAAACGACGGCCAGTgctcttcaTGCGTGAACCTGACCACAAGGCCCCAGCTGCCCCCTGCCTATACCtgaagagcGGTCATAGCTGTTTCCTG
T22S	TGTAAAACGACGGCCAGTgctcttcaTGCGTGAACCTGACCACAAGGAGCCAGCTGCCCCCTGCCTATACCtgaagagcGGTCATAGCTGTTTCCTG
T22W	TGTAAAACGACGGCCAGTgctcttcaTGCGTGAACCTGACCACAAGGTGGCAGCTGCCCCCTGCCTATACCtgaagagcGGTCATAGCTGTTTCCTG
T22Y	TGTAAAACGACGGCCAGTgctcttcaTGCGTGAACCTGACCACAAGGTACCAGCTGCCCCCTGCCTATACCtgaagagcGGTCATAGCTGTTTCCTG
T22V	TGTAAAACGACGGCCAGTgctcttcaTGCGTGAACCTGACCACAAGGGTGCAGCTGCCCCCTGCCTATACCtgaagagcGGTCATAGCTGTTTCCTG
Q23A	TGTAAAACGACGGCCAGTgctcttcaGTGAACCTGACCACAAGGACCGCCCTGCCCCCTGCCTATACCAATtgaagagcGGTCATAGCTGTTTCCTG
Q23R	TGTAAAACGACGGCCAGTgctcttcaGTGAACCTGACCACAAGGACCAGACTGCCCCCTGCCTATACCAATtgaagagcGGTCATAGCTGTTTCCTG
Q23N	TGTAAAACGACGGCCAGTgctcttcaGTGAACCTGACCACAAGGACCAACCTGCCCCCTGCCTATACCAATtgaagagcGGTCATAGCTGTTTCCTG
Q23D	TGTAAAACGACGGCCAGTgctcttcaGTGAACCTGACCACAAGGACCGACCTGCCCCCTGCCTATACCAATtgaagagcGGTCATAGCTGTTTCCTG
Q23C	TGTAAAACGACGGCCAGTgctcttcaGTGAACCTGACCACAAGGACCTGCCTGCCCCCTGCCTATACCAATtgaagagcGGTCATAGCTGTTTCCTG
Q23E	TGTAAAACGACGGCCAGTgctcttcaGTGAACCTGACCACAAGGACCGAGCTGCCCCCTGCCTATACCAATtgaagagcGGTCATAGCTGTTTCCTG
Q23G	TGTAAAACGACGGCCAGTgctcttcaGTGAACCTGACCACAAGGACCGGCCTGCCCCCTGCCTATACCAATtgaagagcGGTCATAGCTGTTTCCTG
Q23H	TGTAAAACGACGGCCAGTgctcttcaGTGAACCTGACCACAAGGACCCACCTGCCCCCTGCCTATACCAATtgaagagcGGTCATAGCTGTTTCCTG
Q23I	TGTAAAACGACGGCCAGTgctcttcaGTGAACCTGACCACAAGGACCATCCTGCCCCCTGCCTATACCAATtgaagagcGGTCATAGCTGTTTCCTG
Q23L	TGTAAAACGACGGCCAGTgctcttcaGTGAACCTGACCACAAGGACCCTGCTGCCCCCTGCCTATACCAATtgaagagcGGTCATAGCTGTTTCCTG
Q23K	TGTAAAACGACGGCCAGTgctcttcaGTGAACCTGACCACAAGGACCAAGCTGCCCCCTGCCTATACCAATtgaagagcGGTCATAGCTGTTTCCTG
Q23M	TGTAAAACGACGGCCAGTgctcttcaGTGAACCTGACCACAAGGACCATGCTGCCCCCTGCCTATACCAATtgaagagcGGTCATAGCTGTTTCCTG
Q23F	TGTAAAACGACGGCCAGTgctcttcaGTGAACCTGACCACAAGGACCTTCCTGCCCCCTGCCTATACCAATtgaagagcGGTCATAGCTGTTTCCTG
Q23P	TGTAAAACGACGGCCAGTgctcttcaGTGAACCTGACCACAAGGACCCCCCTGCCCCCTGCCTATACCAATtgaagagcGGTCATAGCTGTTTCCTG
Q23S	TGTAAAACGACGGCCAGTgctcttcaGTGAACCTGACCACAAGGACCAGCCTGCCCCCTGCCTATACCAATtgaagagcGGTCATAGCTGTTTCCTG
Q23T	TGTAAAACGACGGCCAGTgctcttcaGTGAACCTGACCACAAGGACCACCCTGCCCCCTGCCTATACCAATtgaagagcGGTCATAGCTGTTTCCTG
Q23W	TGTAAAACGACGGCCAGTgctcttcaGTGAACCTGACCACAAGGACCTGGCTGCCCCCTGCCTATACCAATtgaagagcGGTCATAGCTGTTTCCTG
Q23Y	TGTAAAACGACGGCCAGTgctcttcaGTGAACCTGACCACAAGGACCTACCTGCCCCCTGCCTATACCAATtgaagagcGGTCATAGCTGTTTCCTG
Q23V	TGTAAAACGACGGCCAGTgctcttcaGTGAACCTGACCACAAGGACCGTGCTGCCCCCTGCCTATACCAATtgaagagcGGTCATAGCTGTTTCCTG
L24A	TGTAAAACGACGGCCAGTgctcttcaAACCTGACCACAAGGACCCAGGCCCCCCCTGCCTATACCAATTCCtgaagagcGGTCATAGCTGTTTCCTG
L24R	TGTAAAACGACGGCCAGTgctcttcaAACCTGACCACAAGGACCCAGAGACCCCCTGCCTATACCAATTCCtgaagagcGGTCATAGCTGTTTCCTG
L24N	TGTAAAACGACGGCCAGTgctcttcaAACCTGACCACAAGGACCCAGAACCCCCCTGCCTATACCAATTCCtgaagagcGGTCATAGCTGTTTCCTG
L24D	TGTAAAACGACGGCCAGTgctcttcaAACCTGACCACAAGGACCCAGGACCCCCCTGCCTATACCAATTCCtgaagagcGGTCATAGCTGTTTCCTG
L24C	TGTAAAACGACGGCCAGTgctcttcaAACCTGACCACAAGGACCCAGTGCCCCCCTGCCTATACCAATTCCtgaagagcGGTCATAGCTGTTTCCTG
L24E	TGTAAAACGACGGCCAGTgctcttcaAACCTGACCACAAGGACCCAGGAGCCCCCTGCCTATACCAATTCCtgaagagcGGTCATAGCTGTTTCCTG
L24Q	TGTAAAACGACGGCCAGTgctcttcaAACCTGACCACAAGGACCCAGCAGCCCCCTGCCTATACCAATTCCtgaagagcGGTCATAGCTGTTTCCTG
L24G	TGTAAAACGACGGCCAGTgctcttcaAACCTGACCACAAGGACCCAGGGCCCCCCTGCCTATACCAATTCCtgaagagcGGTCATAGCTGTTTCCTG
L24H	TGTAAAACGACGGCCAGTgctcttcaAACCTGACCACAAGGACCCAGCACCCCCCTGCCTATACCAATTCCtgaagagcGGTCATAGCTGTTTCCTG
L24I	TGTAAAACGACGGCCAGTgctcttcaAACCTGACCACAAGGACCCAGATCCCCCCTGCCTATACCAATTCCtgaagagcGGTCATAGCTGTTTCCTG
L24K	TGTAAAACGACGGCCAGTgctcttcaAACCTGACCACAAGGACCCAGAAGCCCCCTGCCTATACCAATTCCtgaagagcGGTCATAGCTGTTTCCTG
L24M	TGTAAAACGACGGCCAGTgctcttcaAACCTGACCACAAGGACCCAGATGCCCCCTGCCTATACCAATTCCtgaagagcGGTCATAGCTGTTTCCTG
L24F	TGTAAAACGACGGCCAGTgctcttcaAACCTGACCACAAGGACCCAGTTCCCCCCTGCCTATACCAATTCCtgaagagcGGTCATAGCTGTTTCCTG
L24P	TGTAAAACGACGGCCAGTgctcttcaAACCTGACCACAAGGACCCAGCCCCCCCCTGCCTATACCAATTCCtgaagagcGGTCATAGCTGTTTCCTG
L24S	TGTAAAACGACGGCCAGTgctcttcaAACCTGACCACAAGGACCCAGAGCCCCCCTGCCTATACCAATTCCtgaagagcGGTCATAGCTGTTTCCTG
L24T	TGTAAAACGACGGCCAGTgctcttcaAACCTGACCACAAGGACCCAGACCCCCCCTGCCTATACCAATTCCtgaagagcGGTCATAGCTGTTTCCTG
L24W	TGTAAAACGACGGCCAGTgctcttcaAACCTGACCACAAGGACCCAGTGGCCCCCTGCCTATACCAATTCCtgaagagcGGTCATAGCTGTTTCCTG
L24Y	TGTAAAACGACGGCCAGTgctcttcaAACCTGACCACAAGGACCCAGTACCCCCCTGCCTATACCAATTCCtgaagagcGGTCATAGCTGTTTCCTG
L24V	TGTAAAACGACGGCCAGTgctcttcaAACCTGACCACAAGGACCCAGGTGCCCCCTGCCTATACCAATTCCtgaagagcGGTCATAGCTGTTTCCTG
P25A	TGTAAAACGACGGCCAGTgctcttcaCTGACCACAAGGACCCAGCTGGCCCCTGCCTATACCAATTCCTTCtgaagagcGGTCATAGCTGTTTCCTG
P25R	TGTAAAACGACGGCCAGTgctcttcaCTGACCACAAGGACCCAGCTGAGACCTGCCTATACCAATTCCTTCtgaagagcGGTCATAGCTGTTTCCTG
P25N	TGTAAAACGACGGCCAGTgctcttcaCTGACCACAAGGACCCAGCTGAACCCTGCCTATACCAATTCCTTCtgaagagcGGTCATAGCTGTTTCCTG
P25D	TGTAAAACGACGGCCAGTgctcttcaCTGACCACAAGGACCCAGCTGGACCCTGCCTATACCAATTCCTTCtgaagagcGGTCATAGCTGTTTCCTG
P25C	TGTAAAACGACGGCCAGTgctcttcaCTGACCACAAGGACCCAGCTGTGCCCTGCCTATACCAATTCCTTCtgaagagcGGTCATAGCTGTTTCCTG
P25E	TGTAAAACGACGGCCAGTgctcttcaCTGACCACAAGGACCCAGCTGGAGCCTGCCTATACCAATTCCTTCtgaagagcGGTCATAGCTGTTTCCTG
P25Q	TGTAAAACGACGGCCAGTgctcttcaCTGACCACAAGGACCCAGCTGCAGCCTGCCTATACCAATTCCTTCtgaagagcGGTCATAGCTGTTTCCTG
P25G	TGTAAAACGACGGCCAGTgctcttcaCTGACCACAAGGACCCAGCTGGGCCCTGCCTATACCAATTCCTTCtgaagagcGGTCATAGCTGTTTCCTG
P25H	TGTAAAACGACGGCCAGTgctcttcaCTGACCACAAGGACCCAGCTGCACCCTGCCTATACCAATTCCTTCtgaagagcGGTCATAGCTGTTTCCTG
P25I	TGTAAAACGACGGCCAGTgctcttcaCTGACCACAAGGACCCAGCTGATCCCTGCCTATACCAATTCCTTCtgaagagcGGTCATAGCTGTTTCCTG
P25L	TGTAAAACGACGGCCAGTgctcttcaCTGACCACAAGGACCCAGCTGCTGCCTGCCTATACCAATTCCTTCtgaagagcGGTCATAGCTGTTTCCTG
P25K	TGTAAAACGACGGCCAGTgctcttcaCTGACCACAAGGACCCAGCTGAAGCCTGCCTATACCAATTCCTTCtgaagagcGGTCATAGCTGTTTCCTG
P25M	TGTAAAACGACGGCCAGTgctcttcaCTGACCACAAGGACCCAGCTGATGCCTGCCTATACCAATTCCTTCtgaagagcGGTCATAGCTGTTTCCTG
P25F	TGTAAAACGACGGCCAGTgctcttcaCTGACCACAAGGACCCAGCTGTTCCCTGCCTATACCAATTCCTTCtgaagagcGGTCATAGCTGTTTCCTG
P25S	TGTAAAACGACGGCCAGTgctcttcaCTGACCACAAGGACCCAGCTGAGCCCTGCCTATACCAATTCCTTCtgaagagcGGTCATAGCTGTTTCCTG
P25T	TGTAAAACGACGGCCAGTgctcttcaCTGACCACAAGGACCCAGCTGACCCCTGCCTATACCAATTCCTTCtgaagagcGGTCATAGCTGTTTCCTG
P25W	TGTAAAACGACGGCCAGTgctcttcaCTGACCACAAGGACCCAGCTGTGGCCTGCCTATACCAATTCCTTCtgaagagcGGTCATAGCTGTTTCCTG
P25Y	TGTAAAACGACGGCCAGTgctcttcaCTGACCACAAGGACCCAGCTGTACCCTGCCTATACCAATTCCTTCtgaagagcGGTCATAGCTGTTTCCTG
P25V	TGTAAAACGACGGCCAGTgctcttcaCTGACCACAAGGACCCAGCTGGTGCCTGCCTATACCAATTCCTTCtgaagagcGGTCATAGCTGTTTCCTG
P26A	TGTAAAACGACGGCCAGTgctcttcaACCACAAGGACCCAGCTGCCCGCCGCCTATACCAATTCCTTCACAtgaagagcGGTCATAGCTGTTTCCTG
P26R	TGTAAAACGACGGCCAGTgctcttcaACCACAAGGACCCAGCTGCCCAGAGCCTATACCAATTCCTTCACAtgaagagcGGTCATAGCTGTTTCCTG
P26N	TGTAAAACGACGGCCAGTgctcttcaACCACAAGGACCCAGCTGCCCAACGCCTATACCAATTCCTTCACAtgaagagcGGTCATAGCTGTTTCCTG
P26D	TGTAAAACGACGGCCAGTgctcttcaACCACAAGGACCCAGCTGCCCGACGCCTATACCAATTCCTTCACAtgaagagcGGTCATAGCTGTTTCCTG
P26C	TGTAAAACGACGGCCAGTgctcttcaACCACAAGGACCCAGCTGCCCTGCGCCTATACCAATTCCTTCACAtgaagagcGGTCATAGCTGTTTCCTG
P26E	TGTAAAACGACGGCCAGTgctcttcaACCACAAGGACCCAGCTGCCCGAGGCCTATACCAATTCCTTCACAtgaagagcGGTCATAGCTGTTTCCTG
P26Q	TGTAAAACGACGGCCAGTgctcttcaACCACAAGGACCCAGCTGCCCCAGGCCTATACCAATTCCTTCACAtgaagagcGGTCATAGCTGTTTCCTG
P26G	TGTAAAACGACGGCCAGTgctcttcaACCACAAGGACCCAGCTGCCCGGCGCCTATACCAATTCCTTCACAtgaagagcGGTCATAGCTGTTTCCTG
P26H	TGTAAAACGACGGCCAGTgctcttcaACCACAAGGACCCAGCTGCCCCACGCCTATACCAATTCCTTCACAtgaagagcGGTCATAGCTGTTTCCTG
P26I	TGTAAAACGACGGCCAGTgctcttcaACCACAAGGACCCAGCTGCCCATCGCCTATACCAATTCCTTCACAtgaagagcGGTCATAGCTGTTTCCTG
P26L	TGTAAAACGACGGCCAGTgctcttcaACCACAAGGACCCAGCTGCCCCTGGCCTATACCAATTCCTTCACAtgaagagcGGTCATAGCTGTTTCCTG
P26K	TGTAAAACGACGGCCAGTgctcttcaACCACAAGGACCCAGCTGCCCAAGGCCTATACCAATTCCTTCACAtgaagagcGGTCATAGCTGTTTCCTG
P26M	TGTAAAACGACGGCCAGTgctcttcaACCACAAGGACCCAGCTGCCCATGGCCTATACCAATTCCTTCACAtgaagagcGGTCATAGCTGTTTCCTG
P26F	TGTAAAACGACGGCCAGTgctcttcaACCACAAGGACCCAGCTGCCCTTCGCCTATACCAATTCCTTCACAtgaagagcGGTCATAGCTGTTTCCTG
P26S	TGTAAAACGACGGCCAGTgctcttcaACCACAAGGACCCAGCTGCCCAGCGCCTATACCAATTCCTTCACAtgaagagcGGTCATAGCTGTTTCCTG
P26T	TGTAAAACGACGGCCAGTgctcttcaACCACAAGGACCCAGCTGCCCACCGCCTATACCAATTCCTTCACAtgaagagcGGTCATAGCTGTTTCCTG
P26W	TGTAAAACGACGGCCAGTgctcttcaACCACAAGGACCCAGCTGCCCTGGGCCTATACCAATTCCTTCACAtgaagagcGGTCATAGCTGTTTCCTG
P26Y	TGTAAAACGACGGCCAGTgctcttcaACCACAAGGACCCAGCTGCCCTACGCCTATACCAATTCCTTCACAtgaagagcGGTCATAGCTGTTTCCTG
P26V	TGTAAAACGACGGCCAGTgctcttcaACCACAAGGACCCAGCTGCCCGTGGCCTATACCAATTCCTTCACAtgaagagcGGTCATAGCTGTTTCCTG
A27R	TGTAAAACGACGGCCAGTgctcttcaACAAGGACCCAGCTGCCCCCTAGATATACCAATTCCTTCACACGGtgaagagcGGTCATAGCTGTTTCCTG
A27N	TGTAAAACGACGGCCAGTgctcttcaACAAGGACCCAGCTGCCCCCTAACTATACCAATTCCTTCACACGGtgaagagcGGTCATAGCTGTTTCCTG
A27D	TGTAAAACGACGGCCAGTgctcttcaACAAGGACCCAGCTGCCCCCTGACTATACCAATTCCTTCACACGGtgaagagcGGTCATAGCTGTTTCCTG
A27C	TGTAAAACGACGGCCAGTgctcttcaACAAGGACCCAGCTGCCCCCTTGCTATACCAATTCCTTCACACGGtgaagagcGGTCATAGCTGTTTCCTG
A27E	TGTAAAACGACGGCCAGTgctcttcaACAAGGACCCAGCTGCCCCCTGAGTATACCAATTCCTTCACACGGtgaagagcGGTCATAGCTGTTTCCTG
A27Q	TGTAAAACGACGGCCAGTgctcttcaACAAGGACCCAGCTGCCCCCTCAGTATACCAATTCCTTCACACGGtgaagagcGGTCATAGCTGTTTCCTG
A27G	TGTAAAACGACGGCCAGTgctcttcaACAAGGACCCAGCTGCCCCCTGGCTATACCAATTCCTTCACACGGtgaagagcGGTCATAGCTGTTTCCTG
A27H	TGTAAAACGACGGCCAGTgctcttcaACAAGGACCCAGCTGCCCCCTCACTATACCAATTCCTTCACACGGtgaagagcGGTCATAGCTGTTTCCTG
A27I	TGTAAAACGACGGCCAGTgctcttcaACAAGGACCCAGCTGCCCCCTATCTATACCAATTCCTTCACACGGtgaagagcGGTCATAGCTGTTTCCTG
A27L	TGTAAAACGACGGCCAGTgctcttcaACAAGGACCCAGCTGCCCCCTCTGTATACCAATTCCTTCACACGGtgaagagcGGTCATAGCTGTTTCCTG
A27K	TGTAAAACGACGGCCAGTgctcttcaACAAGGACCCAGCTGCCCCCTAAGTATACCAATTCCTTCACACGGtgaagagcGGTCATAGCTGTTTCCTG
A27M	TGTAAAACGACGGCCAGTgctcttcaACAAGGACCCAGCTGCCCCCTATGTATACCAATTCCTTCACACGGtgaagagcGGTCATAGCTGTTTCCTG
A27F	TGTAAAACGACGGCCAGTgctcttcaACAAGGACCCAGCTGCCCCCTTTCTATACCAATTCCTTCACACGGtgaagagcGGTCATAGCTGTTTCCTG
A27P	TGTAAAACGACGGCCAGTgctcttcaACAAGGACCCAGCTGCCCCCTCCCTATACCAATTCCTTCACACGGtgaagagcGGTCATAGCTGTTTCCTG
A27S	TGTAAAACGACGGCCAGTgctcttcaACAAGGACCCAGCTGCCCCCTAGCTATACCAATTCCTTCACACGGtgaagagcGGTCATAGCTGTTTCCTG
A27T	TGTAAAACGACGGCCAGTgctcttcaACAAGGACCCAGCTGCCCCCTACCTATACCAATTCCTTCACACGGtgaagagcGGTCATAGCTGTTTCCTG
A27W	TGTAAAACGACGGCCAGTgctcttcaACAAGGACCCAGCTGCCCCCTTGGTATACCAATTCCTTCACACGGtgaagagcGGTCATAGCTGTTTCCTG
A27Y	TGTAAAACGACGGCCAGTgctcttcaACAAGGACCCAGCTGCCCCCTTACTATACCAATTCCTTCACACGGtgaagagcGGTCATAGCTGTTTCCTG
A27V	TGTAAAACGACGGCCAGTgctcttcaACAAGGACCCAGCTGCCCCCTGTGTATACCAATTCCTTCACACGGtgaagagcGGTCATAGCTGTTTCCTG
Y28A	TGTAAAACGACGGCCAGTgctcttcaAGGACCCAGCTGCCCCCTGCCGCCACCAATTCCTTCACACGGGGCtgaagagcGGTCATAGCTGTTTCCTG
Y28R	TGTAAAACGACGGCCAGTgctcttcaAGGACCCAGCTGCCCCCTGCCAGAACCAATTCCTTCACACGGGGCtgaagagcGGTCATAGCTGTTTCCTG
Y28N	TGTAAAACGACGGCCAGTgctcttcaAGGACCCAGCTGCCCCCTGCCAACACCAATTCCTTCACACGGGGCtgaagagcGGTCATAGCTGTTTCCTG
Y28D	TGTAAAACGACGGCCAGTgctcttcaAGGACCCAGCTGCCCCCTGCCGACACCAATTCCTTCACACGGGGCtgaagagcGGTCATAGCTGTTTCCTG
Y28C	TGTAAAACGACGGCCAGTgctcttcaAGGACCCAGCTGCCCCCTGCCTGCACCAATTCCTTCACACGGGGCtgaagagcGGTCATAGCTGTTTCCTG
Y28E	TGTAAAACGACGGCCAGTgctcttcaAGGACCCAGCTGCCCCCTGCCGAGACCAATTCCTTCACACGGGGCtgaagagcGGTCATAGCTGTTTCCTG
Y28Q	TGTAAAACGACGGCCAGTgctcttcaAGGACCCAGCTGCCCCCTGCCCAGACCAATTCCTTCACACGGGGCtgaagagcGGTCATAGCTGTTTCCTG
Y28G	TGTAAAACGACGGCCAGTgctcttcaAGGACCCAGCTGCCCCCTGCCGGCACCAATTCCTTCACACGGGGCtgaagagcGGTCATAGCTGTTTCCTG
Y28H	TGTAAAACGACGGCCAGTgctcttcaAGGACCCAGCTGCCCCCTGCCCACACCAATTCCTTCACACGGGGCtgaagagcGGTCATAGCTGTTTCCTG
Y28I	TGTAAAACGACGGCCAGTgctcttcaAGGACCCAGCTGCCCCCTGCCATCACCAATTCCTTCACACGGGGCtgaagagcGGTCATAGCTGTTTCCTG
Y28L	TGTAAAACGACGGCCAGTgctcttcaAGGACCCAGCTGCCCCCTGCCCTGACCAATTCCTTCACACGGGGCtgaagagcGGTCATAGCTGTTTCCTG
Y28K	TGTAAAACGACGGCCAGTgctcttcaAGGACCCAGCTGCCCCCTGCCAAGACCAATTCCTTCACACGGGGCtgaagagcGGTCATAGCTGTTTCCTG
Y28M	TGTAAAACGACGGCCAGTgctcttcaAGGACCCAGCTGCCCCCTGCCATGACCAATTCCTTCACACGGGGCtgaagagcGGTCATAGCTGTTTCCTG
Y28F	TGTAAAACGACGGCCAGTgctcttcaAGGACCCAGCTGCCCCCTGCCTTCACCAATTCCTTCACACGGGGCtgaagagcGGTCATAGCTGTTTCCTG
Y28P	TGTAAAACGACGGCCAGTgctcttcaAGGACCCAGCTGCCCCCTGCCCCCACCAATTCCTTCACACGGGGCtgaagagcGGTCATAGCTGTTTCCTG
Y28S	TGTAAAACGACGGCCAGTgctcttcaAGGACCCAGCTGCCCCCTGCCAGCACCAATTCCTTCACACGGGGCtgaagagcGGTCATAGCTGTTTCCTG
Y28T	TGTAAAACGACGGCCAGTgctcttcaAGGACCCAGCTGCCCCCTGCCACCACCAATTCCTTCACACGGGGCtgaagagcGGTCATAGCTGTTTCCTG
Y28W	TGTAAAACGACGGCCAGTgctcttcaAGGACCCAGCTGCCCCCTGCCTGGACCAATTCCTTCACACGGGGCtgaagagcGGTCATAGCTGTTTCCTG
Y28V	TGTAAAACGACGGCCAGTgctcttcaAGGACCCAGCTGCCCCCTGCCGTGACCAATTCCTTCACACGGGGCtgaagagcGGTCATAGCTGTTTCCTG
T29A	TGTAAAACGACGGCCAGTgctcttcaACCCAGCTGCCCCCTGCCTATGCCAATTCCTTCACACGGGGCGTGtgaagagcGGTCATAGCTGTTTCCTG
T29R	TGTAAAACGACGGCCAGTgctcttcaACCCAGCTGCCCCCTGCCTATAGAAATTCCTTCACACGGGGCGTGtgaagagcGGTCATAGCTGTTTCCTG
T29N	TGTAAAACGACGGCCAGTgctcttcaACCCAGCTGCCCCCTGCCTATAACAATTCCTTCACACGGGGCGTGtgaagagcGGTCATAGCTGTTTCCTG
T29D	TGTAAAACGACGGCCAGTgctcttcaACCCAGCTGCCCCCTGCCTATGACAATTCCTTCACACGGGGCGTGtgaagagcGGTCATAGCTGTTTCCTG
T29C	TGTAAAACGACGGCCAGTgctcttcaACCCAGCTGCCCCCTGCCTATTGCAATTCCTTCACACGGGGCGTGtgaagagcGGTCATAGCTGTTTCCTG
T29E	TGTAAAACGACGGCCAGTgctcttcaACCCAGCTGCCCCCTGCCTATGAGAATTCCTTCACACGGGGCGTGtgaagagcGGTCATAGCTGTTTCCTG
T29Q	TGTAAAACGACGGCCAGTgctcttcaACCCAGCTGCCCCCTGCCTATCAGAATTCCTTCACACGGGGCGTGtgaagagcGGTCATAGCTGTTTCCTG
T29G	TGTAAAACGACGGCCAGTgctcttcaACCCAGCTGCCCCCTGCCTATGGCAATTCCTTCACACGGGGCGTGtgaagagcGGTCATAGCTGTTTCCTG
T29H	TGTAAAACGACGGCCAGTgctcttcaACCCAGCTGCCCCCTGCCTATCACAATTCCTTCACACGGGGCGTGtgaagagcGGTCATAGCTGTTTCCTG
T29I	TGTAAAACGACGGCCAGTgctcttcaACCCAGCTGCCCCCTGCCTATATCAATTCCTTCACACGGGGCGTGtgaagagcGGTCATAGCTGTTTCCTG
T29L	TGTAAAACGACGGCCAGTgctcttcaACCCAGCTGCCCCCTGCCTATCTGAATTCCTTCACACGGGGCGTGtgaagagcGGTCATAGCTGTTTCCTG
T29K	TGTAAAACGACGGCCAGTgctcttcaACCCAGCTGCCCCCTGCCTATAAGAATTCCTTCACACGGGGCGTGtgaagagcGGTCATAGCTGTTTCCTG
T29M	TGTAAAACGACGGCCAGTgctcttcaACCCAGCTGCCCCCTGCCTATATGAATTCCTTCACACGGGGCGTGtgaagagcGGTCATAGCTGTTTCCTG
T29F	TGTAAAACGACGGCCAGTgctcttcaACCCAGCTGCCCCCTGCCTATTTCAATTCCTTCACACGGGGCGTGtgaagagcGGTCATAGCTGTTTCCTG
T29P	TGTAAAACGACGGCCAGTgctcttcaACCCAGCTGCCCCCTGCCTATCCCAATTCCTTCACACGGGGCGTGtgaagagcGGTCATAGCTGTTTCCTG
T29S	TGTAAAACGACGGCCAGTgctcttcaACCCAGCTGCCCCCTGCCTATAGCAATTCCTTCACACGGGGCGTGtgaagagcGGTCATAGCTGTTTCCTG
T29W	TGTAAAACGACGGCCAGTgctcttcaACCCAGCTGCCCCCTGCCTATTGGAATTCCTTCACACGGGGCGTGtgaagagcGGTCATAGCTGTTTCCTG
T29Y	TGTAAAACGACGGCCAGTgctcttcaACCCAGCTGCCCCCTGCCTATTACAATTCCTTCACACGGGGCGTGtgaagagcGGTCATAGCTGTTTCCTG
T29V	TGTAAAACGACGGCCAGTgctcttcaACCCAGCTGCCCCCTGCCTATGTGAATTCCTTCACACGGGGCGTGtgaagagcGGTCATAGCTGTTTCCTG
N30A	TGTAAAACGACGGCCAGTgctcttcaCAGCTGCCCCCTGCCTATACCGCCTCCTTCACACGGGGCGTGTACtgaagagcGGTCATAGCTGTTTCCTG
N30R	TGTAAAACGACGGCCAGTgctcttcaCAGCTGCCCCCTGCCTATACCAGATCCTTCACACGGGGCGTGTACtgaagagcGGTCATAGCTGTTTCCTG
N30D	TGTAAAACGACGGCCAGTgctcttcaCAGCTGCCCCCTGCCTATACCGACTCCTTCACACGGGGCGTGTACtgaagagcGGTCATAGCTGTTTCCTG
N30C	TGTAAAACGACGGCCAGTgctcttcaCAGCTGCCCCCTGCCTATACCTGCTCCTTCACACGGGGCGTGTACtgaagagcGGTCATAGCTGTTTCCTG
N30E	TGTAAAACGACGGCCAGTgctcttcaCAGCTGCCCCCTGCCTATACCGAGTCCTTCACACGGGGCGTGTACtgaagagcGGTCATAGCTGTTTCCTG
N30Q	TGTAAAACGACGGCCAGTgctcttcaCAGCTGCCCCCTGCCTATACCCAGTCCTTCACACGGGGCGTGTACtgaagagcGGTCATAGCTGTTTCCTG
N30G	TGTAAAACGACGGCCAGTgctcttcaCAGCTGCCCCCTGCCTATACCGGCTCCTTCACACGGGGCGTGTACtgaagagcGGTCATAGCTGTTTCCTG
N30H	TGTAAAACGACGGCCAGTgctcttcaCAGCTGCCCCCTGCCTATACCCACTCCTTCACACGGGGCGTGTACtgaagagcGGTCATAGCTGTTTCCTG
N30I	TGTAAAACGACGGCCAGTgctcttcaCAGCTGCCCCCTGCCTATACCATCTCCTTCACACGGGGCGTGTACtgaagagcGGTCATAGCTGTTTCCTG
N30L	TGTAAAACGACGGCCAGTgctcttcaCAGCTGCCCCCTGCCTATACCCTGTCCTTCACACGGGGCGTGTACtgaagagcGGTCATAGCTGTTTCCTG
N30K	TGTAAAACGACGGCCAGTgctcttcaCAGCTGCCCCCTGCCTATACCAAGTCCTTCACACGGGGCGTGTACtgaagagcGGTCATAGCTGTTTCCTG
N30M	TGTAAAACGACGGCCAGTgctcttcaCAGCTGCCCCCTGCCTATACCATGTCCTTCACACGGGGCGTGTACtgaagagcGGTCATAGCTGTTTCCTG
N30F	TGTAAAACGACGGCCAGTgctcttcaCAGCTGCCCCCTGCCTATACCTTCTCCTTCACACGGGGCGTGTACtgaagagcGGTCATAGCTGTTTCCTG
N30P	TGTAAAACGACGGCCAGTgctcttcaCAGCTGCCCCCTGCCTATACCCCCTCCTTCACACGGGGCGTGTACtgaagagcGGTCATAGCTGTTTCCTG
N30S	TGTAAAACGACGGCCAGTgctcttcaCAGCTGCCCCCTGCCTATACCAGCTCCTTCACACGGGGCGTGTACtgaagagcGGTCATAGCTGTTTCCTG
N30T	TGTAAAACGACGGCCAGTgctcttcaCAGCTGCCCCCTGCCTATACCACCTCCTTCACACGGGGCGTGTACtgaagagcGGTCATAGCTGTTTCCTG
N30W	TGTAAAACGACGGCCAGTgctcttcaCAGCTGCCCCCTGCCTATACCTGGTCCTTCACACGGGGCGTGTACtgaagagcGGTCATAGCTGTTTCCTG
N30Y	TGTAAAACGACGGCCAGTgctcttcaCAGCTGCCCCCTGCCTATACCTACTCCTTCACACGGGGCGTGTACtgaagagcGGTCATAGCTGTTTCCTG
N30V	TGTAAAACGACGGCCAGTgctcttcaCAGCTGCCCCCTGCCTATACCGTGTCCTTCACACGGGGCGTGTACtgaagagcGGTCATAGCTGTTTCCTG
S31A	TGTAAAACGACGGCCAGTgctcttcaCTGCCCCCTGCCTATACCAATGCCTTCACACGGGGCGTGTACTATtgaagagcGGTCATAGCTGTTTCCTG
S31R	TGTAAAACGACGGCCAGTgctcttcaCTGCCCCCTGCCTATACCAATAGATTCACACGGGGCGTGTACTATtgaagagcGGTCATAGCTGTTTCCTG
S31N	TGTAAAACGACGGCCAGTgctcttcaCTGCCCCCTGCCTATACCAATAACTTCACACGGGGCGTGTACTATtgaagagcGGTCATAGCTGTTTCCTG
S31D	TGTAAAACGACGGCCAGTgctcttcaCTGCCCCCTGCCTATACCAATGACTTCACACGGGGCGTGTACTATtgaagagcGGTCATAGCTGTTTCCTG
S31C	TGTAAAACGACGGCCAGTgctcttcaCTGCCCCCTGCCTATACCAATTGCTTCACACGGGGCGTGTACTATtgaagagcGGTCATAGCTGTTTCCTG
S31E	TGTAAAACGACGGCCAGTgctcttcaCTGCCCCCTGCCTATACCAATGAGTTCACACGGGGCGTGTACTATtgaagagcGGTCATAGCTGTTTCCTG
S31Q	TGTAAAACGACGGCCAGTgctcttcaCTGCCCCCTGCCTATACCAATCAGTTCACACGGGGCGTGTACTATtgaagagcGGTCATAGCTGTTTCCTG
S31G	TGTAAAACGACGGCCAGTgctcttcaCTGCCCCCTGCCTATACCAATGGCTTCACACGGGGCGTGTACTATtgaagagcGGTCATAGCTGTTTCCTG
S31H	TGTAAAACGACGGCCAGTgctcttcaCTGCCCCCTGCCTATACCAATCACTTCACACGGGGCGTGTACTATtgaagagcGGTCATAGCTGTTTCCTG
S31I	TGTAAAACGACGGCCAGTgctcttcaCTGCCCCCTGCCTATACCAATATCTTCACACGGGGCGTGTACTATtgaagagcGGTCATAGCTGTTTCCTG
S31L	TGTAAAACGACGGCCAGTgctcttcaCTGCCCCCTGCCTATACCAATCTGTTCACACGGGGCGTGTACTATtgaagagcGGTCATAGCTGTTTCCTG
S31K	TGTAAAACGACGGCCAGTgctcttcaCTGCCCCCTGCCTATACCAATAAGTTCACACGGGGCGTGTACTATtgaagagcGGTCATAGCTGTTTCCTG
S31M	TGTAAAACGACGGCCAGTgctcttcaCTGCCCCCTGCCTATACCAATATGTTCACACGGGGCGTGTACTATtgaagagcGGTCATAGCTGTTTCCTG
S31F	TGTAAAACGACGGCCAGTgctcttcaCTGCCCCCTGCCTATACCAATTTCTTCACACGGGGCGTGTACTATtgaagagcGGTCATAGCTGTTTCCTG
S31P	TGTAAAACGACGGCCAGTgctcttcaCTGCCCCCTGCCTATACCAATCCCTTCACACGGGGCGTGTACTATtgaagagcGGTCATAGCTGTTTCCTG
S31T	TGTAAAACGACGGCCAGTgctcttcaCTGCCCCCTGCCTATACCAATACCTTCACACGGGGCGTGTACTATtgaagagcGGTCATAGCTGTTTCCTG
S31W	TGTAAAACGACGGCCAGTgctcttcaCTGCCCCCTGCCTATACCAATTGGTTCACACGGGGCGTGTACTATtgaagagcGGTCATAGCTGTTTCCTG
S31Y	TGTAAAACGACGGCCAGTgctcttcaCTGCCCCCTGCCTATACCAATTACTTCACACGGGGCGTGTACTATtgaagagcGGTCATAGCTGTTTCCTG
S31V	TGTAAAACGACGGCCAGTgctcttcaCTGCCCCCTGCCTATACCAATGTGTTCACACGGGGCGTGTACTATtgaagagcGGTCATAGCTGTTTCCTG
F32A	TGTAAAACGACGGCCAGTgctcttcaCCCCCTGCCTATACCAATTCCGCCACACGGGGCGTGTACTATCCCtgaagagcGGTCATAGCTGTTTCCTG
F32R	TGTAAAACGACGGCCAGTgctcttcaCCCCCTGCCTATACCAATTCCAGAACACGGGGCGTGTACTATCCCtgaagagcGGTCATAGCTGTTTCCTG
F32N	TGTAAAACGACGGCCAGTgctcttcaCCCCCTGCCTATACCAATTCCAACACACGGGGCGTGTACTATCCCtgaagagcGGTCATAGCTGTTTCCTG
F32D	TGTAAAACGACGGCCAGTgctcttcaCCCCCTGCCTATACCAATTCCGACACACGGGGCGTGTACTATCCCtgaagagcGGTCATAGCTGTTTCCTG
F32C	TGTAAAACGACGGCCAGTgctcttcaCCCCCTGCCTATACCAATTCCTGCACACGGGGCGTGTACTATCCCtgaagagcGGTCATAGCTGTTTCCTG
F32E	TGTAAAACGACGGCCAGTgctcttcaCCCCCTGCCTATACCAATTCCGAGACACGGGGCGTGTACTATCCCtgaagagcGGTCATAGCTGTTTCCTG
F32Q	TGTAAAACGACGGCCAGTgctcttcaCCCCCTGCCTATACCAATTCCCAGACACGGGGCGTGTACTATCCCtgaagagcGGTCATAGCTGTTTCCTG
F32G	TGTAAAACGACGGCCAGTgctcttcaCCCCCTGCCTATACCAATTCCGGCACACGGGGCGTGTACTATCCCtgaagagcGGTCATAGCTGTTTCCTG
F32H	TGTAAAACGACGGCCAGTgctcttcaCCCCCTGCCTATACCAATTCCCACACACGGGGCGTGTACTATCCCtgaagagcGGTCATAGCTGTTTCCTG
F32I	TGTAAAACGACGGCCAGTgctcttcaCCCCCTGCCTATACCAATTCCATCACACGGGGCGTGTACTATCCCtgaagagcGGTCATAGCTGTTTCCTG
F32L	TGTAAAACGACGGCCAGTgctcttcaCCCCCTGCCTATACCAATTCCCTGACACGGGGCGTGTACTATCCCtgaagagcGGTCATAGCTGTTTCCTG
F32K	TGTAAAACGACGGCCAGTgctcttcaCCCCCTGCCTATACCAATTCCAAGACACGGGGCGTGTACTATCCCtgaagagcGGTCATAGCTGTTTCCTG
F32M	TGTAAAACGACGGCCAGTgctcttcaCCCCCTGCCTATACCAATTCCATGACACGGGGCGTGTACTATCCCtgaagagcGGTCATAGCTGTTTCCTG
F32P	TGTAAAACGACGGCCAGTgctcttcaCCCCCTGCCTATACCAATTCCCCCACACGGGGCGTGTACTATCCCtgaagagcGGTCATAGCTGTTTCCTG
F32S	TGTAAAACGACGGCCAGTgctcttcaCCCCCTGCCTATACCAATTCCAGCACACGGGGCGTGTACTATCCCtgaagagcGGTCATAGCTGTTTCCTG
F32T	TGTAAAACGACGGCCAGTgctcttcaCCCCCTGCCTATACCAATTCCACCACACGGGGCGTGTACTATCCCtgaagagcGGTCATAGCTGTTTCCTG
F32W	TGTAAAACGACGGCCAGTgctcttcaCCCCCTGCCTATACCAATTCCTGGACACGGGGCGTGTACTATCCCtgaagagcGGTCATAGCTGTTTCCTG
F32Y	TGTAAAACGACGGCCAGTgctcttcaCCCCCTGCCTATACCAATTCCTACACACGGGGCGTGTACTATCCCtgaagagcGGTCATAGCTGTTTCCTG
F32V	TGTAAAACGACGGCCAGTgctcttcaCCCCCTGCCTATACCAATTCCGTGACACGGGGCGTGTACTATCCCtgaagagcGGTCATAGCTGTTTCCTG
T33A	TGTAAAACGACGGCCAGTgctcttcaCCTGCCTATACCAATTCCTTCGCCCGGGGCGTGTACTATCCCGACtgaagagcGGTCATAGCTGTTTCCTG
T33R	TGTAAAACGACGGCCAGTgctcttcaCCTGCCTATACCAATTCCTTCAGACGGGGCGTGTACTATCCCGACtgaagagcGGTCATAGCTGTTTCCTG
T33N	TGTAAAACGACGGCCAGTgctcttcaCCTGCCTATACCAATTCCTTCAACCGGGGCGTGTACTATCCCGACtgaagagcGGTCATAGCTGTTTCCTG
T33D	TGTAAAACGACGGCCAGTgctcttcaCCTGCCTATACCAATTCCTTCGACCGGGGCGTGTACTATCCCGACtgaagagcGGTCATAGCTGTTTCCTG
T33C	TGTAAAACGACGGCCAGTgctcttcaCCTGCCTATACCAATTCCTTCTGCCGGGGCGTGTACTATCCCGACtgaagagcGGTCATAGCTGTTTCCTG
T33E	TGTAAAACGACGGCCAGTgctcttcaCCTGCCTATACCAATTCCTTCGAGCGGGGCGTGTACTATCCCGACtgaagagcGGTCATAGCTGTTTCCTG
T33Q	TGTAAAACGACGGCCAGTgctcttcaCCTGCCTATACCAATTCCTTCCAGCGGGGCGTGTACTATCCCGACtgaagagcGGTCATAGCTGTTTCCTG
T33G	TGTAAAACGACGGCCAGTgctcttcaCCTGCCTATACCAATTCCTTCGGCCGGGGCGTGTACTATCCCGACtgaagagcGGTCATAGCTGTTTCCTG
T33H	TGTAAAACGACGGCCAGTgctcttcaCCTGCCTATACCAATTCCTTCCACCGGGGCGTGTACTATCCCGACtgaagagcGGTCATAGCTGTTTCCTG
T33I	TGTAAAACGACGGCCAGTgctcttcaCCTGCCTATACCAATTCCTTCATCCGGGGCGTGTACTATCCCGACtgaagagcGGTCATAGCTGTTTCCTG
T33L	TGTAAAACGACGGCCAGTgctcttcaCCTGCCTATACCAATTCCTTCCTGCGGGGCGTGTACTATCCCGACtgaagagcGGTCATAGCTGTTTCCTG
T33K	TGTAAAACGACGGCCAGTgctcttcaCCTGCCTATACCAATTCCTTCAAGCGGGGCGTGTACTATCCCGACtgaagagcGGTCATAGCTGTTTCCTG
T33M	TGTAAAACGACGGCCAGTgctcttcaCCTGCCTATACCAATTCCTTCATGCGGGGCGTGTACTATCCCGACtgaagagcGGTCATAGCTGTTTCCTG
T33F	TGTAAAACGACGGCCAGTgctcttcaCCTGCCTATACCAATTCCTTCTTCCGGGGCGTGTACTATCCCGACtgaagagcGGTCATAGCTGTTTCCTG
T33P	TGTAAAACGACGGCCAGTgctcttcaCCTGCCTATACCAATTCCTTCCCCCGGGGCGTGTACTATCCCGACtgaagagcGGTCATAGCTGTTTCCTG
T33S	TGTAAAACGACGGCCAGTgctcttcaCCTGCCTATACCAATTCCTTCAGCCGGGGCGTGTACTATCCCGACtgaagagcGGTCATAGCTGTTTCCTG
T33W	TGTAAAACGACGGCCAGTgctcttcaCCTGCCTATACCAATTCCTTCTGGCGGGGCGTGTACTATCCCGACtgaagagcGGTCATAGCTGTTTCCTG
T33Y	TGTAAAACGACGGCCAGTgctcttcaCCTGCCTATACCAATTCCTTCTACCGGGGCGTGTACTATCCCGACtgaagagcGGTCATAGCTGTTTCCTG
T33V	TGTAAAACGACGGCCAGTgctcttcaCCTGCCTATACCAATTCCTTCGTGCGGGGCGTGTACTATCCCGACtgaagagcGGTCATAGCTGTTTCCTG
R34A	TGTAAAACGACGGCCAGTgctcttcaGCCTATACCAATTCCTTCACAGCCGGCGTGTACTATCCCGACAAGtgaagagcGGTCATAGCTGTTTCCTG
R34N	TGTAAAACGACGGCCAGTgctcttcaGCCTATACCAATTCCTTCACAAACGGCGTGTACTATCCCGACAAGtgaagagcGGTCATAGCTGTTTCCTG
R34D	TGTAAAACGACGGCCAGTgctcttcaGCCTATACCAATTCCTTCACAGACGGCGTGTACTATCCCGACAAGtgaagagcGGTCATAGCTGTTTCCTG
R34C	TGTAAAACGACGGCCAGTgctcttcaGCCTATACCAATTCCTTCACATGCGGCGTGTACTATCCCGACAAGtgaagagcGGTCATAGCTGTTTCCTG
R34E	TGTAAAACGACGGCCAGTgctcttcaGCCTATACCAATTCCTTCACAGAGGGCGTGTACTATCCCGACAAGtgaagagcGGTCATAGCTGTTTCCTG
R34Q	TGTAAAACGACGGCCAGTgctcttcaGCCTATACCAATTCCTTCACACAGGGCGTGTACTATCCCGACAAGtgaagagcGGTCATAGCTGTTTCCTG
R34G	TGTAAAACGACGGCCAGTgctcttcaGCCTATACCAATTCCTTCACAGGCGGCGTGTACTATCCCGACAAGtgaagagcGGTCATAGCTGTTTCCTG
R34H	TGTAAAACGACGGCCAGTgctcttcaGCCTATACCAATTCCTTCACACACGGCGTGTACTATCCCGACAAGtgaagagcGGTCATAGCTGTTTCCTG
R34I	TGTAAAACGACGGCCAGTgctcttcaGCCTATACCAATTCCTTCACAATCGGCGTGTACTATCCCGACAAGtgaagagcGGTCATAGCTGTTTCCTG
R34L	TGTAAAACGACGGCCAGTgctcttcaGCCTATACCAATTCCTTCACACTGGGCGTGTACTATCCCGACAAGtgaagagcGGTCATAGCTGTTTCCTG
R34K	TGTAAAACGACGGCCAGTgctcttcaGCCTATACCAATTCCTTCACAAAGGGCGTGTACTATCCCGACAAGtgaagagcGGTCATAGCTGTTTCCTG
R34M	TGTAAAACGACGGCCAGTgctcttcaGCCTATACCAATTCCTTCACAATGGGCGTGTACTATCCCGACAAGtgaagagcGGTCATAGCTGTTTCCTG
R34F	TGTAAAACGACGGCCAGTgctcttcaGCCTATACCAATTCCTTCACATTCGGCGTGTACTATCCCGACAAGtgaagagcGGTCATAGCTGTTTCCTG
R34P	TGTAAAACGACGGCCAGTgctcttcaGCCTATACCAATTCCTTCACACCCGGCGTGTACTATCCCGACAAGtgaagagcGGTCATAGCTGTTTCCTG
R34S	TGTAAAACGACGGCCAGTgctcttcaGCCTATACCAATTCCTTCACAAGCGGCGTGTACTATCCCGACAAGtgaagagcGGTCATAGCTGTTTCCTG
R34T	TGTAAAACGACGGCCAGTgctcttcaGCCTATACCAATTCCTTCACAACCGGCGTGTACTATCCCGACAAGtgaagagcGGTCATAGCTGTTTCCTG
R34W	TGTAAAACGACGGCCAGTgctcttcaGCCTATACCAATTCCTTCACATGGGGCGTGTACTATCCCGACAAGtgaagagcGGTCATAGCTGTTTCCTG
R34Y	TGTAAAACGACGGCCAGTgctcttcaGCCTATACCAATTCCTTCACATACGGCGTGTACTATCCCGACAAGtgaagagcGGTCATAGCTGTTTCCTG
R34V	TGTAAAACGACGGCCAGTgctcttcaGCCTATACCAATTCCTTCACAGTGGGCGTGTACTATCCCGACAAGtgaagagcGGTCATAGCTGTTTCCTG
G35A	TGTAAAACGACGGCCAGTgctcttcaTATACCAATTCCTTCACACGGGCCGTGTACTATCCCGACAAGGTGtgaagagcGGTCATAGCTGTTTCCTG
G35R	TGTAAAACGACGGCCAGTgctcttcaTATACCAATTCCTTCACACGGAGAGTGTACTATCCCGACAAGGTGtgaagagcGGTCATAGCTGTTTCCTG
G35N	TGTAAAACGACGGCCAGTgctcttcaTATACCAATTCCTTCACACGGAACGTGTACTATCCCGACAAGGTGtgaagagcGGTCATAGCTGTTTCCTG
G35D	TGTAAAACGACGGCCAGTgctcttcaTATACCAATTCCTTCACACGGGACGTGTACTATCCCGACAAGGTGtgaagagcGGTCATAGCTGTTTCCTG
G35C	TGTAAAACGACGGCCAGTgctcttcaTATACCAATTCCTTCACACGGTGCGTGTACTATCCCGACAAGGTGtgaagagcGGTCATAGCTGTTTCCTG
G35E	TGTAAAACGACGGCCAGTgctcttcaTATACCAATTCCTTCACACGGGAGGTGTACTATCCCGACAAGGTGtgaagagcGGTCATAGCTGTTTCCTG
G35Q	TGTAAAACGACGGCCAGTgctcttcaTATACCAATTCCTTCACACGGCAGGTGTACTATCCCGACAAGGTGtgaagagcGGTCATAGCTGTTTCCTG
G35H	TGTAAAACGACGGCCAGTgctcttcaTATACCAATTCCTTCACACGGCACGTGTACTATCCCGACAAGGTGtgaagagcGGTCATAGCTGTTTCCTG
G35I	TGTAAAACGACGGCCAGTgctcttcaTATACCAATTCCTTCACACGGATCGTGTACTATCCCGACAAGGTGtgaagagcGGTCATAGCTGTTTCCTG
G35L	TGTAAAACGACGGCCAGTgctcttcaTATACCAATTCCTTCACACGGCTGGTGTACTATCCCGACAAGGTGtgaagagcGGTCATAGCTGTTTCCTG
G35K	TGTAAAACGACGGCCAGTgctcttcaTATACCAATTCCTTCACACGGAAGGTGTACTATCCCGACAAGGTGtgaagagcGGTCATAGCTGTTTCCTG
G35M	TGTAAAACGACGGCCAGTgctcttcaTATACCAATTCCTTCACACGGATGGTGTACTATCCCGACAAGGTGtgaagagcGGTCATAGCTGTTTCCTG
G35F	TGTAAAACGACGGCCAGTgctcttcaTATACCAATTCCTTCACACGGTTCGTGTACTATCCCGACAAGGTGtgaagagcGGTCATAGCTGTTTCCTG
G35P	TGTAAAACGACGGCCAGTgctcttcaTATACCAATTCCTTCACACGGCCCGTGTACTATCCCGACAAGGTGtgaagagcGGTCATAGCTGTTTCCTG
G35S	TGTAAAACGACGGCCAGTgctcttcaTATACCAATTCCTTCACACGGAGCGTGTACTATCCCGACAAGGTGtgaagagcGGTCATAGCTGTTTCCTG
G35T	TGTAAAACGACGGCCAGTgctcttcaTATACCAATTCCTTCACACGGACCGTGTACTATCCCGACAAGGTGtgaagagcGGTCATAGCTGTTTCCTG
G35W	TGTAAAACGACGGCCAGTgctcttcaTATACCAATTCCTTCACACGGTGGGTGTACTATCCCGACAAGGTGtgaagagcGGTCATAGCTGTTTCCTG
G35Y	TGTAAAACGACGGCCAGTgctcttcaTATACCAATTCCTTCACACGGTACGTGTACTATCCCGACAAGGTGtgaagagcGGTCATAGCTGTTTCCTG
G35V	TGTAAAACGACGGCCAGTgctcttcaTATACCAATTCCTTCACACGGGTGGTGTACTATCCCGACAAGGTGtgaagagcGGTCATAGCTGTTTCCTG
V36A	TGTAAAACGACGGCCAGTgctcttcaACCAATTCCTTCACACGGGGCGCCTACTATCCCGACAAGGTGTTTtgaagagcGGTCATAGCTGTTTCCTG
V36R	TGTAAAACGACGGCCAGTgctcttcaACCAATTCCTTCACACGGGGCAGATACTATCCCGACAAGGTGTTTtgaagagcGGTCATAGCTGTTTCCTG
V36N	TGTAAAACGACGGCCAGTgctcttcaACCAATTCCTTCACACGGGGCAACTACTATCCCGACAAGGTGTTTtgaagagcGGTCATAGCTGTTTCCTG
V36D	TGTAAAACGACGGCCAGTgctcttcaACCAATTCCTTCACACGGGGCGACTACTATCCCGACAAGGTGTTTtgaagagcGGTCATAGCTGTTTCCTG
V36C	TGTAAAACGACGGCCAGTgctcttcaACCAATTCCTTCACACGGGGCTGCTACTATCCCGACAAGGTGTTTtgaagagcGGTCATAGCTGTTTCCTG
V36E	TGTAAAACGACGGCCAGTgctcttcaACCAATTCCTTCACACGGGGCGAGTACTATCCCGACAAGGTGTTTtgaagagcGGTCATAGCTGTTTCCTG
V36Q	TGTAAAACGACGGCCAGTgctcttcaACCAATTCCTTCACACGGGGCCAGTACTATCCCGACAAGGTGTTTtgaagagcGGTCATAGCTGTTTCCTG
V36G	TGTAAAACGACGGCCAGTgctcttcaACCAATTCCTTCACACGGGGCGGCTACTATCCCGACAAGGTGTTTtgaagagcGGTCATAGCTGTTTCCTG
V36H	TGTAAAACGACGGCCAGTgctcttcaACCAATTCCTTCACACGGGGCCACTACTATCCCGACAAGGTGTTTtgaagagcGGTCATAGCTGTTTCCTG
V36I	TGTAAAACGACGGCCAGTgctcttcaACCAATTCCTTCACACGGGGCATCTACTATCCCGACAAGGTGTTTtgaagagcGGTCATAGCTGTTTCCTG
V36L	TGTAAAACGACGGCCAGTgctcttcaACCAATTCCTTCACACGGGGCCTGTACTATCCCGACAAGGTGTTTtgaagagcGGTCATAGCTGTTTCCTG
V36K	TGTAAAACGACGGCCAGTgctcttcaACCAATTCCTTCACACGGGGCAAGTACTATCCCGACAAGGTGTTTtgaagagcGGTCATAGCTGTTTCCTG
V36M	TGTAAAACGACGGCCAGTgctcttcaACCAATTCCTTCACACGGGGCATGTACTATCCCGACAAGGTGTTTtgaagagcGGTCATAGCTGTTTCCTG
V36F	TGTAAAACGACGGCCAGTgctcttcaACCAATTCCTTCACACGGGGCTTCTACTATCCCGACAAGGTGTTTtgaagagcGGTCATAGCTGTTTCCTG
V36P	TGTAAAACGACGGCCAGTgctcttcaACCAATTCCTTCACACGGGGCCCCTACTATCCCGACAAGGTGTTTtgaagagcGGTCATAGCTGTTTCCTG
V36S	TGTAAAACGACGGCCAGTgctcttcaACCAATTCCTTCACACGGGGCAGCTACTATCCCGACAAGGTGTTTtgaagagcGGTCATAGCTGTTTCCTG
V36T	TGTAAAACGACGGCCAGTgctcttcaACCAATTCCTTCACACGGGGCACCTACTATCCCGACAAGGTGTTTtgaagagcGGTCATAGCTGTTTCCTG
V36W	TGTAAAACGACGGCCAGTgctcttcaACCAATTCCTTCACACGGGGCTGGTACTATCCCGACAAGGTGTTTtgaagagcGGTCATAGCTGTTTCCTG
V36Y	TGTAAAACGACGGCCAGTgctcttcaACCAATTCCTTCACACGGGGCTACTACTATCCCGACAAGGTGTTTtgaagagcGGTCATAGCTGTTTCCTG
Y37A	TGTAAAACGACGGCCAGTgctcttcaAATTCCTTCACACGGGGCGTGGCCTATCCCGACAAGGTGTTTAGAtgaagagcGGTCATAGCTGTTTCCTG
Y37R	TGTAAAACGACGGCCAGTgctcttcaAATTCCTTCACACGGGGCGTGAGATATCCCGACAAGGTGTTTAGAtgaagagcGGTCATAGCTGTTTCCTG
Y37N	TGTAAAACGACGGCCAGTgctcttcaAATTCCTTCACACGGGGCGTGAACTATCCCGACAAGGTGTTTAGAtgaagagcGGTCATAGCTGTTTCCTG
Y37D	TGTAAAACGACGGCCAGTgctcttcaAATTCCTTCACACGGGGCGTGGACTATCCCGACAAGGTGTTTAGAtgaagagcGGTCATAGCTGTTTCCTG
Y37C	TGTAAAACGACGGCCAGTgctcttcaAATTCCTTCACACGGGGCGTGTGCTATCCCGACAAGGTGTTTAGAtgaagagcGGTCATAGCTGTTTCCTG
Y37E	TGTAAAACGACGGCCAGTgctcttcaAATTCCTTCACACGGGGCGTGGAGTATCCCGACAAGGTGTTTAGAtgaagagcGGTCATAGCTGTTTCCTG
Y37Q	TGTAAAACGACGGCCAGTgctcttcaAATTCCTTCACACGGGGCGTGCAGTATCCCGACAAGGTGTTTAGAtgaagagcGGTCATAGCTGTTTCCTG
Y37G	TGTAAAACGACGGCCAGTgctcttcaAATTCCTTCACACGGGGCGTGGGCTATCCCGACAAGGTGTTTAGAtgaagagcGGTCATAGCTGTTTCCTG
Y37H	TGTAAAACGACGGCCAGTgctcttcaAATTCCTTCACACGGGGCGTGCACTATCCCGACAAGGTGTTTAGAtgaagagcGGTCATAGCTGTTTCCTG
Y37I	TGTAAAACGACGGCCAGTgctcttcaAATTCCTTCACACGGGGCGTGATCTATCCCGACAAGGTGTTTAGAtgaagagcGGTCATAGCTGTTTCCTG
Y37L	TGTAAAACGACGGCCAGTgctcttcaAATTCCTTCACACGGGGCGTGCTGTATCCCGACAAGGTGTTTAGAtgaagagcGGTCATAGCTGTTTCCTG
Y37K	TGTAAAACGACGGCCAGTgctcttcaAATTCCTTCACACGGGGCGTGAAGTATCCCGACAAGGTGTTTAGAtgaagagcGGTCATAGCTGTTTCCTG
Y37M	TGTAAAACGACGGCCAGTgctcttcaAATTCCTTCACACGGGGCGTGATGTATCCCGACAAGGTGTTTAGAtgaagagcGGTCATAGCTGTTTCCTG
Y37F	TGTAAAACGACGGCCAGTgctcttcaAATTCCTTCACACGGGGCGTGTTCTATCCCGACAAGGTGTTTAGAtgaagagcGGTCATAGCTGTTTCCTG
Y37P	TGTAAAACGACGGCCAGTgctcttcaAATTCCTTCACACGGGGCGTGCCCTATCCCGACAAGGTGTTTAGAtgaagagcGGTCATAGCTGTTTCCTG
Y37S	TGTAAAACGACGGCCAGTgctcttcaAATTCCTTCACACGGGGCGTGAGCTATCCCGACAAGGTGTTTAGAtgaagagcGGTCATAGCTGTTTCCTG
Y37T	TGTAAAACGACGGCCAGTgctcttcaAATTCCTTCACACGGGGCGTGACCTATCCCGACAAGGTGTTTAGAtgaagagcGGTCATAGCTGTTTCCTG
Y37W	TGTAAAACGACGGCCAGTgctcttcaAATTCCTTCACACGGGGCGTGTGGTATCCCGACAAGGTGTTTAGAtgaagagcGGTCATAGCTGTTTCCTG
Y37V	TGTAAAACGACGGCCAGTgctcttcaAATTCCTTCACACGGGGCGTGGTGTATCCCGACAAGGTGTTTAGAtgaagagcGGTCATAGCTGTTTCCTG
Y38A	TGTAAAACGACGGCCAGTgctcttcaTCCTTCACACGGGGCGTGTACGCCCCCGACAAGGTGTTTAGATCTtgaagagcGGTCATAGCTGTTTCCTG
Y38R	TGTAAAACGACGGCCAGTgctcttcaTCCTTCACACGGGGCGTGTACAGACCCGACAAGGTGTTTAGATCTtgaagagcGGTCATAGCTGTTTCCTG
Y38N	TGTAAAACGACGGCCAGTgctcttcaTCCTTCACACGGGGCGTGTACAACCCCGACAAGGTGTTTAGATCTtgaagagcGGTCATAGCTGTTTCCTG
Y38D	TGTAAAACGACGGCCAGTgctcttcaTCCTTCACACGGGGCGTGTACGACCCCGACAAGGTGTTTAGATCTtgaagagcGGTCATAGCTGTTTCCTG
Y38C	TGTAAAACGACGGCCAGTgctcttcaTCCTTCACACGGGGCGTGTACTGCCCCGACAAGGTGTTTAGATCTtgaagagcGGTCATAGCTGTTTCCTG
Y38E	TGTAAAACGACGGCCAGTgctcttcaTCCTTCACACGGGGCGTGTACGAGCCCGACAAGGTGTTTAGATCTtgaagagcGGTCATAGCTGTTTCCTG
Y38Q	TGTAAAACGACGGCCAGTgctcttcaTCCTTCACACGGGGCGTGTACCAGCCCGACAAGGTGTTTAGATCTtgaagagcGGTCATAGCTGTTTCCTG
Y38G	TGTAAAACGACGGCCAGTgctcttcaTCCTTCACACGGGGCGTGTACGGCCCCGACAAGGTGTTTAGATCTtgaagagcGGTCATAGCTGTTTCCTG
Y38H	TGTAAAACGACGGCCAGTgctcttcaTCCTTCACACGGGGCGTGTACCACCCCGACAAGGTGTTTAGATCTtgaagagcGGTCATAGCTGTTTCCTG
Y38I	TGTAAAACGACGGCCAGTgctcttcaTCCTTCACACGGGGCGTGTACATCCCCGACAAGGTGTTTAGATCTtgaagagcGGTCATAGCTGTTTCCTG
Y38L	TGTAAAACGACGGCCAGTgctcttcaTCCTTCACACGGGGCGTGTACCTGCCCGACAAGGTGTTTAGATCTtgaagagcGGTCATAGCTGTTTCCTG
Y38K	TGTAAAACGACGGCCAGTgctcttcaTCCTTCACACGGGGCGTGTACAAGCCCGACAAGGTGTTTAGATCTtgaagagcGGTCATAGCTGTTTCCTG
Y38M	TGTAAAACGACGGCCAGTgctcttcaTCCTTCACACGGGGCGTGTACATGCCCGACAAGGTGTTTAGATCTtgaagagcGGTCATAGCTGTTTCCTG
Y38F	TGTAAAACGACGGCCAGTgctcttcaTCCTTCACACGGGGCGTGTACTTCCCCGACAAGGTGTTTAGATCTtgaagagcGGTCATAGCTGTTTCCTG
Y38P	TGTAAAACGACGGCCAGTgctcttcaTCCTTCACACGGGGCGTGTACCCCCCCGACAAGGTGTTTAGATCTtgaagagcGGTCATAGCTGTTTCCTG
Y38S	TGTAAAACGACGGCCAGTgctcttcaTCCTTCACACGGGGCGTGTACAGCCCCGACAAGGTGTTTAGATCTtgaagagcGGTCATAGCTGTTTCCTG
Y38T	TGTAAAACGACGGCCAGTgctcttcaTCCTTCACACGGGGCGTGTACACCCCCGACAAGGTGTTTAGATCTtgaagagcGGTCATAGCTGTTTCCTG
Y38W	TGTAAAACGACGGCCAGTgctcttcaTCCTTCACACGGGGCGTGTACTGGCCCGACAAGGTGTTTAGATCTtgaagagcGGTCATAGCTGTTTCCTG
Y38V	TGTAAAACGACGGCCAGTgctcttcaTCCTTCACACGGGGCGTGTACGTGCCCGACAAGGTGTTTAGATCTtgaagagcGGTCATAGCTGTTTCCTG
P39A	TGTAAAACGACGGCCAGTgctcttcaTTCACACGGGGCGTGTACTATGCCGACAAGGTGTTTAGATCTAGCtgaagagcGGTCATAGCTGTTTCCTG
P39R	TGTAAAACGACGGCCAGTgctcttcaTTCACACGGGGCGTGTACTATAGAGACAAGGTGTTTAGATCTAGCtgaagagcGGTCATAGCTGTTTCCTG
P39N	TGTAAAACGACGGCCAGTgctcttcaTTCACACGGGGCGTGTACTATAACGACAAGGTGTTTAGATCTAGCtgaagagcGGTCATAGCTGTTTCCTG
P39D	TGTAAAACGACGGCCAGTgctcttcaTTCACACGGGGCGTGTACTATGACGACAAGGTGTTTAGATCTAGCtgaagagcGGTCATAGCTGTTTCCTG
P39C	TGTAAAACGACGGCCAGTgctcttcaTTCACACGGGGCGTGTACTATTGCGACAAGGTGTTTAGATCTAGCtgaagagcGGTCATAGCTGTTTCCTG
P39E	TGTAAAACGACGGCCAGTgctcttcaTTCACACGGGGCGTGTACTATGAGGACAAGGTGTTTAGATCTAGCtgaagagcGGTCATAGCTGTTTCCTG
P39Q	TGTAAAACGACGGCCAGTgctcttcaTTCACACGGGGCGTGTACTATCAGGACAAGGTGTTTAGATCTAGCtgaagagcGGTCATAGCTGTTTCCTG
P39G	TGTAAAACGACGGCCAGTgctcttcaTTCACACGGGGCGTGTACTATGGCGACAAGGTGTTTAGATCTAGCtgaagagcGGTCATAGCTGTTTCCTG
P39H	TGTAAAACGACGGCCAGTgctcttcaTTCACACGGGGCGTGTACTATCACGACAAGGTGTTTAGATCTAGCtgaagagcGGTCATAGCTGTTTCCTG
P39I	TGTAAAACGACGGCCAGTgctcttcaTTCACACGGGGCGTGTACTATATCGACAAGGTGTTTAGATCTAGCtgaagagcGGTCATAGCTGTTTCCTG
P39L	TGTAAAACGACGGCCAGTgctcttcaTTCACACGGGGCGTGTACTATCTGGACAAGGTGTTTAGATCTAGCtgaagagcGGTCATAGCTGTTTCCTG
P39K	TGTAAAACGACGGCCAGTgctcttcaTTCACACGGGGCGTGTACTATAAGGACAAGGTGTTTAGATCTAGCtgaagagcGGTCATAGCTGTTTCCTG
P39M	TGTAAAACGACGGCCAGTgctcttcaTTCACACGGGGCGTGTACTATATGGACAAGGTGTTTAGATCTAGCtgaagagcGGTCATAGCTGTTTCCTG
P39F	TGTAAAACGACGGCCAGTgctcttcaTTCACACGGGGCGTGTACTATTTCGACAAGGTGTTTAGATCTAGCtgaagagcGGTCATAGCTGTTTCCTG
P39S	TGTAAAACGACGGCCAGTgctcttcaTTCACACGGGGCGTGTACTATAGCGACAAGGTGTTTAGATCTAGCtgaagagcGGTCATAGCTGTTTCCTG
P39T	TGTAAAACGACGGCCAGTgctcttcaTTCACACGGGGCGTGTACTATACCGACAAGGTGTTTAGATCTAGCtgaagagcGGTCATAGCTGTTTCCTG
P39W	TGTAAAACGACGGCCAGTgctcttcaTTCACACGGGGCGTGTACTATTGGGACAAGGTGTTTAGATCTAGCtgaagagcGGTCATAGCTGTTTCCTG
P39Y	TGTAAAACGACGGCCAGTgctcttcaTTCACACGGGGCGTGTACTATTACGACAAGGTGTTTAGATCTAGCtgaagagcGGTCATAGCTGTTTCCTG
P39V	TGTAAAACGACGGCCAGTgctcttcaTTCACACGGGGCGTGTACTATGTGGACAAGGTGTTTAGATCTAGCtgaagagcGGTCATAGCTGTTTCCTG
D40A	TGTAAAACGACGGCCAGTgctcttcaACACGGGGCGTGTACTATCCCGCCAAGGTGTTTAGATCTAGCGTGtgaagagcGGTCATAGCTGTTTCCTG
D40R	TGTAAAACGACGGCCAGTgctcttcaACACGGGGCGTGTACTATCCCAGAAAGGTGTTTAGATCTAGCGTGtgaagagcGGTCATAGCTGTTTCCTG
D40N	TGTAAAACGACGGCCAGTgctcttcaACACGGGGCGTGTACTATCCCAACAAGGTGTTTAGATCTAGCGTGtgaagagcGGTCATAGCTGTTTCCTG
D40C	TGTAAAACGACGGCCAGTgctcttcaACACGGGGCGTGTACTATCCCTGCAAGGTGTTTAGATCTAGCGTGtgaagagcGGTCATAGCTGTTTCCTG
D40E	TGTAAAACGACGGCCAGTgctcttcaACACGGGGCGTGTACTATCCCGAGAAGGTGTTTAGATCTAGCGTGtgaagagcGGTCATAGCTGTTTCCTG
D40Q	TGTAAAACGACGGCCAGTgctcttcaACACGGGGCGTGTACTATCCCCAGAAGGTGTTTAGATCTAGCGTGtgaagagcGGTCATAGCTGTTTCCTG
D40G	TGTAAAACGACGGCCAGTgctcttcaACACGGGGCGTGTACTATCCCGGCAAGGTGTTTAGATCTAGCGTGtgaagagcGGTCATAGCTGTTTCCTG
D40H	TGTAAAACGACGGCCAGTgctcttcaACACGGGGCGTGTACTATCCCCACAAGGTGTTTAGATCTAGCGTGtgaagagcGGTCATAGCTGTTTCCTG
D40I	TGTAAAACGACGGCCAGTgctcttcaACACGGGGCGTGTACTATCCCATCAAGGTGTTTAGATCTAGCGTGtgaagagcGGTCATAGCTGTTTCCTG
D40L	TGTAAAACGACGGCCAGTgctcttcaACACGGGGCGTGTACTATCCCCTGAAGGTGTTTAGATCTAGCGTGtgaagagcGGTCATAGCTGTTTCCTG
D40K	TGTAAAACGACGGCCAGTgctcttcaACACGGGGCGTGTACTATCCCAAGAAGGTGTTTAGATCTAGCGTGtgaagagcGGTCATAGCTGTTTCCTG
D40M	TGTAAAACGACGGCCAGTgctcttcaACACGGGGCGTGTACTATCCCATGAAGGTGTTTAGATCTAGCGTGtgaagagcGGTCATAGCTGTTTCCTG
D40F	TGTAAAACGACGGCCAGTgctcttcaACACGGGGCGTGTACTATCCCTTCAAGGTGTTTAGATCTAGCGTGtgaagagcGGTCATAGCTGTTTCCTG
D40P	TGTAAAACGACGGCCAGTgctcttcaACACGGGGCGTGTACTATCCCCCCAAGGTGTTTAGATCTAGCGTGtgaagagcGGTCATAGCTGTTTCCTG
D40S	TGTAAAACGACGGCCAGTgctcttcaACACGGGGCGTGTACTATCCCAGCAAGGTGTTTAGATCTAGCGTGtgaagagcGGTCATAGCTGTTTCCTG
D40T	TGTAAAACGACGGCCAGTgctcttcaACACGGGGCGTGTACTATCCCACCAAGGTGTTTAGATCTAGCGTGtgaagagcGGTCATAGCTGTTTCCTG
D40W	TGTAAAACGACGGCCAGTgctcttcaACACGGGGCGTGTACTATCCCTGGAAGGTGTTTAGATCTAGCGTGtgaagagcGGTCATAGCTGTTTCCTG
D40Y	TGTAAAACGACGGCCAGTgctcttcaACACGGGGCGTGTACTATCCCTACAAGGTGTTTAGATCTAGCGTGtgaagagcGGTCATAGCTGTTTCCTG
D40V	TGTAAAACGACGGCCAGTgctcttcaACACGGGGCGTGTACTATCCCGTGAAGGTGTTTAGATCTAGCGTGtgaagagcGGTCATAGCTGTTTCCTG
K41A	TGTAAAACGACGGCCAGTgctcttcaCGGGGCGTGTACTATCCCGACGCCGTGTTTAGATCTAGCGTGCTGtgaagagcGGTCATAGCTGTTTCCTG
K41R	TGTAAAACGACGGCCAGTgctcttcaCGGGGCGTGTACTATCCCGACAGAGTGTTTAGATCTAGCGTGCTGtgaagagcGGTCATAGCTGTTTCCTG
K41N	TGTAAAACGACGGCCAGTgctcttcaCGGGGCGTGTACTATCCCGACAACGTGTTTAGATCTAGCGTGCTGtgaagagcGGTCATAGCTGTTTCCTG
K41D	TGTAAAACGACGGCCAGTgctcttcaCGGGGCGTGTACTATCCCGACGACGTGTTTAGATCTAGCGTGCTGtgaagagcGGTCATAGCTGTTTCCTG
K41C	TGTAAAACGACGGCCAGTgctcttcaCGGGGCGTGTACTATCCCGACTGCGTGTTTAGATCTAGCGTGCTGtgaagagcGGTCATAGCTGTTTCCTG
K41E	TGTAAAACGACGGCCAGTgctcttcaCGGGGCGTGTACTATCCCGACGAGGTGTTTAGATCTAGCGTGCTGtgaagagcGGTCATAGCTGTTTCCTG
K41Q	TGTAAAACGACGGCCAGTgctcttcaCGGGGCGTGTACTATCCCGACCAGGTGTTTAGATCTAGCGTGCTGtgaagagcGGTCATAGCTGTTTCCTG
K41G	TGTAAAACGACGGCCAGTgctcttcaCGGGGCGTGTACTATCCCGACGGCGTGTTTAGATCTAGCGTGCTGtgaagagcGGTCATAGCTGTTTCCTG
K41H	TGTAAAACGACGGCCAGTgctcttcaCGGGGCGTGTACTATCCCGACCACGTGTTTAGATCTAGCGTGCTGtgaagagcGGTCATAGCTGTTTCCTG
K41I	TGTAAAACGACGGCCAGTgctcttcaCGGGGCGTGTACTATCCCGACATCGTGTTTAGATCTAGCGTGCTGtgaagagcGGTCATAGCTGTTTCCTG
K41L	TGTAAAACGACGGCCAGTgctcttcaCGGGGCGTGTACTATCCCGACCTGGTGTTTAGATCTAGCGTGCTGtgaagagcGGTCATAGCTGTTTCCTG
K41M	TGTAAAACGACGGCCAGTgctcttcaCGGGGCGTGTACTATCCCGACATGGTGTTTAGATCTAGCGTGCTGtgaagagcGGTCATAGCTGTTTCCTG
K41F	TGTAAAACGACGGCCAGTgctcttcaCGGGGCGTGTACTATCCCGACTTCGTGTTTAGATCTAGCGTGCTGtgaagagcGGTCATAGCTGTTTCCTG
K41P	TGTAAAACGACGGCCAGTgctcttcaCGGGGCGTGTACTATCCCGACCCCGTGTTTAGATCTAGCGTGCTGtgaagagcGGTCATAGCTGTTTCCTG
K41S	TGTAAAACGACGGCCAGTgctcttcaCGGGGCGTGTACTATCCCGACAGCGTGTTTAGATCTAGCGTGCTGtgaagagcGGTCATAGCTGTTTCCTG
K41T	TGTAAAACGACGGCCAGTgctcttcaCGGGGCGTGTACTATCCCGACACCGTGTTTAGATCTAGCGTGCTGtgaagagcGGTCATAGCTGTTTCCTG
K41W	TGTAAAACGACGGCCAGTgctcttcaCGGGGCGTGTACTATCCCGACTGGGTGTTTAGATCTAGCGTGCTGtgaagagcGGTCATAGCTGTTTCCTG
K41Y	TGTAAAACGACGGCCAGTgctcttcaCGGGGCGTGTACTATCCCGACTACGTGTTTAGATCTAGCGTGCTGtgaagagcGGTCATAGCTGTTTCCTG
K41V	TGTAAAACGACGGCCAGTgctcttcaCGGGGCGTGTACTATCCCGACGTGGTGTTTAGATCTAGCGTGCTGtgaagagcGGTCATAGCTGTTTCCTG
V42A	TGTAAAACGACGGCCAGTgctcttcaGGCGTGTACTATCCCGACAAGGCCTTTAGATCTAGCGTGCTGCACtgaagagcGGTCATAGCTGTTTCCTG
V42R	TGTAAAACGACGGCCAGTgctcttcaGGCGTGTACTATCCCGACAAGAGATTTAGATCTAGCGTGCTGCACtgaagagcGGTCATAGCTGTTTCCTG
V42N	TGTAAAACGACGGCCAGTgctcttcaGGCGTGTACTATCCCGACAAGAACTTTAGATCTAGCGTGCTGCACtgaagagcGGTCATAGCTGTTTCCTG
V42D	TGTAAAACGACGGCCAGTgctcttcaGGCGTGTACTATCCCGACAAGGACTTTAGATCTAGCGTGCTGCACtgaagagcGGTCATAGCTGTTTCCTG
V42C	TGTAAAACGACGGCCAGTgctcttcaGGCGTGTACTATCCCGACAAGTGCTTTAGATCTAGCGTGCTGCACtgaagagcGGTCATAGCTGTTTCCTG
V42E	TGTAAAACGACGGCCAGTgctcttcaGGCGTGTACTATCCCGACAAGGAGTTTAGATCTAGCGTGCTGCACtgaagagcGGTCATAGCTGTTTCCTG
V42Q	TGTAAAACGACGGCCAGTgctcttcaGGCGTGTACTATCCCGACAAGCAGTTTAGATCTAGCGTGCTGCACtgaagagcGGTCATAGCTGTTTCCTG
V42G	TGTAAAACGACGGCCAGTgctcttcaGGCGTGTACTATCCCGACAAGGGCTTTAGATCTAGCGTGCTGCACtgaagagcGGTCATAGCTGTTTCCTG
V42H	TGTAAAACGACGGCCAGTgctcttcaGGCGTGTACTATCCCGACAAGCACTTTAGATCTAGCGTGCTGCACtgaagagcGGTCATAGCTGTTTCCTG
V42I	TGTAAAACGACGGCCAGTgctcttcaGGCGTGTACTATCCCGACAAGATCTTTAGATCTAGCGTGCTGCACtgaagagcGGTCATAGCTGTTTCCTG
V42L	TGTAAAACGACGGCCAGTgctcttcaGGCGTGTACTATCCCGACAAGCTGTTTAGATCTAGCGTGCTGCACtgaagagcGGTCATAGCTGTTTCCTG
V42K	TGTAAAACGACGGCCAGTgctcttcaGGCGTGTACTATCCCGACAAGAAGTTTAGATCTAGCGTGCTGCACtgaagagcGGTCATAGCTGTTTCCTG
V42M	TGTAAAACGACGGCCAGTgctcttcaGGCGTGTACTATCCCGACAAGATGTTTAGATCTAGCGTGCTGCACtgaagagcGGTCATAGCTGTTTCCTG
V42F	TGTAAAACGACGGCCAGTgctcttcaGGCGTGTACTATCCCGACAAGTTCTTTAGATCTAGCGTGCTGCACtgaagagcGGTCATAGCTGTTTCCTG
V42P	TGTAAAACGACGGCCAGTgctcttcaGGCGTGTACTATCCCGACAAGCCCTTTAGATCTAGCGTGCTGCACtgaagagcGGTCATAGCTGTTTCCTG
V42S	TGTAAAACGACGGCCAGTgctcttcaGGCGTGTACTATCCCGACAAGAGCTTTAGATCTAGCGTGCTGCACtgaagagcGGTCATAGCTGTTTCCTG
V42T	TGTAAAACGACGGCCAGTgctcttcaGGCGTGTACTATCCCGACAAGACCTTTAGATCTAGCGTGCTGCACtgaagagcGGTCATAGCTGTTTCCTG
V42W	TGTAAAACGACGGCCAGTgctcttcaGGCGTGTACTATCCCGACAAGTGGTTTAGATCTAGCGTGCTGCACtgaagagcGGTCATAGCTGTTTCCTG
V42Y	TGTAAAACGACGGCCAGTgctcttcaGGCGTGTACTATCCCGACAAGTACTTTAGATCTAGCGTGCTGCACtgaagagcGGTCATAGCTGTTTCCTG
F43A	TGTAAAACGACGGCCAGTgctcttcaGTGTACTATCCCGACAAGGTGGCCAGATCTAGCGTGCTGCACTCCtgaagagcGGTCATAGCTGTTTCCTG
F43R	TGTAAAACGACGGCCAGTgctcttcaGTGTACTATCCCGACAAGGTGAGAAGATCTAGCGTGCTGCACTCCtgaagagcGGTCATAGCTGTTTCCTG
F43N	TGTAAAACGACGGCCAGTgctcttcaGTGTACTATCCCGACAAGGTGAACAGATCTAGCGTGCTGCACTCCtgaagagcGGTCATAGCTGTTTCCTG
F43D	TGTAAAACGACGGCCAGTgctcttcaGTGTACTATCCCGACAAGGTGGACAGATCTAGCGTGCTGCACTCCtgaagagcGGTCATAGCTGTTTCCTG
F43C	TGTAAAACGACGGCCAGTgctcttcaGTGTACTATCCCGACAAGGTGTGCAGATCTAGCGTGCTGCACTCCtgaagagcGGTCATAGCTGTTTCCTG
F43E	TGTAAAACGACGGCCAGTgctcttcaGTGTACTATCCCGACAAGGTGGAGAGATCTAGCGTGCTGCACTCCtgaagagcGGTCATAGCTGTTTCCTG
F43Q	TGTAAAACGACGGCCAGTgctcttcaGTGTACTATCCCGACAAGGTGCAGAGATCTAGCGTGCTGCACTCCtgaagagcGGTCATAGCTGTTTCCTG
F43G	TGTAAAACGACGGCCAGTgctcttcaGTGTACTATCCCGACAAGGTGGGCAGATCTAGCGTGCTGCACTCCtgaagagcGGTCATAGCTGTTTCCTG
F43H	TGTAAAACGACGGCCAGTgctcttcaGTGTACTATCCCGACAAGGTGCACAGATCTAGCGTGCTGCACTCCtgaagagcGGTCATAGCTGTTTCCTG
F43I	TGTAAAACGACGGCCAGTgctcttcaGTGTACTATCCCGACAAGGTGATCAGATCTAGCGTGCTGCACTCCtgaagagcGGTCATAGCTGTTTCCTG
F43L	TGTAAAACGACGGCCAGTgctcttcaGTGTACTATCCCGACAAGGTGCTGAGATCTAGCGTGCTGCACTCCtgaagagcGGTCATAGCTGTTTCCTG
F43K	TGTAAAACGACGGCCAGTgctcttcaGTGTACTATCCCGACAAGGTGAAGAGATCTAGCGTGCTGCACTCCtgaagagcGGTCATAGCTGTTTCCTG
F43M	TGTAAAACGACGGCCAGTgctcttcaGTGTACTATCCCGACAAGGTGATGAGATCTAGCGTGCTGCACTCCtgaagagcGGTCATAGCTGTTTCCTG
F43P	TGTAAAACGACGGCCAGTgctcttcaGTGTACTATCCCGACAAGGTGCCCAGATCTAGCGTGCTGCACTCCtgaagagcGGTCATAGCTGTTTCCTG
F43S	TGTAAAACGACGGCCAGTgctcttcaGTGTACTATCCCGACAAGGTGAGCAGATCTAGCGTGCTGCACTCCtgaagagcGGTCATAGCTGTTTCCTG
F43T	TGTAAAACGACGGCCAGTgctcttcaGTGTACTATCCCGACAAGGTGACCAGATCTAGCGTGCTGCACTCCtgaagagcGGTCATAGCTGTTTCCTG
F43W	TGTAAAACGACGGCCAGTgctcttcaGTGTACTATCCCGACAAGGTGTGGAGATCTAGCGTGCTGCACTCCtgaagagcGGTCATAGCTGTTTCCTG
F43Y	TGTAAAACGACGGCCAGTgctcttcaGTGTACTATCCCGACAAGGTGTACAGATCTAGCGTGCTGCACTCCtgaagagcGGTCATAGCTGTTTCCTG
F43V	TGTAAAACGACGGCCAGTgctcttcaGTGTACTATCCCGACAAGGTGGTGAGATCTAGCGTGCTGCACTCCtgaagagcGGTCATAGCTGTTTCCTG
R44A	TGTAAAACGACGGCCAGTgctcttcaTACTATCCCGACAAGGTGTTTGCCTCTAGCGTGCTGCACTCCACAtgaagagcGGTCATAGCTGTTTCCTG
R44N	TGTAAAACGACGGCCAGTgctcttcaTACTATCCCGACAAGGTGTTTAACTCTAGCGTGCTGCACTCCACAtgaagagcGGTCATAGCTGTTTCCTG
R44D	TGTAAAACGACGGCCAGTgctcttcaTACTATCCCGACAAGGTGTTTGACTCTAGCGTGCTGCACTCCACAtgaagagcGGTCATAGCTGTTTCCTG
R44C	TGTAAAACGACGGCCAGTgctcttcaTACTATCCCGACAAGGTGTTTTGCTCTAGCGTGCTGCACTCCACAtgaagagcGGTCATAGCTGTTTCCTG
R44E	TGTAAAACGACGGCCAGTgctcttcaTACTATCCCGACAAGGTGTTTGAGTCTAGCGTGCTGCACTCCACAtgaagagcGGTCATAGCTGTTTCCTG
R44Q	TGTAAAACGACGGCCAGTgctcttcaTACTATCCCGACAAGGTGTTTCAGTCTAGCGTGCTGCACTCCACAtgaagagcGGTCATAGCTGTTTCCTG
R44G	TGTAAAACGACGGCCAGTgctcttcaTACTATCCCGACAAGGTGTTTGGCTCTAGCGTGCTGCACTCCACAtgaagagcGGTCATAGCTGTTTCCTG
R44H	TGTAAAACGACGGCCAGTgctcttcaTACTATCCCGACAAGGTGTTTCACTCTAGCGTGCTGCACTCCACAtgaagagcGGTCATAGCTGTTTCCTG
R44I	TGTAAAACGACGGCCAGTgctcttcaTACTATCCCGACAAGGTGTTTATCTCTAGCGTGCTGCACTCCACAtgaagagcGGTCATAGCTGTTTCCTG
R44L	TGTAAAACGACGGCCAGTgctcttcaTACTATCCCGACAAGGTGTTTCTGTCTAGCGTGCTGCACTCCACAtgaagagcGGTCATAGCTGTTTCCTG
R44K	TGTAAAACGACGGCCAGTgctcttcaTACTATCCCGACAAGGTGTTTAAGTCTAGCGTGCTGCACTCCACAtgaagagcGGTCATAGCTGTTTCCTG
R44M	TGTAAAACGACGGCCAGTgctcttcaTACTATCCCGACAAGGTGTTTATGTCTAGCGTGCTGCACTCCACAtgaagagcGGTCATAGCTGTTTCCTG
R44F	TGTAAAACGACGGCCAGTgctcttcaTACTATCCCGACAAGGTGTTTTTCTCTAGCGTGCTGCACTCCACAtgaagagcGGTCATAGCTGTTTCCTG
R44P	TGTAAAACGACGGCCAGTgctcttcaTACTATCCCGACAAGGTGTTTCCCTCTAGCGTGCTGCACTCCACAtgaagagcGGTCATAGCTGTTTCCTG
R44S	TGTAAAACGACGGCCAGTgctcttcaTACTATCCCGACAAGGTGTTTAGCTCTAGCGTGCTGCACTCCACAtgaagagcGGTCATAGCTGTTTCCTG
R44T	TGTAAAACGACGGCCAGTgctcttcaTACTATCCCGACAAGGTGTTTACCTCTAGCGTGCTGCACTCCACAtgaagagcGGTCATAGCTGTTTCCTG
R44W	TGTAAAACGACGGCCAGTgctcttcaTACTATCCCGACAAGGTGTTTTGGTCTAGCGTGCTGCACTCCACAtgaagagcGGTCATAGCTGTTTCCTG
R44Y	TGTAAAACGACGGCCAGTgctcttcaTACTATCCCGACAAGGTGTTTTACTCTAGCGTGCTGCACTCCACAtgaagagcGGTCATAGCTGTTTCCTG
R44V	TGTAAAACGACGGCCAGTgctcttcaTACTATCCCGACAAGGTGTTTGTGTCTAGCGTGCTGCACTCCACAtgaagagcGGTCATAGCTGTTTCCTG
S45A	TGTAAAACGACGGCCAGTgctcttcaTATCCCGACAAGGTGTTTAGAGCCAGCGTGCTGCACTCCACACAGtgaagagcGGTCATAGCTGTTTCCTG
S45R	TGTAAAACGACGGCCAGTgctcttcaTATCCCGACAAGGTGTTTAGAAGAAGCGTGCTGCACTCCACACAGtgaagagcGGTCATAGCTGTTTCCTG
S45N	TGTAAAACGACGGCCAGTgctcttcaTATCCCGACAAGGTGTTTAGAAACAGCGTGCTGCACTCCACACAGtgaagagcGGTCATAGCTGTTTCCTG
S45D	TGTAAAACGACGGCCAGTgctcttcaTATCCCGACAAGGTGTTTAGAGACAGCGTGCTGCACTCCACACAGtgaagagcGGTCATAGCTGTTTCCTG
S45C	TGTAAAACGACGGCCAGTgctcttcaTATCCCGACAAGGTGTTTAGATGCAGCGTGCTGCACTCCACACAGtgaagagcGGTCATAGCTGTTTCCTG
S45E	TGTAAAACGACGGCCAGTgctcttcaTATCCCGACAAGGTGTTTAGAGAGAGCGTGCTGCACTCCACACAGtgaagagcGGTCATAGCTGTTTCCTG
S45Q	TGTAAAACGACGGCCAGTgctcttcaTATCCCGACAAGGTGTTTAGACAGAGCGTGCTGCACTCCACACAGtgaagagcGGTCATAGCTGTTTCCTG
S45G	TGTAAAACGACGGCCAGTgctcttcaTATCCCGACAAGGTGTTTAGAGGCAGCGTGCTGCACTCCACACAGtgaagagcGGTCATAGCTGTTTCCTG
S45H	TGTAAAACGACGGCCAGTgctcttcaTATCCCGACAAGGTGTTTAGACACAGCGTGCTGCACTCCACACAGtgaagagcGGTCATAGCTGTTTCCTG
S45I	TGTAAAACGACGGCCAGTgctcttcaTATCCCGACAAGGTGTTTAGAATCAGCGTGCTGCACTCCACACAGtgaagagcGGTCATAGCTGTTTCCTG
S45L	TGTAAAACGACGGCCAGTgctcttcaTATCCCGACAAGGTGTTTAGACTGAGCGTGCTGCACTCCACACAGtgaagagcGGTCATAGCTGTTTCCTG
S45K	TGTAAAACGACGGCCAGTgctcttcaTATCCCGACAAGGTGTTTAGAAAGAGCGTGCTGCACTCCACACAGtgaagagcGGTCATAGCTGTTTCCTG
S45M	TGTAAAACGACGGCCAGTgctcttcaTATCCCGACAAGGTGTTTAGAATGAGCGTGCTGCACTCCACACAGtgaagagcGGTCATAGCTGTTTCCTG
S45F	TGTAAAACGACGGCCAGTgctcttcaTATCCCGACAAGGTGTTTAGATTCAGCGTGCTGCACTCCACACAGtgaagagcGGTCATAGCTGTTTCCTG
S45P	TGTAAAACGACGGCCAGTgctcttcaTATCCCGACAAGGTGTTTAGACCCAGCGTGCTGCACTCCACACAGtgaagagcGGTCATAGCTGTTTCCTG
S45T	TGTAAAACGACGGCCAGTgctcttcaTATCCCGACAAGGTGTTTAGAACCAGCGTGCTGCACTCCACACAGtgaagagcGGTCATAGCTGTTTCCTG
S45W	TGTAAAACGACGGCCAGTgctcttcaTATCCCGACAAGGTGTTTAGATGGAGCGTGCTGCACTCCACACAGtgaagagcGGTCATAGCTGTTTCCTG
S45Y	TGTAAAACGACGGCCAGTgctcttcaTATCCCGACAAGGTGTTTAGATACAGCGTGCTGCACTCCACACAGtgaagagcGGTCATAGCTGTTTCCTG
S45V	TGTAAAACGACGGCCAGTgctcttcaTATCCCGACAAGGTGTTTAGAGTGAGCGTGCTGCACTCCACACAGtgaagagcGGTCATAGCTGTTTCCTG
S46A	TGTAAAACGACGGCCAGTgctcttcaCCCGACAAGGTGTTTAGATCTGCCGTGCTGCACTCCACACAGGATtgaagagcGGTCATAGCTGTTTCCTG
S46R	TGTAAAACGACGGCCAGTgctcttcaCCCGACAAGGTGTTTAGATCTAGAGTGCTGCACTCCACACAGGATtgaagagcGGTCATAGCTGTTTCCTG
S46N	TGTAAAACGACGGCCAGTgctcttcaCCCGACAAGGTGTTTAGATCTAACGTGCTGCACTCCACACAGGATtgaagagcGGTCATAGCTGTTTCCTG
S46D	TGTAAAACGACGGCCAGTgctcttcaCCCGACAAGGTGTTTAGATCTGACGTGCTGCACTCCACACAGGATtgaagagcGGTCATAGCTGTTTCCTG
S46C	TGTAAAACGACGGCCAGTgctcttcaCCCGACAAGGTGTTTAGATCTTGCGTGCTGCACTCCACACAGGATtgaagagcGGTCATAGCTGTTTCCTG
S46E	TGTAAAACGACGGCCAGTgctcttcaCCCGACAAGGTGTTTAGATCTGAGGTGCTGCACTCCACACAGGATtgaagagcGGTCATAGCTGTTTCCTG
S46Q	TGTAAAACGACGGCCAGTgctcttcaCCCGACAAGGTGTTTAGATCTCAGGTGCTGCACTCCACACAGGATtgaagagcGGTCATAGCTGTTTCCTG
S46G	TGTAAAACGACGGCCAGTgctcttcaCCCGACAAGGTGTTTAGATCTGGCGTGCTGCACTCCACACAGGATtgaagagcGGTCATAGCTGTTTCCTG
S46H	TGTAAAACGACGGCCAGTgctcttcaCCCGACAAGGTGTTTAGATCTCACGTGCTGCACTCCACACAGGATtgaagagcGGTCATAGCTGTTTCCTG
S46I	TGTAAAACGACGGCCAGTgctcttcaCCCGACAAGGTGTTTAGATCTATCGTGCTGCACTCCACACAGGATtgaagagcGGTCATAGCTGTTTCCTG
S46L	TGTAAAACGACGGCCAGTgctcttcaCCCGACAAGGTGTTTAGATCTCTGGTGCTGCACTCCACACAGGATtgaagagcGGTCATAGCTGTTTCCTG
S46K	TGTAAAACGACGGCCAGTgctcttcaCCCGACAAGGTGTTTAGATCTAAGGTGCTGCACTCCACACAGGATtgaagagcGGTCATAGCTGTTTCCTG
S46M	TGTAAAACGACGGCCAGTgctcttcaCCCGACAAGGTGTTTAGATCTATGGTGCTGCACTCCACACAGGATtgaagagcGGTCATAGCTGTTTCCTG
S46F	TGTAAAACGACGGCCAGTgctcttcaCCCGACAAGGTGTTTAGATCTTTCGTGCTGCACTCCACACAGGATtgaagagcGGTCATAGCTGTTTCCTG
S46P	TGTAAAACGACGGCCAGTgctcttcaCCCGACAAGGTGTTTAGATCTCCCGTGCTGCACTCCACACAGGATtgaagagcGGTCATAGCTGTTTCCTG
S46T	TGTAAAACGACGGCCAGTgctcttcaCCCGACAAGGTGTTTAGATCTACCGTGCTGCACTCCACACAGGATtgaagagcGGTCATAGCTGTTTCCTG
S46W	TGTAAAACGACGGCCAGTgctcttcaCCCGACAAGGTGTTTAGATCTTGGGTGCTGCACTCCACACAGGATtgaagagcGGTCATAGCTGTTTCCTG
S46Y	TGTAAAACGACGGCCAGTgctcttcaCCCGACAAGGTGTTTAGATCTTACGTGCTGCACTCCACACAGGATtgaagagcGGTCATAGCTGTTTCCTG
S46V	TGTAAAACGACGGCCAGTgctcttcaCCCGACAAGGTGTTTAGATCTGTGGTGCTGCACTCCACACAGGATtgaagagcGGTCATAGCTGTTTCCTG
V47A	TGTAAAACGACGGCCAGTgctcttcaGACAAGGTGTTTAGATCTAGCGCCCTGCACTCCACACAGGATCTGtgaagagcGGTCATAGCTGTTTCCTG
V47R	TGTAAAACGACGGCCAGTgctcttcaGACAAGGTGTTTAGATCTAGCAGACTGCACTCCACACAGGATCTGtgaagagcGGTCATAGCTGTTTCCTG
V47N	TGTAAAACGACGGCCAGTgctcttcaGACAAGGTGTTTAGATCTAGCAACCTGCACTCCACACAGGATCTGtgaagagcGGTCATAGCTGTTTCCTG
V47D	TGTAAAACGACGGCCAGTgctcttcaGACAAGGTGTTTAGATCTAGCGACCTGCACTCCACACAGGATCTGtgaagagcGGTCATAGCTGTTTCCTG
V47C	TGTAAAACGACGGCCAGTgctcttcaGACAAGGTGTTTAGATCTAGCTGCCTGCACTCCACACAGGATCTGtgaagagcGGTCATAGCTGTTTCCTG
V47E	TGTAAAACGACGGCCAGTgctcttcaGACAAGGTGTTTAGATCTAGCGAGCTGCACTCCACACAGGATCTGtgaagagcGGTCATAGCTGTTTCCTG
V47Q	TGTAAAACGACGGCCAGTgctcttcaGACAAGGTGTTTAGATCTAGCCAGCTGCACTCCACACAGGATCTGtgaagagcGGTCATAGCTGTTTCCTG
V47G	TGTAAAACGACGGCCAGTgctcttcaGACAAGGTGTTTAGATCTAGCGGCCTGCACTCCACACAGGATCTGtgaagagcGGTCATAGCTGTTTCCTG
V47H	TGTAAAACGACGGCCAGTgctcttcaGACAAGGTGTTTAGATCTAGCCACCTGCACTCCACACAGGATCTGtgaagagcGGTCATAGCTGTTTCCTG
V47I	TGTAAAACGACGGCCAGTgctcttcaGACAAGGTGTTTAGATCTAGCATCCTGCACTCCACACAGGATCTGtgaagagcGGTCATAGCTGTTTCCTG
V47L	TGTAAAACGACGGCCAGTgctcttcaGACAAGGTGTTTAGATCTAGCCTGCTGCACTCCACACAGGATCTGtgaagagcGGTCATAGCTGTTTCCTG
V47K	TGTAAAACGACGGCCAGTgctcttcaGACAAGGTGTTTAGATCTAGCAAGCTGCACTCCACACAGGATCTGtgaagagcGGTCATAGCTGTTTCCTG
V47M	TGTAAAACGACGGCCAGTgctcttcaGACAAGGTGTTTAGATCTAGCATGCTGCACTCCACACAGGATCTGtgaagagcGGTCATAGCTGTTTCCTG
V47F	TGTAAAACGACGGCCAGTgctcttcaGACAAGGTGTTTAGATCTAGCTTCCTGCACTCCACACAGGATCTGtgaagagcGGTCATAGCTGTTTCCTG
V47P	TGTAAAACGACGGCCAGTgctcttcaGACAAGGTGTTTAGATCTAGCCCCCTGCACTCCACACAGGATCTGtgaagagcGGTCATAGCTGTTTCCTG
V47S	TGTAAAACGACGGCCAGTgctcttcaGACAAGGTGTTTAGATCTAGCAGCCTGCACTCCACACAGGATCTGtgaagagcGGTCATAGCTGTTTCCTG
V47T	TGTAAAACGACGGCCAGTgctcttcaGACAAGGTGTTTAGATCTAGCACCCTGCACTCCACACAGGATCTGtgaagagcGGTCATAGCTGTTTCCTG
V47W	TGTAAAACGACGGCCAGTgctcttcaGACAAGGTGTTTAGATCTAGCTGGCTGCACTCCACACAGGATCTGtgaagagcGGTCATAGCTGTTTCCTG
V47Y	TGTAAAACGACGGCCAGTgctcttcaGACAAGGTGTTTAGATCTAGCTACCTGCACTCCACACAGGATCTGtgaagagcGGTCATAGCTGTTTCCTG
L48A	TGTAAAACGACGGCCAGTgctcttcaAAGGTGTTTAGATCTAGCGTGGCCCACTCCACACAGGATCTGTTTtgaagagcGGTCATAGCTGTTTCCTG
L48R	TGTAAAACGACGGCCAGTgctcttcaAAGGTGTTTAGATCTAGCGTGAGACACTCCACACAGGATCTGTTTtgaagagcGGTCATAGCTGTTTCCTG
L48N	TGTAAAACGACGGCCAGTgctcttcaAAGGTGTTTAGATCTAGCGTGAACCACTCCACACAGGATCTGTTTtgaagagcGGTCATAGCTGTTTCCTG
L48D	TGTAAAACGACGGCCAGTgctcttcaAAGGTGTTTAGATCTAGCGTGGACCACTCCACACAGGATCTGTTTtgaagagcGGTCATAGCTGTTTCCTG
L48C	TGTAAAACGACGGCCAGTgctcttcaAAGGTGTTTAGATCTAGCGTGTGCCACTCCACACAGGATCTGTTTtgaagagcGGTCATAGCTGTTTCCTG
L48E	TGTAAAACGACGGCCAGTgctcttcaAAGGTGTTTAGATCTAGCGTGGAGCACTCCACACAGGATCTGTTTtgaagagcGGTCATAGCTGTTTCCTG
L48Q	TGTAAAACGACGGCCAGTgctcttcaAAGGTGTTTAGATCTAGCGTGCAGCACTCCACACAGGATCTGTTTtgaagagcGGTCATAGCTGTTTCCTG
L48G	TGTAAAACGACGGCCAGTgctcttcaAAGGTGTTTAGATCTAGCGTGGGCCACTCCACACAGGATCTGTTTtgaagagcGGTCATAGCTGTTTCCTG
L48H	TGTAAAACGACGGCCAGTgctcttcaAAGGTGTTTAGATCTAGCGTGCACCACTCCACACAGGATCTGTTTtgaagagcGGTCATAGCTGTTTCCTG
L48I	TGTAAAACGACGGCCAGTgctcttcaAAGGTGTTTAGATCTAGCGTGATCCACTCCACACAGGATCTGTTTtgaagagcGGTCATAGCTGTTTCCTG
L48K	TGTAAAACGACGGCCAGTgctcttcaAAGGTGTTTAGATCTAGCGTGAAGCACTCCACACAGGATCTGTTTtgaagagcGGTCATAGCTGTTTCCTG
L48M	TGTAAAACGACGGCCAGTgctcttcaAAGGTGTTTAGATCTAGCGTGATGCACTCCACACAGGATCTGTTTtgaagagcGGTCATAGCTGTTTCCTG
L48F	TGTAAAACGACGGCCAGTgctcttcaAAGGTGTTTAGATCTAGCGTGTTCCACTCCACACAGGATCTGTTTtgaagagcGGTCATAGCTGTTTCCTG
L48P	TGTAAAACGACGGCCAGTgctcttcaAAGGTGTTTAGATCTAGCGTGCCCCACTCCACACAGGATCTGTTTtgaagagcGGTCATAGCTGTTTCCTG
L48S	TGTAAAACGACGGCCAGTgctcttcaAAGGTGTTTAGATCTAGCGTGAGCCACTCCACACAGGATCTGTTTtgaagagcGGTCATAGCTGTTTCCTG
L48T	TGTAAAACGACGGCCAGTgctcttcaAAGGTGTTTAGATCTAGCGTGACCCACTCCACACAGGATCTGTTTtgaagagcGGTCATAGCTGTTTCCTG
L48W	TGTAAAACGACGGCCAGTgctcttcaAAGGTGTTTAGATCTAGCGTGTGGCACTCCACACAGGATCTGTTTtgaagagcGGTCATAGCTGTTTCCTG
L48Y	TGTAAAACGACGGCCAGTgctcttcaAAGGTGTTTAGATCTAGCGTGTACCACTCCACACAGGATCTGTTTtgaagagcGGTCATAGCTGTTTCCTG
L48V	TGTAAAACGACGGCCAGTgctcttcaAAGGTGTTTAGATCTAGCGTGGTGCACTCCACACAGGATCTGTTTtgaagagcGGTCATAGCTGTTTCCTG
H49A	TGTAAAACGACGGCCAGTgctcttcaGTGTTTAGATCTAGCGTGCTGGCCTCCACACAGGATCTGTTTCTGtgaagagcGGTCATAGCTGTTTCCTG
H49R	TGTAAAACGACGGCCAGTgctcttcaGTGTTTAGATCTAGCGTGCTGAGATCCACACAGGATCTGTTTCTGtgaagagcGGTCATAGCTGTTTCCTG
H49N	TGTAAAACGACGGCCAGTgctcttcaGTGTTTAGATCTAGCGTGCTGAACTCCACACAGGATCTGTTTCTGtgaagagcGGTCATAGCTGTTTCCTG
H49D	TGTAAAACGACGGCCAGTgctcttcaGTGTTTAGATCTAGCGTGCTGGACTCCACACAGGATCTGTTTCTGtgaagagcGGTCATAGCTGTTTCCTG
H49C	TGTAAAACGACGGCCAGTgctcttcaGTGTTTAGATCTAGCGTGCTGTGCTCCACACAGGATCTGTTTCTGtgaagagcGGTCATAGCTGTTTCCTG
H49E	TGTAAAACGACGGCCAGTgctcttcaGTGTTTAGATCTAGCGTGCTGGAGTCCACACAGGATCTGTTTCTGtgaagagcGGTCATAGCTGTTTCCTG
H49Q	TGTAAAACGACGGCCAGTgctcttcaGTGTTTAGATCTAGCGTGCTGCAGTCCACACAGGATCTGTTTCTGtgaagagcGGTCATAGCTGTTTCCTG
H49G	TGTAAAACGACGGCCAGTgctcttcaGTGTTTAGATCTAGCGTGCTGGGCTCCACACAGGATCTGTTTCTGtgaagagcGGTCATAGCTGTTTCCTG
H49I	TGTAAAACGACGGCCAGTgctcttcaGTGTTTAGATCTAGCGTGCTGATCTCCACACAGGATCTGTTTCTGtgaagagcGGTCATAGCTGTTTCCTG
H49L	TGTAAAACGACGGCCAGTgctcttcaGTGTTTAGATCTAGCGTGCTGCTGTCCACACAGGATCTGTTTCTGtgaagagcGGTCATAGCTGTTTCCTG
H49K	TGTAAAACGACGGCCAGTgctcttcaGTGTTTAGATCTAGCGTGCTGAAGTCCACACAGGATCTGTTTCTGtgaagagcGGTCATAGCTGTTTCCTG
H49M	TGTAAAACGACGGCCAGTgctcttcaGTGTTTAGATCTAGCGTGCTGATGTCCACACAGGATCTGTTTCTGtgaagagcGGTCATAGCTGTTTCCTG
H49F	TGTAAAACGACGGCCAGTgctcttcaGTGTTTAGATCTAGCGTGCTGTTCTCCACACAGGATCTGTTTCTGtgaagagcGGTCATAGCTGTTTCCTG
H49P	TGTAAAACGACGGCCAGTgctcttcaGTGTTTAGATCTAGCGTGCTGCCCTCCACACAGGATCTGTTTCTGtgaagagcGGTCATAGCTGTTTCCTG
H49S	TGTAAAACGACGGCCAGTgctcttcaGTGTTTAGATCTAGCGTGCTGAGCTCCACACAGGATCTGTTTCTGtgaagagcGGTCATAGCTGTTTCCTG
H49T	TGTAAAACGACGGCCAGTgctcttcaGTGTTTAGATCTAGCGTGCTGACCTCCACACAGGATCTGTTTCTGtgaagagcGGTCATAGCTGTTTCCTG
H49W	TGTAAAACGACGGCCAGTgctcttcaGTGTTTAGATCTAGCGTGCTGTGGTCCACACAGGATCTGTTTCTGtgaagagcGGTCATAGCTGTTTCCTG
H49Y	TGTAAAACGACGGCCAGTgctcttcaGTGTTTAGATCTAGCGTGCTGTACTCCACACAGGATCTGTTTCTGtgaagagcGGTCATAGCTGTTTCCTG
H49V	TGTAAAACGACGGCCAGTgctcttcaGTGTTTAGATCTAGCGTGCTGGTGTCCACACAGGATCTGTTTCTGtgaagagcGGTCATAGCTGTTTCCTG
S50A	TGTAAAACGACGGCCAGTgctcttcaTTTAGATCTAGCGTGCTGCACGCCACACAGGATCTGTTTCTGCCTtgaagagcGGTCATAGCTGTTTCCTG
S50R	TGTAAAACGACGGCCAGTgctcttcaTTTAGATCTAGCGTGCTGCACAGAACACAGGATCTGTTTCTGCCTtgaagagcGGTCATAGCTGTTTCCTG
S50N	TGTAAAACGACGGCCAGTgctcttcaTTTAGATCTAGCGTGCTGCACAACACACAGGATCTGTTTCTGCCTtgaagagcGGTCATAGCTGTTTCCTG
S50D	TGTAAAACGACGGCCAGTgctcttcaTTTAGATCTAGCGTGCTGCACGACACACAGGATCTGTTTCTGCCTtgaagagcGGTCATAGCTGTTTCCTG
S50C	TGTAAAACGACGGCCAGTgctcttcaTTTAGATCTAGCGTGCTGCACTGCACACAGGATCTGTTTCTGCCTtgaagagcGGTCATAGCTGTTTCCTG
S50E	TGTAAAACGACGGCCAGTgctcttcaTTTAGATCTAGCGTGCTGCACGAGACACAGGATCTGTTTCTGCCTtgaagagcGGTCATAGCTGTTTCCTG
S50Q	TGTAAAACGACGGCCAGTgctcttcaTTTAGATCTAGCGTGCTGCACCAGACACAGGATCTGTTTCTGCCTtgaagagcGGTCATAGCTGTTTCCTG
S50G	TGTAAAACGACGGCCAGTgctcttcaTTTAGATCTAGCGTGCTGCACGGCACACAGGATCTGTTTCTGCCTtgaagagcGGTCATAGCTGTTTCCTG
S50H	TGTAAAACGACGGCCAGTgctcttcaTTTAGATCTAGCGTGCTGCACCACACACAGGATCTGTTTCTGCCTtgaagagcGGTCATAGCTGTTTCCTG
S50I	TGTAAAACGACGGCCAGTgctcttcaTTTAGATCTAGCGTGCTGCACATCACACAGGATCTGTTTCTGCCTtgaagagcGGTCATAGCTGTTTCCTG
S50L	TGTAAAACGACGGCCAGTgctcttcaTTTAGATCTAGCGTGCTGCACCTGACACAGGATCTGTTTCTGCCTtgaagagcGGTCATAGCTGTTTCCTG
S50K	TGTAAAACGACGGCCAGTgctcttcaTTTAGATCTAGCGTGCTGCACAAGACACAGGATCTGTTTCTGCCTtgaagagcGGTCATAGCTGTTTCCTG
S50M	TGTAAAACGACGGCCAGTgctcttcaTTTAGATCTAGCGTGCTGCACATGACACAGGATCTGTTTCTGCCTtgaagagcGGTCATAGCTGTTTCCTG
S50F	TGTAAAACGACGGCCAGTgctcttcaTTTAGATCTAGCGTGCTGCACTTCACACAGGATCTGTTTCTGCCTtgaagagcGGTCATAGCTGTTTCCTG
S50P	TGTAAAACGACGGCCAGTgctcttcaTTTAGATCTAGCGTGCTGCACCCCACACAGGATCTGTTTCTGCCTtgaagagcGGTCATAGCTGTTTCCTG
S50T	TGTAAAACGACGGCCAGTgctcttcaTTTAGATCTAGCGTGCTGCACACCACACAGGATCTGTTTCTGCCTtgaagagcGGTCATAGCTGTTTCCTG
S50W	TGTAAAACGACGGCCAGTgctcttcaTTTAGATCTAGCGTGCTGCACTGGACACAGGATCTGTTTCTGCCTtgaagagcGGTCATAGCTGTTTCCTG
S50Y	TGTAAAACGACGGCCAGTgctcttcaTTTAGATCTAGCGTGCTGCACTACACACAGGATCTGTTTCTGCCTtgaagagcGGTCATAGCTGTTTCCTG
S50V	TGTAAAACGACGGCCAGTgctcttcaTTTAGATCTAGCGTGCTGCACGTGACACAGGATCTGTTTCTGCCTtgaagagcGGTCATAGCTGTTTCCTG
T51A	TGTAAAACGACGGCCAGTgctcttcaAGATCTAGCGTGCTGCACTCCGCCCAGGATCTGTTTCTGCCTTTCtgaagagcGGTCATAGCTGTTTCCTG
T51R	TGTAAAACGACGGCCAGTgctcttcaAGATCTAGCGTGCTGCACTCCAGACAGGATCTGTTTCTGCCTTTCtgaagagcGGTCATAGCTGTTTCCTG
T51N	TGTAAAACGACGGCCAGTgctcttcaAGATCTAGCGTGCTGCACTCCAACCAGGATCTGTTTCTGCCTTTCtgaagagcGGTCATAGCTGTTTCCTG
T51D	TGTAAAACGACGGCCAGTgctcttcaAGATCTAGCGTGCTGCACTCCGACCAGGATCTGTTTCTGCCTTTCtgaagagcGGTCATAGCTGTTTCCTG
T51C	TGTAAAACGACGGCCAGTgctcttcaAGATCTAGCGTGCTGCACTCCTGCCAGGATCTGTTTCTGCCTTTCtgaagagcGGTCATAGCTGTTTCCTG
T51E	TGTAAAACGACGGCCAGTgctcttcaAGATCTAGCGTGCTGCACTCCGAGCAGGATCTGTTTCTGCCTTTCtgaagagcGGTCATAGCTGTTTCCTG
T51Q	TGTAAAACGACGGCCAGTgctcttcaAGATCTAGCGTGCTGCACTCCCAGCAGGATCTGTTTCTGCCTTTCtgaagagcGGTCATAGCTGTTTCCTG
T51G	TGTAAAACGACGGCCAGTgctcttcaAGATCTAGCGTGCTGCACTCCGGCCAGGATCTGTTTCTGCCTTTCtgaagagcGGTCATAGCTGTTTCCTG
T51H	TGTAAAACGACGGCCAGTgctcttcaAGATCTAGCGTGCTGCACTCCCACCAGGATCTGTTTCTGCCTTTCtgaagagcGGTCATAGCTGTTTCCTG
T51I	TGTAAAACGACGGCCAGTgctcttcaAGATCTAGCGTGCTGCACTCCATCCAGGATCTGTTTCTGCCTTTCtgaagagcGGTCATAGCTGTTTCCTG
T51L	TGTAAAACGACGGCCAGTgctcttcaAGATCTAGCGTGCTGCACTCCCTGCAGGATCTGTTTCTGCCTTTCtgaagagcGGTCATAGCTGTTTCCTG
T51K	TGTAAAACGACGGCCAGTgctcttcaAGATCTAGCGTGCTGCACTCCAAGCAGGATCTGTTTCTGCCTTTCtgaagagcGGTCATAGCTGTTTCCTG
T51M	TGTAAAACGACGGCCAGTgctcttcaAGATCTAGCGTGCTGCACTCCATGCAGGATCTGTTTCTGCCTTTCtgaagagcGGTCATAGCTGTTTCCTG
T51F	TGTAAAACGACGGCCAGTgctcttcaAGATCTAGCGTGCTGCACTCCTTCCAGGATCTGTTTCTGCCTTTCtgaagagcGGTCATAGCTGTTTCCTG
T51P	TGTAAAACGACGGCCAGTgctcttcaAGATCTAGCGTGCTGCACTCCCCCCAGGATCTGTTTCTGCCTTTCtgaagagcGGTCATAGCTGTTTCCTG
T51S	TGTAAAACGACGGCCAGTgctcttcaAGATCTAGCGTGCTGCACTCCAGCCAGGATCTGTTTCTGCCTTTCtgaagagcGGTCATAGCTGTTTCCTG
T51W	TGTAAAACGACGGCCAGTgctcttcaAGATCTAGCGTGCTGCACTCCTGGCAGGATCTGTTTCTGCCTTTCtgaagagcGGTCATAGCTGTTTCCTG
T51Y	TGTAAAACGACGGCCAGTgctcttcaAGATCTAGCGTGCTGCACTCCTACCAGGATCTGTTTCTGCCTTTCtgaagagcGGTCATAGCTGTTTCCTG
T51V	TGTAAAACGACGGCCAGTgctcttcaAGATCTAGCGTGCTGCACTCCGTGCAGGATCTGTTTCTGCCTTTCtgaagagcGGTCATAGCTGTTTCCTG
Q52A	TGTAAAACGACGGCCAGTgctcttcaTCTAGCGTGCTGCACTCCACAGCCGATCTGTTTCTGCCTTTCTTTtgaagagcGGTCATAGCTGTTTCCTG
Q52R	TGTAAAACGACGGCCAGTgctcttcaTCTAGCGTGCTGCACTCCACAAGAGATCTGTTTCTGCCTTTCTTTtgaagagcGGTCATAGCTGTTTCCTG
Q52N	TGTAAAACGACGGCCAGTgctcttcaTCTAGCGTGCTGCACTCCACAAACGATCTGTTTCTGCCTTTCTTTtgaagagcGGTCATAGCTGTTTCCTG
Q52D	TGTAAAACGACGGCCAGTgctcttcaTCTAGCGTGCTGCACTCCACAGACGATCTGTTTCTGCCTTTCTTTtgaagagcGGTCATAGCTGTTTCCTG
Q52C	TGTAAAACGACGGCCAGTgctcttcaTCTAGCGTGCTGCACTCCACATGCGATCTGTTTCTGCCTTTCTTTtgaagagcGGTCATAGCTGTTTCCTG
Q52E	TGTAAAACGACGGCCAGTgctcttcaTCTAGCGTGCTGCACTCCACAGAGGATCTGTTTCTGCCTTTCTTTtgaagagcGGTCATAGCTGTTTCCTG
Q52G	TGTAAAACGACGGCCAGTgctcttcaTCTAGCGTGCTGCACTCCACAGGCGATCTGTTTCTGCCTTTCTTTtgaagagcGGTCATAGCTGTTTCCTG
Q52H	TGTAAAACGACGGCCAGTgctcttcaTCTAGCGTGCTGCACTCCACACACGATCTGTTTCTGCCTTTCTTTtgaagagcGGTCATAGCTGTTTCCTG
Q52I	TGTAAAACGACGGCCAGTgctcttcaTCTAGCGTGCTGCACTCCACAATCGATCTGTTTCTGCCTTTCTTTtgaagagcGGTCATAGCTGTTTCCTG
Q52L	TGTAAAACGACGGCCAGTgctcttcaTCTAGCGTGCTGCACTCCACACTGGATCTGTTTCTGCCTTTCTTTtgaagagcGGTCATAGCTGTTTCCTG
Q52K	TGTAAAACGACGGCCAGTgctcttcaTCTAGCGTGCTGCACTCCACAAAGGATCTGTTTCTGCCTTTCTTTtgaagagcGGTCATAGCTGTTTCCTG
Q52M	TGTAAAACGACGGCCAGTgctcttcaTCTAGCGTGCTGCACTCCACAATGGATCTGTTTCTGCCTTTCTTTtgaagagcGGTCATAGCTGTTTCCTG
Q52F	TGTAAAACGACGGCCAGTgctcttcaTCTAGCGTGCTGCACTCCACATTCGATCTGTTTCTGCCTTTCTTTtgaagagcGGTCATAGCTGTTTCCTG
Q52P	TGTAAAACGACGGCCAGTgctcttcaTCTAGCGTGCTGCACTCCACACCCGATCTGTTTCTGCCTTTCTTTtgaagagcGGTCATAGCTGTTTCCTG
Q52S	TGTAAAACGACGGCCAGTgctcttcaTCTAGCGTGCTGCACTCCACAAGCGATCTGTTTCTGCCTTTCTTTtgaagagcGGTCATAGCTGTTTCCTG
Q52T	TGTAAAACGACGGCCAGTgctcttcaTCTAGCGTGCTGCACTCCACAACCGATCTGTTTCTGCCTTTCTTTtgaagagcGGTCATAGCTGTTTCCTG
Q52W	TGTAAAACGACGGCCAGTgctcttcaTCTAGCGTGCTGCACTCCACATGGGATCTGTTTCTGCCTTTCTTTtgaagagcGGTCATAGCTGTTTCCTG
Q52Y	TGTAAAACGACGGCCAGTgctcttcaTCTAGCGTGCTGCACTCCACATACGATCTGTTTCTGCCTTTCTTTtgaagagcGGTCATAGCTGTTTCCTG
Q52V	TGTAAAACGACGGCCAGTgctcttcaTCTAGCGTGCTGCACTCCACAGTGGATCTGTTTCTGCCTTTCTTTtgaagagcGGTCATAGCTGTTTCCTG
D53A	TGTAAAACGACGGCCAGTgctcttcaAGCGTGCTGCACTCCACACAGGCCCTGTTTCTGCCTTTCTTTTCTtgaagagcGGTCATAGCTGTTTCCTG
D53R	TGTAAAACGACGGCCAGTgctcttcaAGCGTGCTGCACTCCACACAGAGACTGTTTCTGCCTTTCTTTTCTtgaagagcGGTCATAGCTGTTTCCTG
D53N	TGTAAAACGACGGCCAGTgctcttcaAGCGTGCTGCACTCCACACAGAACCTGTTTCTGCCTTTCTTTTCTtgaagagcGGTCATAGCTGTTTCCTG
D53C	TGTAAAACGACGGCCAGTgctcttcaAGCGTGCTGCACTCCACACAGTGCCTGTTTCTGCCTTTCTTTTCTtgaagagcGGTCATAGCTGTTTCCTG
D53E	TGTAAAACGACGGCCAGTgctcttcaAGCGTGCTGCACTCCACACAGGAGCTGTTTCTGCCTTTCTTTTCTtgaagagcGGTCATAGCTGTTTCCTG
D53Q	TGTAAAACGACGGCCAGTgctcttcaAGCGTGCTGCACTCCACACAGCAGCTGTTTCTGCCTTTCTTTTCTtgaagagcGGTCATAGCTGTTTCCTG
D53G	TGTAAAACGACGGCCAGTgctcttcaAGCGTGCTGCACTCCACACAGGGCCTGTTTCTGCCTTTCTTTTCTtgaagagcGGTCATAGCTGTTTCCTG
D53H	TGTAAAACGACGGCCAGTgctcttcaAGCGTGCTGCACTCCACACAGCACCTGTTTCTGCCTTTCTTTTCTtgaagagcGGTCATAGCTGTTTCCTG
D53I	TGTAAAACGACGGCCAGTgctcttcaAGCGTGCTGCACTCCACACAGATCCTGTTTCTGCCTTTCTTTTCTtgaagagcGGTCATAGCTGTTTCCTG
D53L	TGTAAAACGACGGCCAGTgctcttcaAGCGTGCTGCACTCCACACAGCTGCTGTTTCTGCCTTTCTTTTCTtgaagagcGGTCATAGCTGTTTCCTG
D53K	TGTAAAACGACGGCCAGTgctcttcaAGCGTGCTGCACTCCACACAGAAGCTGTTTCTGCCTTTCTTTTCTtgaagagcGGTCATAGCTGTTTCCTG
D53M	TGTAAAACGACGGCCAGTgctcttcaAGCGTGCTGCACTCCACACAGATGCTGTTTCTGCCTTTCTTTTCTtgaagagcGGTCATAGCTGTTTCCTG
D53F	TGTAAAACGACGGCCAGTgctcttcaAGCGTGCTGCACTCCACACAGTTCCTGTTTCTGCCTTTCTTTTCTtgaagagcGGTCATAGCTGTTTCCTG
D53P	TGTAAAACGACGGCCAGTgctcttcaAGCGTGCTGCACTCCACACAGCCCCTGTTTCTGCCTTTCTTTTCTtgaagagcGGTCATAGCTGTTTCCTG
D53S	TGTAAAACGACGGCCAGTgctcttcaAGCGTGCTGCACTCCACACAGAGCCTGTTTCTGCCTTTCTTTTCTtgaagagcGGTCATAGCTGTTTCCTG
D53T	TGTAAAACGACGGCCAGTgctcttcaAGCGTGCTGCACTCCACACAGACCCTGTTTCTGCCTTTCTTTTCTtgaagagcGGTCATAGCTGTTTCCTG
D53W	TGTAAAACGACGGCCAGTgctcttcaAGCGTGCTGCACTCCACACAGTGGCTGTTTCTGCCTTTCTTTTCTtgaagagcGGTCATAGCTGTTTCCTG
D53Y	TGTAAAACGACGGCCAGTgctcttcaAGCGTGCTGCACTCCACACAGTACCTGTTTCTGCCTTTCTTTTCTtgaagagcGGTCATAGCTGTTTCCTG
D53V	TGTAAAACGACGGCCAGTgctcttcaAGCGTGCTGCACTCCACACAGGTGCTGTTTCTGCCTTTCTTTTCTtgaagagcGGTCATAGCTGTTTCCTG
L54A	TGTAAAACGACGGCCAGTgctcttcaGTGCTGCACTCCACACAGGATGCCTTTCTGCCTTTCTTTTCTAACtgaagagcGGTCATAGCTGTTTCCTG
L54R	TGTAAAACGACGGCCAGTgctcttcaGTGCTGCACTCCACACAGGATAGATTTCTGCCTTTCTTTTCTAACtgaagagcGGTCATAGCTGTTTCCTG
L54N	TGTAAAACGACGGCCAGTgctcttcaGTGCTGCACTCCACACAGGATAACTTTCTGCCTTTCTTTTCTAACtgaagagcGGTCATAGCTGTTTCCTG
L54D	TGTAAAACGACGGCCAGTgctcttcaGTGCTGCACTCCACACAGGATGACTTTCTGCCTTTCTTTTCTAACtgaagagcGGTCATAGCTGTTTCCTG
L54C	TGTAAAACGACGGCCAGTgctcttcaGTGCTGCACTCCACACAGGATTGCTTTCTGCCTTTCTTTTCTAACtgaagagcGGTCATAGCTGTTTCCTG
L54E	TGTAAAACGACGGCCAGTgctcttcaGTGCTGCACTCCACACAGGATGAGTTTCTGCCTTTCTTTTCTAACtgaagagcGGTCATAGCTGTTTCCTG
L54Q	TGTAAAACGACGGCCAGTgctcttcaGTGCTGCACTCCACACAGGATCAGTTTCTGCCTTTCTTTTCTAACtgaagagcGGTCATAGCTGTTTCCTG
L54G	TGTAAAACGACGGCCAGTgctcttcaGTGCTGCACTCCACACAGGATGGCTTTCTGCCTTTCTTTTCTAACtgaagagcGGTCATAGCTGTTTCCTG
L54H	TGTAAAACGACGGCCAGTgctcttcaGTGCTGCACTCCACACAGGATCACTTTCTGCCTTTCTTTTCTAACtgaagagcGGTCATAGCTGTTTCCTG
L54I	TGTAAAACGACGGCCAGTgctcttcaGTGCTGCACTCCACACAGGATATCTTTCTGCCTTTCTTTTCTAACtgaagagcGGTCATAGCTGTTTCCTG
L54K	TGTAAAACGACGGCCAGTgctcttcaGTGCTGCACTCCACACAGGATAAGTTTCTGCCTTTCTTTTCTAACtgaagagcGGTCATAGCTGTTTCCTG
L54M	TGTAAAACGACGGCCAGTgctcttcaGTGCTGCACTCCACACAGGATATGTTTCTGCCTTTCTTTTCTAACtgaagagcGGTCATAGCTGTTTCCTG
L54F	TGTAAAACGACGGCCAGTgctcttcaGTGCTGCACTCCACACAGGATTTCTTTCTGCCTTTCTTTTCTAACtgaagagcGGTCATAGCTGTTTCCTG
L54P	TGTAAAACGACGGCCAGTgctcttcaGTGCTGCACTCCACACAGGATCCCTTTCTGCCTTTCTTTTCTAACtgaagagcGGTCATAGCTGTTTCCTG
L54S	TGTAAAACGACGGCCAGTgctcttcaGTGCTGCACTCCACACAGGATAGCTTTCTGCCTTTCTTTTCTAACtgaagagcGGTCATAGCTGTTTCCTG
L54T	TGTAAAACGACGGCCAGTgctcttcaGTGCTGCACTCCACACAGGATACCTTTCTGCCTTTCTTTTCTAACtgaagagcGGTCATAGCTGTTTCCTG
L54W	TGTAAAACGACGGCCAGTgctcttcaGTGCTGCACTCCACACAGGATTGGTTTCTGCCTTTCTTTTCTAACtgaagagcGGTCATAGCTGTTTCCTG
L54Y	TGTAAAACGACGGCCAGTgctcttcaGTGCTGCACTCCACACAGGATTACTTTCTGCCTTTCTTTTCTAACtgaagagcGGTCATAGCTGTTTCCTG
L54V	TGTAAAACGACGGCCAGTgctcttcaGTGCTGCACTCCACACAGGATGTGTTTCTGCCTTTCTTTTCTAACtgaagagcGGTCATAGCTGTTTCCTG
F55A	TGTAAAACGACGGCCAGTgctcttcaCTGCACTCCACACAGGATCTGGCCCTGCCTTTCTTTTCTAACGTGtgaagagcGGTCATAGCTGTTTCCTG
F55R	TGTAAAACGACGGCCAGTgctcttcaCTGCACTCCACACAGGATCTGAGACTGCCTTTCTTTTCTAACGTGtgaagagcGGTCATAGCTGTTTCCTG
F55N	TGTAAAACGACGGCCAGTgctcttcaCTGCACTCCACACAGGATCTGAACCTGCCTTTCTTTTCTAACGTGtgaagagcGGTCATAGCTGTTTCCTG
F55D	TGTAAAACGACGGCCAGTgctcttcaCTGCACTCCACACAGGATCTGGACCTGCCTTTCTTTTCTAACGTGtgaagagcGGTCATAGCTGTTTCCTG
F55C	TGTAAAACGACGGCCAGTgctcttcaCTGCACTCCACACAGGATCTGTGCCTGCCTTTCTTTTCTAACGTGtgaagagcGGTCATAGCTGTTTCCTG
F55E	TGTAAAACGACGGCCAGTgctcttcaCTGCACTCCACACAGGATCTGGAGCTGCCTTTCTTTTCTAACGTGtgaagagcGGTCATAGCTGTTTCCTG
F55Q	TGTAAAACGACGGCCAGTgctcttcaCTGCACTCCACACAGGATCTGCAGCTGCCTTTCTTTTCTAACGTGtgaagagcGGTCATAGCTGTTTCCTG
F55G	TGTAAAACGACGGCCAGTgctcttcaCTGCACTCCACACAGGATCTGGGCCTGCCTTTCTTTTCTAACGTGtgaagagcGGTCATAGCTGTTTCCTG
F55H	TGTAAAACGACGGCCAGTgctcttcaCTGCACTCCACACAGGATCTGCACCTGCCTTTCTTTTCTAACGTGtgaagagcGGTCATAGCTGTTTCCTG
F55I	TGTAAAACGACGGCCAGTgctcttcaCTGCACTCCACACAGGATCTGATCCTGCCTTTCTTTTCTAACGTGtgaagagcGGTCATAGCTGTTTCCTG
F55L	TGTAAAACGACGGCCAGTgctcttcaCTGCACTCCACACAGGATCTGCTGCTGCCTTTCTTTTCTAACGTGtgaagagcGGTCATAGCTGTTTCCTG
F55K	TGTAAAACGACGGCCAGTgctcttcaCTGCACTCCACACAGGATCTGAAGCTGCCTTTCTTTTCTAACGTGtgaagagcGGTCATAGCTGTTTCCTG
F55M	TGTAAAACGACGGCCAGTgctcttcaCTGCACTCCACACAGGATCTGATGCTGCCTTTCTTTTCTAACGTGtgaagagcGGTCATAGCTGTTTCCTG
F55P	TGTAAAACGACGGCCAGTgctcttcaCTGCACTCCACACAGGATCTGCCCCTGCCTTTCTTTTCTAACGTGtgaagagcGGTCATAGCTGTTTCCTG
F55S	TGTAAAACGACGGCCAGTgctcttcaCTGCACTCCACACAGGATCTGAGCCTGCCTTTCTTTTCTAACGTGtgaagagcGGTCATAGCTGTTTCCTG
F55T	TGTAAAACGACGGCCAGTgctcttcaCTGCACTCCACACAGGATCTGACCCTGCCTTTCTTTTCTAACGTGtgaagagcGGTCATAGCTGTTTCCTG
F55W	TGTAAAACGACGGCCAGTgctcttcaCTGCACTCCACACAGGATCTGTGGCTGCCTTTCTTTTCTAACGTGtgaagagcGGTCATAGCTGTTTCCTG
F55Y	TGTAAAACGACGGCCAGTgctcttcaCTGCACTCCACACAGGATCTGTACCTGCCTTTCTTTTCTAACGTGtgaagagcGGTCATAGCTGTTTCCTG
F55V	TGTAAAACGACGGCCAGTgctcttcaCTGCACTCCACACAGGATCTGGTGCTGCCTTTCTTTTCTAACGTGtgaagagcGGTCATAGCTGTTTCCTG
L56A	TGTAAAACGACGGCCAGTgctcttcaCACTCCACACAGGATCTGTTTGCCCCTTTCTTTTCTAACGTGACCtgaagagcGGTCATAGCTGTTTCCTG
L56R	TGTAAAACGACGGCCAGTgctcttcaCACTCCACACAGGATCTGTTTAGACCTTTCTTTTCTAACGTGACCtgaagagcGGTCATAGCTGTTTCCTG
L56N	TGTAAAACGACGGCCAGTgctcttcaCACTCCACACAGGATCTGTTTAACCCTTTCTTTTCTAACGTGACCtgaagagcGGTCATAGCTGTTTCCTG
L56D	TGTAAAACGACGGCCAGTgctcttcaCACTCCACACAGGATCTGTTTGACCCTTTCTTTTCTAACGTGACCtgaagagcGGTCATAGCTGTTTCCTG
L56C	TGTAAAACGACGGCCAGTgctcttcaCACTCCACACAGGATCTGTTTTGCCCTTTCTTTTCTAACGTGACCtgaagagcGGTCATAGCTGTTTCCTG
L56E	TGTAAAACGACGGCCAGTgctcttcaCACTCCACACAGGATCTGTTTGAGCCTTTCTTTTCTAACGTGACCtgaagagcGGTCATAGCTGTTTCCTG
L56Q	TGTAAAACGACGGCCAGTgctcttcaCACTCCACACAGGATCTGTTTCAGCCTTTCTTTTCTAACGTGACCtgaagagcGGTCATAGCTGTTTCCTG
L56G	TGTAAAACGACGGCCAGTgctcttcaCACTCCACACAGGATCTGTTTGGCCCTTTCTTTTCTAACGTGACCtgaagagcGGTCATAGCTGTTTCCTG
L56H	TGTAAAACGACGGCCAGTgctcttcaCACTCCACACAGGATCTGTTTCACCCTTTCTTTTCTAACGTGACCtgaagagcGGTCATAGCTGTTTCCTG
L56I	TGTAAAACGACGGCCAGTgctcttcaCACTCCACACAGGATCTGTTTATCCCTTTCTTTTCTAACGTGACCtgaagagcGGTCATAGCTGTTTCCTG
L56K	TGTAAAACGACGGCCAGTgctcttcaCACTCCACACAGGATCTGTTTAAGCCTTTCTTTTCTAACGTGACCtgaagagcGGTCATAGCTGTTTCCTG
L56M	TGTAAAACGACGGCCAGTgctcttcaCACTCCACACAGGATCTGTTTATGCCTTTCTTTTCTAACGTGACCtgaagagcGGTCATAGCTGTTTCCTG
L56F	TGTAAAACGACGGCCAGTgctcttcaCACTCCACACAGGATCTGTTTTTCCCTTTCTTTTCTAACGTGACCtgaagagcGGTCATAGCTGTTTCCTG
L56P	TGTAAAACGACGGCCAGTgctcttcaCACTCCACACAGGATCTGTTTCCCCCTTTCTTTTCTAACGTGACCtgaagagcGGTCATAGCTGTTTCCTG
L56S	TGTAAAACGACGGCCAGTgctcttcaCACTCCACACAGGATCTGTTTAGCCCTTTCTTTTCTAACGTGACCtgaagagcGGTCATAGCTGTTTCCTG
L56T	TGTAAAACGACGGCCAGTgctcttcaCACTCCACACAGGATCTGTTTACCCCTTTCTTTTCTAACGTGACCtgaagagcGGTCATAGCTGTTTCCTG
L56W	TGTAAAACGACGGCCAGTgctcttcaCACTCCACACAGGATCTGTTTTGGCCTTTCTTTTCTAACGTGACCtgaagagcGGTCATAGCTGTTTCCTG
L56Y	TGTAAAACGACGGCCAGTgctcttcaCACTCCACACAGGATCTGTTTTACCCTTTCTTTTCTAACGTGACCtgaagagcGGTCATAGCTGTTTCCTG
L56V	TGTAAAACGACGGCCAGTgctcttcaCACTCCACACAGGATCTGTTTGTGCCTTTCTTTTCTAACGTGACCtgaagagcGGTCATAGCTGTTTCCTG
P57A	TGTAAAACGACGGCCAGTgctcttcaTCCACACAGGATCTGTTTCTGGCCTTCTTTTCTAACGTGACCTGGtgaagagcGGTCATAGCTGTTTCCTG
P57R	TGTAAAACGACGGCCAGTgctcttcaTCCACACAGGATCTGTTTCTGAGATTCTTTTCTAACGTGACCTGGtgaagagcGGTCATAGCTGTTTCCTG
P57N	TGTAAAACGACGGCCAGTgctcttcaTCCACACAGGATCTGTTTCTGAACTTCTTTTCTAACGTGACCTGGtgaagagcGGTCATAGCTGTTTCCTG
P57D	TGTAAAACGACGGCCAGTgctcttcaTCCACACAGGATCTGTTTCTGGACTTCTTTTCTAACGTGACCTGGtgaagagcGGTCATAGCTGTTTCCTG
P57C	TGTAAAACGACGGCCAGTgctcttcaTCCACACAGGATCTGTTTCTGTGCTTCTTTTCTAACGTGACCTGGtgaagagcGGTCATAGCTGTTTCCTG
P57E	TGTAAAACGACGGCCAGTgctcttcaTCCACACAGGATCTGTTTCTGGAGTTCTTTTCTAACGTGACCTGGtgaagagcGGTCATAGCTGTTTCCTG
P57Q	TGTAAAACGACGGCCAGTgctcttcaTCCACACAGGATCTGTTTCTGCAGTTCTTTTCTAACGTGACCTGGtgaagagcGGTCATAGCTGTTTCCTG
P57G	TGTAAAACGACGGCCAGTgctcttcaTCCACACAGGATCTGTTTCTGGGCTTCTTTTCTAACGTGACCTGGtgaagagcGGTCATAGCTGTTTCCTG
P57H	TGTAAAACGACGGCCAGTgctcttcaTCCACACAGGATCTGTTTCTGCACTTCTTTTCTAACGTGACCTGGtgaagagcGGTCATAGCTGTTTCCTG
P57I	TGTAAAACGACGGCCAGTgctcttcaTCCACACAGGATCTGTTTCTGATCTTCTTTTCTAACGTGACCTGGtgaagagcGGTCATAGCTGTTTCCTG
P57L	TGTAAAACGACGGCCAGTgctcttcaTCCACACAGGATCTGTTTCTGCTGTTCTTTTCTAACGTGACCTGGtgaagagcGGTCATAGCTGTTTCCTG
P57K	TGTAAAACGACGGCCAGTgctcttcaTCCACACAGGATCTGTTTCTGAAGTTCTTTTCTAACGTGACCTGGtgaagagcGGTCATAGCTGTTTCCTG
P57M	TGTAAAACGACGGCCAGTgctcttcaTCCACACAGGATCTGTTTCTGATGTTCTTTTCTAACGTGACCTGGtgaagagcGGTCATAGCTGTTTCCTG
P57F	TGTAAAACGACGGCCAGTgctcttcaTCCACACAGGATCTGTTTCTGTTCTTCTTTTCTAACGTGACCTGGtgaagagcGGTCATAGCTGTTTCCTG
P57S	TGTAAAACGACGGCCAGTgctcttcaTCCACACAGGATCTGTTTCTGAGCTTCTTTTCTAACGTGACCTGGtgaagagcGGTCATAGCTGTTTCCTG
P57T	TGTAAAACGACGGCCAGTgctcttcaTCCACACAGGATCTGTTTCTGACCTTCTTTTCTAACGTGACCTGGtgaagagcGGTCATAGCTGTTTCCTG
P57W	TGTAAAACGACGGCCAGTgctcttcaTCCACACAGGATCTGTTTCTGTGGTTCTTTTCTAACGTGACCTGGtgaagagcGGTCATAGCTGTTTCCTG
P57Y	TGTAAAACGACGGCCAGTgctcttcaTCCACACAGGATCTGTTTCTGTACTTCTTTTCTAACGTGACCTGGtgaagagcGGTCATAGCTGTTTCCTG
P57V	TGTAAAACGACGGCCAGTgctcttcaTCCACACAGGATCTGTTTCTGGTGTTCTTTTCTAACGTGACCTGGtgaagagcGGTCATAGCTGTTTCCTG
F58A	TGTAAAACGACGGCCAGTgctcttcaACACAGGATCTGTTTCTGCCTGCCTTTTCTAACGTGACCTGGTTCtgaagagcGGTCATAGCTGTTTCCTG
F58R	TGTAAAACGACGGCCAGTgctcttcaACACAGGATCTGTTTCTGCCTAGATTTTCTAACGTGACCTGGTTCtgaagagcGGTCATAGCTGTTTCCTG
F58N	TGTAAAACGACGGCCAGTgctcttcaACACAGGATCTGTTTCTGCCTAACTTTTCTAACGTGACCTGGTTCtgaagagcGGTCATAGCTGTTTCCTG
F58D	TGTAAAACGACGGCCAGTgctcttcaACACAGGATCTGTTTCTGCCTGACTTTTCTAACGTGACCTGGTTCtgaagagcGGTCATAGCTGTTTCCTG
F58C	TGTAAAACGACGGCCAGTgctcttcaACACAGGATCTGTTTCTGCCTTGCTTTTCTAACGTGACCTGGTTCtgaagagcGGTCATAGCTGTTTCCTG
F58E	TGTAAAACGACGGCCAGTgctcttcaACACAGGATCTGTTTCTGCCTGAGTTTTCTAACGTGACCTGGTTCtgaagagcGGTCATAGCTGTTTCCTG
F58Q	TGTAAAACGACGGCCAGTgctcttcaACACAGGATCTGTTTCTGCCTCAGTTTTCTAACGTGACCTGGTTCtgaagagcGGTCATAGCTGTTTCCTG
F58G	TGTAAAACGACGGCCAGTgctcttcaACACAGGATCTGTTTCTGCCTGGCTTTTCTAACGTGACCTGGTTCtgaagagcGGTCATAGCTGTTTCCTG
F58H	TGTAAAACGACGGCCAGTgctcttcaACACAGGATCTGTTTCTGCCTCACTTTTCTAACGTGACCTGGTTCtgaagagcGGTCATAGCTGTTTCCTG
F58I	TGTAAAACGACGGCCAGTgctcttcaACACAGGATCTGTTTCTGCCTATCTTTTCTAACGTGACCTGGTTCtgaagagcGGTCATAGCTGTTTCCTG
F58L	TGTAAAACGACGGCCAGTgctcttcaACACAGGATCTGTTTCTGCCTCTGTTTTCTAACGTGACCTGGTTCtgaagagcGGTCATAGCTGTTTCCTG
F58K	TGTAAAACGACGGCCAGTgctcttcaACACAGGATCTGTTTCTGCCTAAGTTTTCTAACGTGACCTGGTTCtgaagagcGGTCATAGCTGTTTCCTG
F58M	TGTAAAACGACGGCCAGTgctcttcaACACAGGATCTGTTTCTGCCTATGTTTTCTAACGTGACCTGGTTCtgaagagcGGTCATAGCTGTTTCCTG
F58P	TGTAAAACGACGGCCAGTgctcttcaACACAGGATCTGTTTCTGCCTCCCTTTTCTAACGTGACCTGGTTCtgaagagcGGTCATAGCTGTTTCCTG
F58S	TGTAAAACGACGGCCAGTgctcttcaACACAGGATCTGTTTCTGCCTAGCTTTTCTAACGTGACCTGGTTCtgaagagcGGTCATAGCTGTTTCCTG
F58T	TGTAAAACGACGGCCAGTgctcttcaACACAGGATCTGTTTCTGCCTACCTTTTCTAACGTGACCTGGTTCtgaagagcGGTCATAGCTGTTTCCTG
F58W	TGTAAAACGACGGCCAGTgctcttcaACACAGGATCTGTTTCTGCCTTGGTTTTCTAACGTGACCTGGTTCtgaagagcGGTCATAGCTGTTTCCTG
F58Y	TGTAAAACGACGGCCAGTgctcttcaACACAGGATCTGTTTCTGCCTTACTTTTCTAACGTGACCTGGTTCtgaagagcGGTCATAGCTGTTTCCTG
F58V	TGTAAAACGACGGCCAGTgctcttcaACACAGGATCTGTTTCTGCCTGTGTTTTCTAACGTGACCTGGTTCtgaagagcGGTCATAGCTGTTTCCTG
F59A	TGTAAAACGACGGCCAGTgctcttcaCAGGATCTGTTTCTGCCTTTCGCCTCTAACGTGACCTGGTTCCACtgaagagcGGTCATAGCTGTTTCCTG
F59R	TGTAAAACGACGGCCAGTgctcttcaCAGGATCTGTTTCTGCCTTTCAGATCTAACGTGACCTGGTTCCACtgaagagcGGTCATAGCTGTTTCCTG
F59N	TGTAAAACGACGGCCAGTgctcttcaCAGGATCTGTTTCTGCCTTTCAACTCTAACGTGACCTGGTTCCACtgaagagcGGTCATAGCTGTTTCCTG
F59D	TGTAAAACGACGGCCAGTgctcttcaCAGGATCTGTTTCTGCCTTTCGACTCTAACGTGACCTGGTTCCACtgaagagcGGTCATAGCTGTTTCCTG
F59C	TGTAAAACGACGGCCAGTgctcttcaCAGGATCTGTTTCTGCCTTTCTGCTCTAACGTGACCTGGTTCCACtgaagagcGGTCATAGCTGTTTCCTG
F59E	TGTAAAACGACGGCCAGTgctcttcaCAGGATCTGTTTCTGCCTTTCGAGTCTAACGTGACCTGGTTCCACtgaagagcGGTCATAGCTGTTTCCTG
F59Q	TGTAAAACGACGGCCAGTgctcttcaCAGGATCTGTTTCTGCCTTTCCAGTCTAACGTGACCTGGTTCCACtgaagagcGGTCATAGCTGTTTCCTG
F59G	TGTAAAACGACGGCCAGTgctcttcaCAGGATCTGTTTCTGCCTTTCGGCTCTAACGTGACCTGGTTCCACtgaagagcGGTCATAGCTGTTTCCTG
F59H	TGTAAAACGACGGCCAGTgctcttcaCAGGATCTGTTTCTGCCTTTCCACTCTAACGTGACCTGGTTCCACtgaagagcGGTCATAGCTGTTTCCTG
F59I	TGTAAAACGACGGCCAGTgctcttcaCAGGATCTGTTTCTGCCTTTCATCTCTAACGTGACCTGGTTCCACtgaagagcGGTCATAGCTGTTTCCTG
F59L	TGTAAAACGACGGCCAGTgctcttcaCAGGATCTGTTTCTGCCTTTCCTGTCTAACGTGACCTGGTTCCACtgaagagcGGTCATAGCTGTTTCCTG
F59K	TGTAAAACGACGGCCAGTgctcttcaCAGGATCTGTTTCTGCCTTTCAAGTCTAACGTGACCTGGTTCCACtgaagagcGGTCATAGCTGTTTCCTG
F59M	TGTAAAACGACGGCCAGTgctcttcaCAGGATCTGTTTCTGCCTTTCATGTCTAACGTGACCTGGTTCCACtgaagagcGGTCATAGCTGTTTCCTG
F59P	TGTAAAACGACGGCCAGTgctcttcaCAGGATCTGTTTCTGCCTTTCCCCTCTAACGTGACCTGGTTCCACtgaagagcGGTCATAGCTGTTTCCTG
F59S	TGTAAAACGACGGCCAGTgctcttcaCAGGATCTGTTTCTGCCTTTCAGCTCTAACGTGACCTGGTTCCACtgaagagcGGTCATAGCTGTTTCCTG
F59T	TGTAAAACGACGGCCAGTgctcttcaCAGGATCTGTTTCTGCCTTTCACCTCTAACGTGACCTGGTTCCACtgaagagcGGTCATAGCTGTTTCCTG
F59W	TGTAAAACGACGGCCAGTgctcttcaCAGGATCTGTTTCTGCCTTTCTGGTCTAACGTGACCTGGTTCCACtgaagagcGGTCATAGCTGTTTCCTG
F59Y	TGTAAAACGACGGCCAGTgctcttcaCAGGATCTGTTTCTGCCTTTCTACTCTAACGTGACCTGGTTCCACtgaagagcGGTCATAGCTGTTTCCTG
F59V	TGTAAAACGACGGCCAGTgctcttcaCAGGATCTGTTTCTGCCTTTCGTGTCTAACGTGACCTGGTTCCACtgaagagcGGTCATAGCTGTTTCCTG
S60A	TGTAAAACGACGGCCAGTgctcttcaGATCTGTTTCTGCCTTTCTTTGCCAACGTGACCTGGTTCCACGCCtgaagagcGGTCATAGCTGTTTCCTG
S60R	TGTAAAACGACGGCCAGTgctcttcaGATCTGTTTCTGCCTTTCTTTAGAAACGTGACCTGGTTCCACGCCtgaagagcGGTCATAGCTGTTTCCTG
S60N	TGTAAAACGACGGCCAGTgctcttcaGATCTGTTTCTGCCTTTCTTTAACAACGTGACCTGGTTCCACGCCtgaagagcGGTCATAGCTGTTTCCTG
S60D	TGTAAAACGACGGCCAGTgctcttcaGATCTGTTTCTGCCTTTCTTTGACAACGTGACCTGGTTCCACGCCtgaagagcGGTCATAGCTGTTTCCTG
S60C	TGTAAAACGACGGCCAGTgctcttcaGATCTGTTTCTGCCTTTCTTTTGCAACGTGACCTGGTTCCACGCCtgaagagcGGTCATAGCTGTTTCCTG
S60E	TGTAAAACGACGGCCAGTgctcttcaGATCTGTTTCTGCCTTTCTTTGAGAACGTGACCTGGTTCCACGCCtgaagagcGGTCATAGCTGTTTCCTG
S60Q	TGTAAAACGACGGCCAGTgctcttcaGATCTGTTTCTGCCTTTCTTTCAGAACGTGACCTGGTTCCACGCCtgaagagcGGTCATAGCTGTTTCCTG
S60G	TGTAAAACGACGGCCAGTgctcttcaGATCTGTTTCTGCCTTTCTTTGGCAACGTGACCTGGTTCCACGCCtgaagagcGGTCATAGCTGTTTCCTG
S60H	TGTAAAACGACGGCCAGTgctcttcaGATCTGTTTCTGCCTTTCTTTCACAACGTGACCTGGTTCCACGCCtgaagagcGGTCATAGCTGTTTCCTG
S60I	TGTAAAACGACGGCCAGTgctcttcaGATCTGTTTCTGCCTTTCTTTATCAACGTGACCTGGTTCCACGCCtgaagagcGGTCATAGCTGTTTCCTG
S60L	TGTAAAACGACGGCCAGTgctcttcaGATCTGTTTCTGCCTTTCTTTCTGAACGTGACCTGGTTCCACGCCtgaagagcGGTCATAGCTGTTTCCTG
S60K	TGTAAAACGACGGCCAGTgctcttcaGATCTGTTTCTGCCTTTCTTTAAGAACGTGACCTGGTTCCACGCCtgaagagcGGTCATAGCTGTTTCCTG
S60M	TGTAAAACGACGGCCAGTgctcttcaGATCTGTTTCTGCCTTTCTTTATGAACGTGACCTGGTTCCACGCCtgaagagcGGTCATAGCTGTTTCCTG
S60F	TGTAAAACGACGGCCAGTgctcttcaGATCTGTTTCTGCCTTTCTTTTTCAACGTGACCTGGTTCCACGCCtgaagagcGGTCATAGCTGTTTCCTG
S60P	TGTAAAACGACGGCCAGTgctcttcaGATCTGTTTCTGCCTTTCTTTCCCAACGTGACCTGGTTCCACGCCtgaagagcGGTCATAGCTGTTTCCTG
S60T	TGTAAAACGACGGCCAGTgctcttcaGATCTGTTTCTGCCTTTCTTTACCAACGTGACCTGGTTCCACGCCtgaagagcGGTCATAGCTGTTTCCTG
S60W	TGTAAAACGACGGCCAGTgctcttcaGATCTGTTTCTGCCTTTCTTTTGGAACGTGACCTGGTTCCACGCCtgaagagcGGTCATAGCTGTTTCCTG
S60Y	TGTAAAACGACGGCCAGTgctcttcaGATCTGTTTCTGCCTTTCTTTTACAACGTGACCTGGTTCCACGCCtgaagagcGGTCATAGCTGTTTCCTG
S60V	TGTAAAACGACGGCCAGTgctcttcaGATCTGTTTCTGCCTTTCTTTGTGAACGTGACCTGGTTCCACGCCtgaagagcGGTCATAGCTGTTTCCTG
N61A	TGTAAAACGACGGCCAGTgctcttcaCTGTTTCTGCCTTTCTTTTCTGCCGTGACCTGGTTCCACGCCATCtgaagagcGGTCATAGCTGTTTCCTG
N61R	TGTAAAACGACGGCCAGTgctcttcaCTGTTTCTGCCTTTCTTTTCTAGAGTGACCTGGTTCCACGCCATCtgaagagcGGTCATAGCTGTTTCCTG
N61D	TGTAAAACGACGGCCAGTgctcttcaCTGTTTCTGCCTTTCTTTTCTGACGTGACCTGGTTCCACGCCATCtgaagagcGGTCATAGCTGTTTCCTG
N61C	TGTAAAACGACGGCCAGTgctcttcaCTGTTTCTGCCTTTCTTTTCTTGCGTGACCTGGTTCCACGCCATCtgaagagcGGTCATAGCTGTTTCCTG
N61E	TGTAAAACGACGGCCAGTgctcttcaCTGTTTCTGCCTTTCTTTTCTGAGGTGACCTGGTTCCACGCCATCtgaagagcGGTCATAGCTGTTTCCTG
N61Q	TGTAAAACGACGGCCAGTgctcttcaCTGTTTCTGCCTTTCTTTTCTCAGGTGACCTGGTTCCACGCCATCtgaagagcGGTCATAGCTGTTTCCTG
N61G	TGTAAAACGACGGCCAGTgctcttcaCTGTTTCTGCCTTTCTTTTCTGGCGTGACCTGGTTCCACGCCATCtgaagagcGGTCATAGCTGTTTCCTG
N61H	TGTAAAACGACGGCCAGTgctcttcaCTGTTTCTGCCTTTCTTTTCTCACGTGACCTGGTTCCACGCCATCtgaagagcGGTCATAGCTGTTTCCTG
N61I	TGTAAAACGACGGCCAGTgctcttcaCTGTTTCTGCCTTTCTTTTCTATCGTGACCTGGTTCCACGCCATCtgaagagcGGTCATAGCTGTTTCCTG
N61L	TGTAAAACGACGGCCAGTgctcttcaCTGTTTCTGCCTTTCTTTTCTCTGGTGACCTGGTTCCACGCCATCtgaagagcGGTCATAGCTGTTTCCTG
N61K	TGTAAAACGACGGCCAGTgctcttcaCTGTTTCTGCCTTTCTTTTCTAAGGTGACCTGGTTCCACGCCATCtgaagagcGGTCATAGCTGTTTCCTG
N61M	TGTAAAACGACGGCCAGTgctcttcaCTGTTTCTGCCTTTCTTTTCTATGGTGACCTGGTTCCACGCCATCtgaagagcGGTCATAGCTGTTTCCTG
N61F	TGTAAAACGACGGCCAGTgctcttcaCTGTTTCTGCCTTTCTTTTCTTTCGTGACCTGGTTCCACGCCATCtgaagagcGGTCATAGCTGTTTCCTG
N61P	TGTAAAACGACGGCCAGTgctcttcaCTGTTTCTGCCTTTCTTTTCTCCCGTGACCTGGTTCCACGCCATCtgaagagcGGTCATAGCTGTTTCCTG
N61S	TGTAAAACGACGGCCAGTgctcttcaCTGTTTCTGCCTTTCTTTTCTAGCGTGACCTGGTTCCACGCCATCtgaagagcGGTCATAGCTGTTTCCTG
N61T	TGTAAAACGACGGCCAGTgctcttcaCTGTTTCTGCCTTTCTTTTCTACCGTGACCTGGTTCCACGCCATCtgaagagcGGTCATAGCTGTTTCCTG
N61W	TGTAAAACGACGGCCAGTgctcttcaCTGTTTCTGCCTTTCTTTTCTTGGGTGACCTGGTTCCACGCCATCtgaagagcGGTCATAGCTGTTTCCTG
N61Y	TGTAAAACGACGGCCAGTgctcttcaCTGTTTCTGCCTTTCTTTTCTTACGTGACCTGGTTCCACGCCATCtgaagagcGGTCATAGCTGTTTCCTG
N61V	TGTAAAACGACGGCCAGTgctcttcaCTGTTTCTGCCTTTCTTTTCTGTGGTGACCTGGTTCCACGCCATCtgaagagcGGTCATAGCTGTTTCCTG
V62A	TGTAAAACGACGGCCAGTgctcttcaTTTCTGCCTTTCTTTTCTAACGCCACCTGGTTCCACGCCATCCACtgaagagcGGTCATAGCTGTTTCCTG
V62R	TGTAAAACGACGGCCAGTgctcttcaTTTCTGCCTTTCTTTTCTAACAGAACCTGGTTCCACGCCATCCACtgaagagcGGTCATAGCTGTTTCCTG
V62N	TGTAAAACGACGGCCAGTgctcttcaTTTCTGCCTTTCTTTTCTAACAACACCTGGTTCCACGCCATCCACtgaagagcGGTCATAGCTGTTTCCTG
V62D	TGTAAAACGACGGCCAGTgctcttcaTTTCTGCCTTTCTTTTCTAACGACACCTGGTTCCACGCCATCCACtgaagagcGGTCATAGCTGTTTCCTG
V62C	TGTAAAACGACGGCCAGTgctcttcaTTTCTGCCTTTCTTTTCTAACTGCACCTGGTTCCACGCCATCCACtgaagagcGGTCATAGCTGTTTCCTG
V62E	TGTAAAACGACGGCCAGTgctcttcaTTTCTGCCTTTCTTTTCTAACGAGACCTGGTTCCACGCCATCCACtgaagagcGGTCATAGCTGTTTCCTG
V62Q	TGTAAAACGACGGCCAGTgctcttcaTTTCTGCCTTTCTTTTCTAACCAGACCTGGTTCCACGCCATCCACtgaagagcGGTCATAGCTGTTTCCTG
V62G	TGTAAAACGACGGCCAGTgctcttcaTTTCTGCCTTTCTTTTCTAACGGCACCTGGTTCCACGCCATCCACtgaagagcGGTCATAGCTGTTTCCTG
V62H	TGTAAAACGACGGCCAGTgctcttcaTTTCTGCCTTTCTTTTCTAACCACACCTGGTTCCACGCCATCCACtgaagagcGGTCATAGCTGTTTCCTG
V62I	TGTAAAACGACGGCCAGTgctcttcaTTTCTGCCTTTCTTTTCTAACATCACCTGGTTCCACGCCATCCACtgaagagcGGTCATAGCTGTTTCCTG
V62L	TGTAAAACGACGGCCAGTgctcttcaTTTCTGCCTTTCTTTTCTAACCTGACCTGGTTCCACGCCATCCACtgaagagcGGTCATAGCTGTTTCCTG
V62K	TGTAAAACGACGGCCAGTgctcttcaTTTCTGCCTTTCTTTTCTAACAAGACCTGGTTCCACGCCATCCACtgaagagcGGTCATAGCTGTTTCCTG
V62M	TGTAAAACGACGGCCAGTgctcttcaTTTCTGCCTTTCTTTTCTAACATGACCTGGTTCCACGCCATCCACtgaagagcGGTCATAGCTGTTTCCTG
V62F	TGTAAAACGACGGCCAGTgctcttcaTTTCTGCCTTTCTTTTCTAACTTCACCTGGTTCCACGCCATCCACtgaagagcGGTCATAGCTGTTTCCTG
V62P	TGTAAAACGACGGCCAGTgctcttcaTTTCTGCCTTTCTTTTCTAACCCCACCTGGTTCCACGCCATCCACtgaagagcGGTCATAGCTGTTTCCTG
V62S	TGTAAAACGACGGCCAGTgctcttcaTTTCTGCCTTTCTTTTCTAACAGCACCTGGTTCCACGCCATCCACtgaagagcGGTCATAGCTGTTTCCTG
V62T	TGTAAAACGACGGCCAGTgctcttcaTTTCTGCCTTTCTTTTCTAACACCACCTGGTTCCACGCCATCCACtgaagagcGGTCATAGCTGTTTCCTG
V62W	TGTAAAACGACGGCCAGTgctcttcaTTTCTGCCTTTCTTTTCTAACTGGACCTGGTTCCACGCCATCCACtgaagagcGGTCATAGCTGTTTCCTG
V62Y	TGTAAAACGACGGCCAGTgctcttcaTTTCTGCCTTTCTTTTCTAACTACACCTGGTTCCACGCCATCCACtgaagagcGGTCATAGCTGTTTCCTG
T63A	TGTAAAACGACGGCCAGTgctcttcaCTGCCTTTCTTTTCTAACGTGGCCTGGTTCCACGCCATCCACGTGtgaagagcGGTCATAGCTGTTTCCTG
T63R	TGTAAAACGACGGCCAGTgctcttcaCTGCCTTTCTTTTCTAACGTGAGATGGTTCCACGCCATCCACGTGtgaagagcGGTCATAGCTGTTTCCTG
T63N	TGTAAAACGACGGCCAGTgctcttcaCTGCCTTTCTTTTCTAACGTGAACTGGTTCCACGCCATCCACGTGtgaagagcGGTCATAGCTGTTTCCTG
T63D	TGTAAAACGACGGCCAGTgctcttcaCTGCCTTTCTTTTCTAACGTGGACTGGTTCCACGCCATCCACGTGtgaagagcGGTCATAGCTGTTTCCTG
T63C	TGTAAAACGACGGCCAGTgctcttcaCTGCCTTTCTTTTCTAACGTGTGCTGGTTCCACGCCATCCACGTGtgaagagcGGTCATAGCTGTTTCCTG
T63E	TGTAAAACGACGGCCAGTgctcttcaCTGCCTTTCTTTTCTAACGTGGAGTGGTTCCACGCCATCCACGTGtgaagagcGGTCATAGCTGTTTCCTG
T63Q	TGTAAAACGACGGCCAGTgctcttcaCTGCCTTTCTTTTCTAACGTGCAGTGGTTCCACGCCATCCACGTGtgaagagcGGTCATAGCTGTTTCCTG
T63G	TGTAAAACGACGGCCAGTgctcttcaCTGCCTTTCTTTTCTAACGTGGGCTGGTTCCACGCCATCCACGTGtgaagagcGGTCATAGCTGTTTCCTG
T63H	TGTAAAACGACGGCCAGTgctcttcaCTGCCTTTCTTTTCTAACGTGCACTGGTTCCACGCCATCCACGTGtgaagagcGGTCATAGCTGTTTCCTG
T63I	TGTAAAACGACGGCCAGTgctcttcaCTGCCTTTCTTTTCTAACGTGATCTGGTTCCACGCCATCCACGTGtgaagagcGGTCATAGCTGTTTCCTG
T63L	TGTAAAACGACGGCCAGTgctcttcaCTGCCTTTCTTTTCTAACGTGCTGTGGTTCCACGCCATCCACGTGtgaagagcGGTCATAGCTGTTTCCTG
T63K	TGTAAAACGACGGCCAGTgctcttcaCTGCCTTTCTTTTCTAACGTGAAGTGGTTCCACGCCATCCACGTGtgaagagcGGTCATAGCTGTTTCCTG
T63M	TGTAAAACGACGGCCAGTgctcttcaCTGCCTTTCTTTTCTAACGTGATGTGGTTCCACGCCATCCACGTGtgaagagcGGTCATAGCTGTTTCCTG
T63F	TGTAAAACGACGGCCAGTgctcttcaCTGCCTTTCTTTTCTAACGTGTTCTGGTTCCACGCCATCCACGTGtgaagagcGGTCATAGCTGTTTCCTG
T63P	TGTAAAACGACGGCCAGTgctcttcaCTGCCTTTCTTTTCTAACGTGCCCTGGTTCCACGCCATCCACGTGtgaagagcGGTCATAGCTGTTTCCTG
T63S	TGTAAAACGACGGCCAGTgctcttcaCTGCCTTTCTTTTCTAACGTGAGCTGGTTCCACGCCATCCACGTGtgaagagcGGTCATAGCTGTTTCCTG
T63W	TGTAAAACGACGGCCAGTgctcttcaCTGCCTTTCTTTTCTAACGTGTGGTGGTTCCACGCCATCCACGTGtgaagagcGGTCATAGCTGTTTCCTG
T63Y	TGTAAAACGACGGCCAGTgctcttcaCTGCCTTTCTTTTCTAACGTGTACTGGTTCCACGCCATCCACGTGtgaagagcGGTCATAGCTGTTTCCTG
T63V	TGTAAAACGACGGCCAGTgctcttcaCTGCCTTTCTTTTCTAACGTGGTGTGGTTCCACGCCATCCACGTGtgaagagcGGTCATAGCTGTTTCCTG
W64A	TGTAAAACGACGGCCAGTgctcttcaCCTTTCTTTTCTAACGTGACCGCCTTCCACGCCATCCACGTGAGCtgaagagcGGTCATAGCTGTTTCCTG
W64R	TGTAAAACGACGGCCAGTgctcttcaCCTTTCTTTTCTAACGTGACCAGATTCCACGCCATCCACGTGAGCtgaagagcGGTCATAGCTGTTTCCTG
W64N	TGTAAAACGACGGCCAGTgctcttcaCCTTTCTTTTCTAACGTGACCAACTTCCACGCCATCCACGTGAGCtgaagagcGGTCATAGCTGTTTCCTG
W64D	TGTAAAACGACGGCCAGTgctcttcaCCTTTCTTTTCTAACGTGACCGACTTCCACGCCATCCACGTGAGCtgaagagcGGTCATAGCTGTTTCCTG
W64C	TGTAAAACGACGGCCAGTgctcttcaCCTTTCTTTTCTAACGTGACCTGCTTCCACGCCATCCACGTGAGCtgaagagcGGTCATAGCTGTTTCCTG
W64E	TGTAAAACGACGGCCAGTgctcttcaCCTTTCTTTTCTAACGTGACCGAGTTCCACGCCATCCACGTGAGCtgaagagcGGTCATAGCTGTTTCCTG
W64Q	TGTAAAACGACGGCCAGTgctcttcaCCTTTCTTTTCTAACGTGACCCAGTTCCACGCCATCCACGTGAGCtgaagagcGGTCATAGCTGTTTCCTG
W64G	TGTAAAACGACGGCCAGTgctcttcaCCTTTCTTTTCTAACGTGACCGGCTTCCACGCCATCCACGTGAGCtgaagagcGGTCATAGCTGTTTCCTG
W64H	TGTAAAACGACGGCCAGTgctcttcaCCTTTCTTTTCTAACGTGACCCACTTCCACGCCATCCACGTGAGCtgaagagcGGTCATAGCTGTTTCCTG
W64I	TGTAAAACGACGGCCAGTgctcttcaCCTTTCTTTTCTAACGTGACCATCTTCCACGCCATCCACGTGAGCtgaagagcGGTCATAGCTGTTTCCTG
W64L	TGTAAAACGACGGCCAGTgctcttcaCCTTTCTTTTCTAACGTGACCCTGTTCCACGCCATCCACGTGAGCtgaagagcGGTCATAGCTGTTTCCTG
W64K	TGTAAAACGACGGCCAGTgctcttcaCCTTTCTTTTCTAACGTGACCAAGTTCCACGCCATCCACGTGAGCtgaagagcGGTCATAGCTGTTTCCTG
W64M	TGTAAAACGACGGCCAGTgctcttcaCCTTTCTTTTCTAACGTGACCATGTTCCACGCCATCCACGTGAGCtgaagagcGGTCATAGCTGTTTCCTG
W64F	TGTAAAACGACGGCCAGTgctcttcaCCTTTCTTTTCTAACGTGACCTTCTTCCACGCCATCCACGTGAGCtgaagagcGGTCATAGCTGTTTCCTG
W64P	TGTAAAACGACGGCCAGTgctcttcaCCTTTCTTTTCTAACGTGACCCCCTTCCACGCCATCCACGTGAGCtgaagagcGGTCATAGCTGTTTCCTG
W64S	TGTAAAACGACGGCCAGTgctcttcaCCTTTCTTTTCTAACGTGACCAGCTTCCACGCCATCCACGTGAGCtgaagagcGGTCATAGCTGTTTCCTG
W64T	TGTAAAACGACGGCCAGTgctcttcaCCTTTCTTTTCTAACGTGACCACCTTCCACGCCATCCACGTGAGCtgaagagcGGTCATAGCTGTTTCCTG
W64Y	TGTAAAACGACGGCCAGTgctcttcaCCTTTCTTTTCTAACGTGACCTACTTCCACGCCATCCACGTGAGCtgaagagcGGTCATAGCTGTTTCCTG
W64V	TGTAAAACGACGGCCAGTgctcttcaCCTTTCTTTTCTAACGTGACCGTGTTCCACGCCATCCACGTGAGCtgaagagcGGTCATAGCTGTTTCCTG
F65A	TGTAAAACGACGGCCAGTgctcttcaTTCTTTTCTAACGTGACCTGGGCCCACGCCATCCACGTGAGCGGCtgaagagcGGTCATAGCTGTTTCCTG
F65R	TGTAAAACGACGGCCAGTgctcttcaTTCTTTTCTAACGTGACCTGGAGACACGCCATCCACGTGAGCGGCtgaagagcGGTCATAGCTGTTTCCTG
F65N	TGTAAAACGACGGCCAGTgctcttcaTTCTTTTCTAACGTGACCTGGAACCACGCCATCCACGTGAGCGGCtgaagagcGGTCATAGCTGTTTCCTG
F65D	TGTAAAACGACGGCCAGTgctcttcaTTCTTTTCTAACGTGACCTGGGACCACGCCATCCACGTGAGCGGCtgaagagcGGTCATAGCTGTTTCCTG
F65C	TGTAAAACGACGGCCAGTgctcttcaTTCTTTTCTAACGTGACCTGGTGCCACGCCATCCACGTGAGCGGCtgaagagcGGTCATAGCTGTTTCCTG
F65E	TGTAAAACGACGGCCAGTgctcttcaTTCTTTTCTAACGTGACCTGGGAGCACGCCATCCACGTGAGCGGCtgaagagcGGTCATAGCTGTTTCCTG
F65Q	TGTAAAACGACGGCCAGTgctcttcaTTCTTTTCTAACGTGACCTGGCAGCACGCCATCCACGTGAGCGGCtgaagagcGGTCATAGCTGTTTCCTG
F65G	TGTAAAACGACGGCCAGTgctcttcaTTCTTTTCTAACGTGACCTGGGGCCACGCCATCCACGTGAGCGGCtgaagagcGGTCATAGCTGTTTCCTG
F65H	TGTAAAACGACGGCCAGTgctcttcaTTCTTTTCTAACGTGACCTGGCACCACGCCATCCACGTGAGCGGCtgaagagcGGTCATAGCTGTTTCCTG
F65I	TGTAAAACGACGGCCAGTgctcttcaTTCTTTTCTAACGTGACCTGGATCCACGCCATCCACGTGAGCGGCtgaagagcGGTCATAGCTGTTTCCTG
F65L	TGTAAAACGACGGCCAGTgctcttcaTTCTTTTCTAACGTGACCTGGCTGCACGCCATCCACGTGAGCGGCtgaagagcGGTCATAGCTGTTTCCTG
F65K	TGTAAAACGACGGCCAGTgctcttcaTTCTTTTCTAACGTGACCTGGAAGCACGCCATCCACGTGAGCGGCtgaagagcGGTCATAGCTGTTTCCTG
F65M	TGTAAAACGACGGCCAGTgctcttcaTTCTTTTCTAACGTGACCTGGATGCACGCCATCCACGTGAGCGGCtgaagagcGGTCATAGCTGTTTCCTG
F65P	TGTAAAACGACGGCCAGTgctcttcaTTCTTTTCTAACGTGACCTGGCCCCACGCCATCCACGTGAGCGGCtgaagagcGGTCATAGCTGTTTCCTG
F65S	TGTAAAACGACGGCCAGTgctcttcaTTCTTTTCTAACGTGACCTGGAGCCACGCCATCCACGTGAGCGGCtgaagagcGGTCATAGCTGTTTCCTG
F65T	TGTAAAACGACGGCCAGTgctcttcaTTCTTTTCTAACGTGACCTGGACCCACGCCATCCACGTGAGCGGCtgaagagcGGTCATAGCTGTTTCCTG
F65W	TGTAAAACGACGGCCAGTgctcttcaTTCTTTTCTAACGTGACCTGGTGGCACGCCATCCACGTGAGCGGCtgaagagcGGTCATAGCTGTTTCCTG
F65Y	TGTAAAACGACGGCCAGTgctcttcaTTCTTTTCTAACGTGACCTGGTACCACGCCATCCACGTGAGCGGCtgaagagcGGTCATAGCTGTTTCCTG
F65V	TGTAAAACGACGGCCAGTgctcttcaTTCTTTTCTAACGTGACCTGGGTGCACGCCATCCACGTGAGCGGCtgaagagcGGTCATAGCTGTTTCCTG
H66A	TGTAAAACGACGGCCAGTgctcttcaTTTTCTAACGTGACCTGGTTCGCCGCCATCCACGTGAGCGGCACCtgaagagcGGTCATAGCTGTTTCCTG
H66R	TGTAAAACGACGGCCAGTgctcttcaTTTTCTAACGTGACCTGGTTCAGAGCCATCCACGTGAGCGGCACCtgaagagcGGTCATAGCTGTTTCCTG
H66N	TGTAAAACGACGGCCAGTgctcttcaTTTTCTAACGTGACCTGGTTCAACGCCATCCACGTGAGCGGCACCtgaagagcGGTCATAGCTGTTTCCTG
H66D	TGTAAAACGACGGCCAGTgctcttcaTTTTCTAACGTGACCTGGTTCGACGCCATCCACGTGAGCGGCACCtgaagagcGGTCATAGCTGTTTCCTG
H66C	TGTAAAACGACGGCCAGTgctcttcaTTTTCTAACGTGACCTGGTTCTGCGCCATCCACGTGAGCGGCACCtgaagagcGGTCATAGCTGTTTCCTG
H66E	TGTAAAACGACGGCCAGTgctcttcaTTTTCTAACGTGACCTGGTTCGAGGCCATCCACGTGAGCGGCACCtgaagagcGGTCATAGCTGTTTCCTG
H66Q	TGTAAAACGACGGCCAGTgctcttcaTTTTCTAACGTGACCTGGTTCCAGGCCATCCACGTGAGCGGCACCtgaagagcGGTCATAGCTGTTTCCTG
H66G	TGTAAAACGACGGCCAGTgctcttcaTTTTCTAACGTGACCTGGTTCGGCGCCATCCACGTGAGCGGCACCtgaagagcGGTCATAGCTGTTTCCTG
H66I	TGTAAAACGACGGCCAGTgctcttcaTTTTCTAACGTGACCTGGTTCATCGCCATCCACGTGAGCGGCACCtgaagagcGGTCATAGCTGTTTCCTG
H66L	TGTAAAACGACGGCCAGTgctcttcaTTTTCTAACGTGACCTGGTTCCTGGCCATCCACGTGAGCGGCACCtgaagagcGGTCATAGCTGTTTCCTG
H66K	TGTAAAACGACGGCCAGTgctcttcaTTTTCTAACGTGACCTGGTTCAAGGCCATCCACGTGAGCGGCACCtgaagagcGGTCATAGCTGTTTCCTG
H66M	TGTAAAACGACGGCCAGTgctcttcaTTTTCTAACGTGACCTGGTTCATGGCCATCCACGTGAGCGGCACCtgaagagcGGTCATAGCTGTTTCCTG
H66F	TGTAAAACGACGGCCAGTgctcttcaTTTTCTAACGTGACCTGGTTCTTCGCCATCCACGTGAGCGGCACCtgaagagcGGTCATAGCTGTTTCCTG
H66P	TGTAAAACGACGGCCAGTgctcttcaTTTTCTAACGTGACCTGGTTCCCCGCCATCCACGTGAGCGGCACCtgaagagcGGTCATAGCTGTTTCCTG
H66S	TGTAAAACGACGGCCAGTgctcttcaTTTTCTAACGTGACCTGGTTCAGCGCCATCCACGTGAGCGGCACCtgaagagcGGTCATAGCTGTTTCCTG
H66T	TGTAAAACGACGGCCAGTgctcttcaTTTTCTAACGTGACCTGGTTCACCGCCATCCACGTGAGCGGCACCtgaagagcGGTCATAGCTGTTTCCTG
H66W	TGTAAAACGACGGCCAGTgctcttcaTTTTCTAACGTGACCTGGTTCTGGGCCATCCACGTGAGCGGCACCtgaagagcGGTCATAGCTGTTTCCTG
H66Y	TGTAAAACGACGGCCAGTgctcttcaTTTTCTAACGTGACCTGGTTCTACGCCATCCACGTGAGCGGCACCtgaagagcGGTCATAGCTGTTTCCTG
H66V	TGTAAAACGACGGCCAGTgctcttcaTTTTCTAACGTGACCTGGTTCGTGGCCATCCACGTGAGCGGCACCtgaagagcGGTCATAGCTGTTTCCTG
A67R	TGTAAAACGACGGCCAGTgctcttcaTCTAACGTGACCTGGTTCCACAGAATCCACGTGAGCGGCACCAATtgaagagcGGTCATAGCTGTTTCCTG
A67N	TGTAAAACGACGGCCAGTgctcttcaTCTAACGTGACCTGGTTCCACAACATCCACGTGAGCGGCACCAATtgaagagcGGTCATAGCTGTTTCCTG
A67D	TGTAAAACGACGGCCAGTgctcttcaTCTAACGTGACCTGGTTCCACGACATCCACGTGAGCGGCACCAATtgaagagcGGTCATAGCTGTTTCCTG
A67C	TGTAAAACGACGGCCAGTgctcttcaTCTAACGTGACCTGGTTCCACTGCATCCACGTGAGCGGCACCAATtgaagagcGGTCATAGCTGTTTCCTG
A67E	TGTAAAACGACGGCCAGTgctcttcaTCTAACGTGACCTGGTTCCACGAGATCCACGTGAGCGGCACCAATtgaagagcGGTCATAGCTGTTTCCTG
A67Q	TGTAAAACGACGGCCAGTgctcttcaTCTAACGTGACCTGGTTCCACCAGATCCACGTGAGCGGCACCAATtgaagagcGGTCATAGCTGTTTCCTG
A67G	TGTAAAACGACGGCCAGTgctcttcaTCTAACGTGACCTGGTTCCACGGCATCCACGTGAGCGGCACCAATtgaagagcGGTCATAGCTGTTTCCTG
A67H	TGTAAAACGACGGCCAGTgctcttcaTCTAACGTGACCTGGTTCCACCACATCCACGTGAGCGGCACCAATtgaagagcGGTCATAGCTGTTTCCTG
A67I	TGTAAAACGACGGCCAGTgctcttcaTCTAACGTGACCTGGTTCCACATCATCCACGTGAGCGGCACCAATtgaagagcGGTCATAGCTGTTTCCTG
A67L	TGTAAAACGACGGCCAGTgctcttcaTCTAACGTGACCTGGTTCCACCTGATCCACGTGAGCGGCACCAATtgaagagcGGTCATAGCTGTTTCCTG
A67K	TGTAAAACGACGGCCAGTgctcttcaTCTAACGTGACCTGGTTCCACAAGATCCACGTGAGCGGCACCAATtgaagagcGGTCATAGCTGTTTCCTG
A67M	TGTAAAACGACGGCCAGTgctcttcaTCTAACGTGACCTGGTTCCACATGATCCACGTGAGCGGCACCAATtgaagagcGGTCATAGCTGTTTCCTG
A67F	TGTAAAACGACGGCCAGTgctcttcaTCTAACGTGACCTGGTTCCACTTCATCCACGTGAGCGGCACCAATtgaagagcGGTCATAGCTGTTTCCTG
A67P	TGTAAAACGACGGCCAGTgctcttcaTCTAACGTGACCTGGTTCCACCCCATCCACGTGAGCGGCACCAATtgaagagcGGTCATAGCTGTTTCCTG
A67S	TGTAAAACGACGGCCAGTgctcttcaTCTAACGTGACCTGGTTCCACAGCATCCACGTGAGCGGCACCAATtgaagagcGGTCATAGCTGTTTCCTG
A67T	TGTAAAACGACGGCCAGTgctcttcaTCTAACGTGACCTGGTTCCACACCATCCACGTGAGCGGCACCAATtgaagagcGGTCATAGCTGTTTCCTG
A67W	TGTAAAACGACGGCCAGTgctcttcaTCTAACGTGACCTGGTTCCACTGGATCCACGTGAGCGGCACCAATtgaagagcGGTCATAGCTGTTTCCTG
A67Y	TGTAAAACGACGGCCAGTgctcttcaTCTAACGTGACCTGGTTCCACTACATCCACGTGAGCGGCACCAATtgaagagcGGTCATAGCTGTTTCCTG
A67V	TGTAAAACGACGGCCAGTgctcttcaTCTAACGTGACCTGGTTCCACGTGATCCACGTGAGCGGCACCAATtgaagagcGGTCATAGCTGTTTCCTG
I68A	TGTAAAACGACGGCCAGTgctcttcaAACGTGACCTGGTTCCACGCCGCCCACGTGAGCGGCACCAATGGCtgaagagcGGTCATAGCTGTTTCCTG
I68R	TGTAAAACGACGGCCAGTgctcttcaAACGTGACCTGGTTCCACGCCAGACACGTGAGCGGCACCAATGGCtgaagagcGGTCATAGCTGTTTCCTG
I68N	TGTAAAACGACGGCCAGTgctcttcaAACGTGACCTGGTTCCACGCCAACCACGTGAGCGGCACCAATGGCtgaagagcGGTCATAGCTGTTTCCTG
I68D	TGTAAAACGACGGCCAGTgctcttcaAACGTGACCTGGTTCCACGCCGACCACGTGAGCGGCACCAATGGCtgaagagcGGTCATAGCTGTTTCCTG
I68C	TGTAAAACGACGGCCAGTgctcttcaAACGTGACCTGGTTCCACGCCTGCCACGTGAGCGGCACCAATGGCtgaagagcGGTCATAGCTGTTTCCTG
I68E	TGTAAAACGACGGCCAGTgctcttcaAACGTGACCTGGTTCCACGCCGAGCACGTGAGCGGCACCAATGGCtgaagagcGGTCATAGCTGTTTCCTG
I68Q	TGTAAAACGACGGCCAGTgctcttcaAACGTGACCTGGTTCCACGCCCAGCACGTGAGCGGCACCAATGGCtgaagagcGGTCATAGCTGTTTCCTG
I68G	TGTAAAACGACGGCCAGTgctcttcaAACGTGACCTGGTTCCACGCCGGCCACGTGAGCGGCACCAATGGCtgaagagcGGTCATAGCTGTTTCCTG
I68H	TGTAAAACGACGGCCAGTgctcttcaAACGTGACCTGGTTCCACGCCCACCACGTGAGCGGCACCAATGGCtgaagagcGGTCATAGCTGTTTCCTG
I68L	TGTAAAACGACGGCCAGTgctcttcaAACGTGACCTGGTTCCACGCCCTGCACGTGAGCGGCACCAATGGCtgaagagcGGTCATAGCTGTTTCCTG
I68K	TGTAAAACGACGGCCAGTgctcttcaAACGTGACCTGGTTCCACGCCAAGCACGTGAGCGGCACCAATGGCtgaagagcGGTCATAGCTGTTTCCTG
I68M	TGTAAAACGACGGCCAGTgctcttcaAACGTGACCTGGTTCCACGCCATGCACGTGAGCGGCACCAATGGCtgaagagcGGTCATAGCTGTTTCCTG
I68F	TGTAAAACGACGGCCAGTgctcttcaAACGTGACCTGGTTCCACGCCTTCCACGTGAGCGGCACCAATGGCtgaagagcGGTCATAGCTGTTTCCTG
I68P	TGTAAAACGACGGCCAGTgctcttcaAACGTGACCTGGTTCCACGCCCCCCACGTGAGCGGCACCAATGGCtgaagagcGGTCATAGCTGTTTCCTG
I68S	TGTAAAACGACGGCCAGTgctcttcaAACGTGACCTGGTTCCACGCCAGCCACGTGAGCGGCACCAATGGCtgaagagcGGTCATAGCTGTTTCCTG
I68T	TGTAAAACGACGGCCAGTgctcttcaAACGTGACCTGGTTCCACGCCACCCACGTGAGCGGCACCAATGGCtgaagagcGGTCATAGCTGTTTCCTG
I68W	TGTAAAACGACGGCCAGTgctcttcaAACGTGACCTGGTTCCACGCCTGGCACGTGAGCGGCACCAATGGCtgaagagcGGTCATAGCTGTTTCCTG
I68Y	TGTAAAACGACGGCCAGTgctcttcaAACGTGACCTGGTTCCACGCCTACCACGTGAGCGGCACCAATGGCtgaagagcGGTCATAGCTGTTTCCTG
I68V	TGTAAAACGACGGCCAGTgctcttcaAACGTGACCTGGTTCCACGCCGTGCACGTGAGCGGCACCAATGGCtgaagagcGGTCATAGCTGTTTCCTG
H69A	TGTAAAACGACGGCCAGTgctcttcaGTGACCTGGTTCCACGCCATCGCCGTGAGCGGCACCAATGGCACAtgaagagcGGTCATAGCTGTTTCCTG
H69R	TGTAAAACGACGGCCAGTgctcttcaGTGACCTGGTTCCACGCCATCAGAGTGAGCGGCACCAATGGCACAtgaagagcGGTCATAGCTGTTTCCTG
H69N	TGTAAAACGACGGCCAGTgctcttcaGTGACCTGGTTCCACGCCATCAACGTGAGCGGCACCAATGGCACAtgaagagcGGTCATAGCTGTTTCCTG
H69D	TGTAAAACGACGGCCAGTgctcttcaGTGACCTGGTTCCACGCCATCGACGTGAGCGGCACCAATGGCACAtgaagagcGGTCATAGCTGTTTCCTG
H69C	TGTAAAACGACGGCCAGTgctcttcaGTGACCTGGTTCCACGCCATCTGCGTGAGCGGCACCAATGGCACAtgaagagcGGTCATAGCTGTTTCCTG
H69E	TGTAAAACGACGGCCAGTgctcttcaGTGACCTGGTTCCACGCCATCGAGGTGAGCGGCACCAATGGCACAtgaagagcGGTCATAGCTGTTTCCTG
H69Q	TGTAAAACGACGGCCAGTgctcttcaGTGACCTGGTTCCACGCCATCCAGGTGAGCGGCACCAATGGCACAtgaagagcGGTCATAGCTGTTTCCTG
H69G	TGTAAAACGACGGCCAGTgctcttcaGTGACCTGGTTCCACGCCATCGGCGTGAGCGGCACCAATGGCACAtgaagagcGGTCATAGCTGTTTCCTG
H69I	TGTAAAACGACGGCCAGTgctcttcaGTGACCTGGTTCCACGCCATCATCGTGAGCGGCACCAATGGCACAtgaagagcGGTCATAGCTGTTTCCTG
H69L	TGTAAAACGACGGCCAGTgctcttcaGTGACCTGGTTCCACGCCATCCTGGTGAGCGGCACCAATGGCACAtgaagagcGGTCATAGCTGTTTCCTG
H69K	TGTAAAACGACGGCCAGTgctcttcaGTGACCTGGTTCCACGCCATCAAGGTGAGCGGCACCAATGGCACAtgaagagcGGTCATAGCTGTTTCCTG
H69M	TGTAAAACGACGGCCAGTgctcttcaGTGACCTGGTTCCACGCCATCATGGTGAGCGGCACCAATGGCACAtgaagagcGGTCATAGCTGTTTCCTG
H69F	TGTAAAACGACGGCCAGTgctcttcaGTGACCTGGTTCCACGCCATCTTCGTGAGCGGCACCAATGGCACAtgaagagcGGTCATAGCTGTTTCCTG
H69P	TGTAAAACGACGGCCAGTgctcttcaGTGACCTGGTTCCACGCCATCCCCGTGAGCGGCACCAATGGCACAtgaagagcGGTCATAGCTGTTTCCTG
H69S	TGTAAAACGACGGCCAGTgctcttcaGTGACCTGGTTCCACGCCATCAGCGTGAGCGGCACCAATGGCACAtgaagagcGGTCATAGCTGTTTCCTG
H69T	TGTAAAACGACGGCCAGTgctcttcaGTGACCTGGTTCCACGCCATCACCGTGAGCGGCACCAATGGCACAtgaagagcGGTCATAGCTGTTTCCTG
H69W	TGTAAAACGACGGCCAGTgctcttcaGTGACCTGGTTCCACGCCATCTGGGTGAGCGGCACCAATGGCACAtgaagagcGGTCATAGCTGTTTCCTG
H69Y	TGTAAAACGACGGCCAGTgctcttcaGTGACCTGGTTCCACGCCATCTACGTGAGCGGCACCAATGGCACAtgaagagcGGTCATAGCTGTTTCCTG
H69V	TGTAAAACGACGGCCAGTgctcttcaGTGACCTGGTTCCACGCCATCGTGGTGAGCGGCACCAATGGCACAtgaagagcGGTCATAGCTGTTTCCTG
V70A	TGTAAAACGACGGCCAGTgctcttcaACCTGGTTCCACGCCATCCACGCCAGCGGCACCAATGGCACAAAGtgaagagcGGTCATAGCTGTTTCCTG
V70R	TGTAAAACGACGGCCAGTgctcttcaACCTGGTTCCACGCCATCCACAGAAGCGGCACCAATGGCACAAAGtgaagagcGGTCATAGCTGTTTCCTG
V70N	TGTAAAACGACGGCCAGTgctcttcaACCTGGTTCCACGCCATCCACAACAGCGGCACCAATGGCACAAAGtgaagagcGGTCATAGCTGTTTCCTG
V70D	TGTAAAACGACGGCCAGTgctcttcaACCTGGTTCCACGCCATCCACGACAGCGGCACCAATGGCACAAAGtgaagagcGGTCATAGCTGTTTCCTG
V70C	TGTAAAACGACGGCCAGTgctcttcaACCTGGTTCCACGCCATCCACTGCAGCGGCACCAATGGCACAAAGtgaagagcGGTCATAGCTGTTTCCTG
V70E	TGTAAAACGACGGCCAGTgctcttcaACCTGGTTCCACGCCATCCACGAGAGCGGCACCAATGGCACAAAGtgaagagcGGTCATAGCTGTTTCCTG
V70Q	TGTAAAACGACGGCCAGTgctcttcaACCTGGTTCCACGCCATCCACCAGAGCGGCACCAATGGCACAAAGtgaagagcGGTCATAGCTGTTTCCTG
V70G	TGTAAAACGACGGCCAGTgctcttcaACCTGGTTCCACGCCATCCACGGCAGCGGCACCAATGGCACAAAGtgaagagcGGTCATAGCTGTTTCCTG
V70H	TGTAAAACGACGGCCAGTgctcttcaACCTGGTTCCACGCCATCCACCACAGCGGCACCAATGGCACAAAGtgaagagcGGTCATAGCTGTTTCCTG
V70I	TGTAAAACGACGGCCAGTgctcttcaACCTGGTTCCACGCCATCCACATCAGCGGCACCAATGGCACAAAGtgaagagcGGTCATAGCTGTTTCCTG
V70L	TGTAAAACGACGGCCAGTgctcttcaACCTGGTTCCACGCCATCCACCTGAGCGGCACCAATGGCACAAAGtgaagagcGGTCATAGCTGTTTCCTG
V70K	TGTAAAACGACGGCCAGTgctcttcaACCTGGTTCCACGCCATCCACAAGAGCGGCACCAATGGCACAAAGtgaagagcGGTCATAGCTGTTTCCTG
V70M	TGTAAAACGACGGCCAGTgctcttcaACCTGGTTCCACGCCATCCACATGAGCGGCACCAATGGCACAAAGtgaagagcGGTCATAGCTGTTTCCTG
V70F	TGTAAAACGACGGCCAGTgctcttcaACCTGGTTCCACGCCATCCACTTCAGCGGCACCAATGGCACAAAGtgaagagcGGTCATAGCTGTTTCCTG
V70P	TGTAAAACGACGGCCAGTgctcttcaACCTGGTTCCACGCCATCCACCCCAGCGGCACCAATGGCACAAAGtgaagagcGGTCATAGCTGTTTCCTG
V70S	TGTAAAACGACGGCCAGTgctcttcaACCTGGTTCCACGCCATCCACAGCAGCGGCACCAATGGCACAAAGtgaagagcGGTCATAGCTGTTTCCTG
V70T	TGTAAAACGACGGCCAGTgctcttcaACCTGGTTCCACGCCATCCACACCAGCGGCACCAATGGCACAAAGtgaagagcGGTCATAGCTGTTTCCTG
V70W	TGTAAAACGACGGCCAGTgctcttcaACCTGGTTCCACGCCATCCACTGGAGCGGCACCAATGGCACAAAGtgaagagcGGTCATAGCTGTTTCCTG
V70Y	TGTAAAACGACGGCCAGTgctcttcaACCTGGTTCCACGCCATCCACTACAGCGGCACCAATGGCACAAAGtgaagagcGGTCATAGCTGTTTCCTG
S71A	TGTAAAACGACGGCCAGTgctcttcaTGGTTCCACGCCATCCACGTGGCCGGCACCAATGGCACAAAGCGGtgaagagcGGTCATAGCTGTTTCCTG
S71R	TGTAAAACGACGGCCAGTgctcttcaTGGTTCCACGCCATCCACGTGAGAGGCACCAATGGCACAAAGCGGtgaagagcGGTCATAGCTGTTTCCTG
S71N	TGTAAAACGACGGCCAGTgctcttcaTGGTTCCACGCCATCCACGTGAACGGCACCAATGGCACAAAGCGGtgaagagcGGTCATAGCTGTTTCCTG
S71D	TGTAAAACGACGGCCAGTgctcttcaTGGTTCCACGCCATCCACGTGGACGGCACCAATGGCACAAAGCGGtgaagagcGGTCATAGCTGTTTCCTG
S71C	TGTAAAACGACGGCCAGTgctcttcaTGGTTCCACGCCATCCACGTGTGCGGCACCAATGGCACAAAGCGGtgaagagcGGTCATAGCTGTTTCCTG
S71E	TGTAAAACGACGGCCAGTgctcttcaTGGTTCCACGCCATCCACGTGGAGGGCACCAATGGCACAAAGCGGtgaagagcGGTCATAGCTGTTTCCTG
S71Q	TGTAAAACGACGGCCAGTgctcttcaTGGTTCCACGCCATCCACGTGCAGGGCACCAATGGCACAAAGCGGtgaagagcGGTCATAGCTGTTTCCTG
S71G	TGTAAAACGACGGCCAGTgctcttcaTGGTTCCACGCCATCCACGTGGGCGGCACCAATGGCACAAAGCGGtgaagagcGGTCATAGCTGTTTCCTG
S71H	TGTAAAACGACGGCCAGTgctcttcaTGGTTCCACGCCATCCACGTGCACGGCACCAATGGCACAAAGCGGtgaagagcGGTCATAGCTGTTTCCTG
S71I	TGTAAAACGACGGCCAGTgctcttcaTGGTTCCACGCCATCCACGTGATCGGCACCAATGGCACAAAGCGGtgaagagcGGTCATAGCTGTTTCCTG
S71L	TGTAAAACGACGGCCAGTgctcttcaTGGTTCCACGCCATCCACGTGCTGGGCACCAATGGCACAAAGCGGtgaagagcGGTCATAGCTGTTTCCTG
S71K	TGTAAAACGACGGCCAGTgctcttcaTGGTTCCACGCCATCCACGTGAAGGGCACCAATGGCACAAAGCGGtgaagagcGGTCATAGCTGTTTCCTG
S71M	TGTAAAACGACGGCCAGTgctcttcaTGGTTCCACGCCATCCACGTGATGGGCACCAATGGCACAAAGCGGtgaagagcGGTCATAGCTGTTTCCTG
S71F	TGTAAAACGACGGCCAGTgctcttcaTGGTTCCACGCCATCCACGTGTTCGGCACCAATGGCACAAAGCGGtgaagagcGGTCATAGCTGTTTCCTG
S71P	TGTAAAACGACGGCCAGTgctcttcaTGGTTCCACGCCATCCACGTGCCCGGCACCAATGGCACAAAGCGGtgaagagcGGTCATAGCTGTTTCCTG
S71T	TGTAAAACGACGGCCAGTgctcttcaTGGTTCCACGCCATCCACGTGACCGGCACCAATGGCACAAAGCGGtgaagagcGGTCATAGCTGTTTCCTG
S71W	TGTAAAACGACGGCCAGTgctcttcaTGGTTCCACGCCATCCACGTGTGGGGCACCAATGGCACAAAGCGGtgaagagcGGTCATAGCTGTTTCCTG
S71Y	TGTAAAACGACGGCCAGTgctcttcaTGGTTCCACGCCATCCACGTGTACGGCACCAATGGCACAAAGCGGtgaagagcGGTCATAGCTGTTTCCTG
S71V	TGTAAAACGACGGCCAGTgctcttcaTGGTTCCACGCCATCCACGTGGTGGGCACCAATGGCACAAAGCGGtgaagagcGGTCATAGCTGTTTCCTG
G72A	TGTAAAACGACGGCCAGTgctcttcaTTCCACGCCATCCACGTGAGCGCCACCAATGGCACAAAGCGGTTCtgaagagcGGTCATAGCTGTTTCCTG
G72R	TGTAAAACGACGGCCAGTgctcttcaTTCCACGCCATCCACGTGAGCAGAACCAATGGCACAAAGCGGTTCtgaagagcGGTCATAGCTGTTTCCTG
G72N	TGTAAAACGACGGCCAGTgctcttcaTTCCACGCCATCCACGTGAGCAACACCAATGGCACAAAGCGGTTCtgaagagcGGTCATAGCTGTTTCCTG
G72D	TGTAAAACGACGGCCAGTgctcttcaTTCCACGCCATCCACGTGAGCGACACCAATGGCACAAAGCGGTTCtgaagagcGGTCATAGCTGTTTCCTG
G72C	TGTAAAACGACGGCCAGTgctcttcaTTCCACGCCATCCACGTGAGCTGCACCAATGGCACAAAGCGGTTCtgaagagcGGTCATAGCTGTTTCCTG
G72E	TGTAAAACGACGGCCAGTgctcttcaTTCCACGCCATCCACGTGAGCGAGACCAATGGCACAAAGCGGTTCtgaagagcGGTCATAGCTGTTTCCTG
G72Q	TGTAAAACGACGGCCAGTgctcttcaTTCCACGCCATCCACGTGAGCCAGACCAATGGCACAAAGCGGTTCtgaagagcGGTCATAGCTGTTTCCTG
G72H	TGTAAAACGACGGCCAGTgctcttcaTTCCACGCCATCCACGTGAGCCACACCAATGGCACAAAGCGGTTCtgaagagcGGTCATAGCTGTTTCCTG
G72I	TGTAAAACGACGGCCAGTgctcttcaTTCCACGCCATCCACGTGAGCATCACCAATGGCACAAAGCGGTTCtgaagagcGGTCATAGCTGTTTCCTG
G72L	TGTAAAACGACGGCCAGTgctcttcaTTCCACGCCATCCACGTGAGCCTGACCAATGGCACAAAGCGGTTCtgaagagcGGTCATAGCTGTTTCCTG
G72K	TGTAAAACGACGGCCAGTgctcttcaTTCCACGCCATCCACGTGAGCAAGACCAATGGCACAAAGCGGTTCtgaagagcGGTCATAGCTGTTTCCTG
G72M	TGTAAAACGACGGCCAGTgctcttcaTTCCACGCCATCCACGTGAGCATGACCAATGGCACAAAGCGGTTCtgaagagcGGTCATAGCTGTTTCCTG
G72F	TGTAAAACGACGGCCAGTgctcttcaTTCCACGCCATCCACGTGAGCTTCACCAATGGCACAAAGCGGTTCtgaagagcGGTCATAGCTGTTTCCTG
G72P	TGTAAAACGACGGCCAGTgctcttcaTTCCACGCCATCCACGTGAGCCCCACCAATGGCACAAAGCGGTTCtgaagagcGGTCATAGCTGTTTCCTG
G72S	TGTAAAACGACGGCCAGTgctcttcaTTCCACGCCATCCACGTGAGCAGCACCAATGGCACAAAGCGGTTCtgaagagcGGTCATAGCTGTTTCCTG
G72T	TGTAAAACGACGGCCAGTgctcttcaTTCCACGCCATCCACGTGAGCACCACCAATGGCACAAAGCGGTTCtgaagagcGGTCATAGCTGTTTCCTG
G72W	TGTAAAACGACGGCCAGTgctcttcaTTCCACGCCATCCACGTGAGCTGGACCAATGGCACAAAGCGGTTCtgaagagcGGTCATAGCTGTTTCCTG
G72Y	TGTAAAACGACGGCCAGTgctcttcaTTCCACGCCATCCACGTGAGCTACACCAATGGCACAAAGCGGTTCtgaagagcGGTCATAGCTGTTTCCTG
G72V	TGTAAAACGACGGCCAGTgctcttcaTTCCACGCCATCCACGTGAGCGTGACCAATGGCACAAAGCGGTTCtgaagagcGGTCATAGCTGTTTCCTG
T73A	TGTAAAACGACGGCCAGTgctcttcaCACGCCATCCACGTGAGCGGCGCCAATGGCACAAAGCGGTTCGACtgaagagcGGTCATAGCTGTTTCCTG
T73R	TGTAAAACGACGGCCAGTgctcttcaCACGCCATCCACGTGAGCGGCAGAAATGGCACAAAGCGGTTCGACtgaagagcGGTCATAGCTGTTTCCTG
T73N	TGTAAAACGACGGCCAGTgctcttcaCACGCCATCCACGTGAGCGGCAACAATGGCACAAAGCGGTTCGACtgaagagcGGTCATAGCTGTTTCCTG
T73D	TGTAAAACGACGGCCAGTgctcttcaCACGCCATCCACGTGAGCGGCGACAATGGCACAAAGCGGTTCGACtgaagagcGGTCATAGCTGTTTCCTG
T73C	TGTAAAACGACGGCCAGTgctcttcaCACGCCATCCACGTGAGCGGCTGCAATGGCACAAAGCGGTTCGACtgaagagcGGTCATAGCTGTTTCCTG
T73E	TGTAAAACGACGGCCAGTgctcttcaCACGCCATCCACGTGAGCGGCGAGAATGGCACAAAGCGGTTCGACtgaagagcGGTCATAGCTGTTTCCTG
T73Q	TGTAAAACGACGGCCAGTgctcttcaCACGCCATCCACGTGAGCGGCCAGAATGGCACAAAGCGGTTCGACtgaagagcGGTCATAGCTGTTTCCTG
T73G	TGTAAAACGACGGCCAGTgctcttcaCACGCCATCCACGTGAGCGGCGGCAATGGCACAAAGCGGTTCGACtgaagagcGGTCATAGCTGTTTCCTG
T73H	TGTAAAACGACGGCCAGTgctcttcaCACGCCATCCACGTGAGCGGCCACAATGGCACAAAGCGGTTCGACtgaagagcGGTCATAGCTGTTTCCTG
T73I	TGTAAAACGACGGCCAGTgctcttcaCACGCCATCCACGTGAGCGGCATCAATGGCACAAAGCGGTTCGACtgaagagcGGTCATAGCTGTTTCCTG
T73L	TGTAAAACGACGGCCAGTgctcttcaCACGCCATCCACGTGAGCGGCCTGAATGGCACAAAGCGGTTCGACtgaagagcGGTCATAGCTGTTTCCTG
T73K	TGTAAAACGACGGCCAGTgctcttcaCACGCCATCCACGTGAGCGGCAAGAATGGCACAAAGCGGTTCGACtgaagagcGGTCATAGCTGTTTCCTG
T73M	TGTAAAACGACGGCCAGTgctcttcaCACGCCATCCACGTGAGCGGCATGAATGGCACAAAGCGGTTCGACtgaagagcGGTCATAGCTGTTTCCTG
T73F	TGTAAAACGACGGCCAGTgctcttcaCACGCCATCCACGTGAGCGGCTTCAATGGCACAAAGCGGTTCGACtgaagagcGGTCATAGCTGTTTCCTG
T73P	TGTAAAACGACGGCCAGTgctcttcaCACGCCATCCACGTGAGCGGCCCCAATGGCACAAAGCGGTTCGACtgaagagcGGTCATAGCTGTTTCCTG
T73S	TGTAAAACGACGGCCAGTgctcttcaCACGCCATCCACGTGAGCGGCAGCAATGGCACAAAGCGGTTCGACtgaagagcGGTCATAGCTGTTTCCTG
T73W	TGTAAAACGACGGCCAGTgctcttcaCACGCCATCCACGTGAGCGGCTGGAATGGCACAAAGCGGTTCGACtgaagagcGGTCATAGCTGTTTCCTG
T73Y	TGTAAAACGACGGCCAGTgctcttcaCACGCCATCCACGTGAGCGGCTACAATGGCACAAAGCGGTTCGACtgaagagcGGTCATAGCTGTTTCCTG
T73V	TGTAAAACGACGGCCAGTgctcttcaCACGCCATCCACGTGAGCGGCGTGAATGGCACAAAGCGGTTCGACtgaagagcGGTCATAGCTGTTTCCTG
N74A	TGTAAAACGACGGCCAGTgctcttcaGCCATCCACGTGAGCGGCACCGCCGGCACAAAGCGGTTCGACAATtgaagagcGGTCATAGCTGTTTCCTG
N74R	TGTAAAACGACGGCCAGTgctcttcaGCCATCCACGTGAGCGGCACCAGAGGCACAAAGCGGTTCGACAATtgaagagcGGTCATAGCTGTTTCCTG
N74D	TGTAAAACGACGGCCAGTgctcttcaGCCATCCACGTGAGCGGCACCGACGGCACAAAGCGGTTCGACAATtgaagagcGGTCATAGCTGTTTCCTG
N74C	TGTAAAACGACGGCCAGTgctcttcaGCCATCCACGTGAGCGGCACCTGCGGCACAAAGCGGTTCGACAATtgaagagcGGTCATAGCTGTTTCCTG
N74E	TGTAAAACGACGGCCAGTgctcttcaGCCATCCACGTGAGCGGCACCGAGGGCACAAAGCGGTTCGACAATtgaagagcGGTCATAGCTGTTTCCTG
N74Q	TGTAAAACGACGGCCAGTgctcttcaGCCATCCACGTGAGCGGCACCCAGGGCACAAAGCGGTTCGACAATtgaagagcGGTCATAGCTGTTTCCTG
N74G	TGTAAAACGACGGCCAGTgctcttcaGCCATCCACGTGAGCGGCACCGGCGGCACAAAGCGGTTCGACAATtgaagagcGGTCATAGCTGTTTCCTG
N74H	TGTAAAACGACGGCCAGTgctcttcaGCCATCCACGTGAGCGGCACCCACGGCACAAAGCGGTTCGACAATtgaagagcGGTCATAGCTGTTTCCTG
N74I	TGTAAAACGACGGCCAGTgctcttcaGCCATCCACGTGAGCGGCACCATCGGCACAAAGCGGTTCGACAATtgaagagcGGTCATAGCTGTTTCCTG
N74L	TGTAAAACGACGGCCAGTgctcttcaGCCATCCACGTGAGCGGCACCCTGGGCACAAAGCGGTTCGACAATtgaagagcGGTCATAGCTGTTTCCTG
N74K	TGTAAAACGACGGCCAGTgctcttcaGCCATCCACGTGAGCGGCACCAAGGGCACAAAGCGGTTCGACAATtgaagagcGGTCATAGCTGTTTCCTG
N74M	TGTAAAACGACGGCCAGTgctcttcaGCCATCCACGTGAGCGGCACCATGGGCACAAAGCGGTTCGACAATtgaagagcGGTCATAGCTGTTTCCTG
N74F	TGTAAAACGACGGCCAGTgctcttcaGCCATCCACGTGAGCGGCACCTTCGGCACAAAGCGGTTCGACAATtgaagagcGGTCATAGCTGTTTCCTG
N74P	TGTAAAACGACGGCCAGTgctcttcaGCCATCCACGTGAGCGGCACCCCCGGCACAAAGCGGTTCGACAATtgaagagcGGTCATAGCTGTTTCCTG
N74S	TGTAAAACGACGGCCAGTgctcttcaGCCATCCACGTGAGCGGCACCAGCGGCACAAAGCGGTTCGACAATtgaagagcGGTCATAGCTGTTTCCTG
N74T	TGTAAAACGACGGCCAGTgctcttcaGCCATCCACGTGAGCGGCACCACCGGCACAAAGCGGTTCGACAATtgaagagcGGTCATAGCTGTTTCCTG
N74W	TGTAAAACGACGGCCAGTgctcttcaGCCATCCACGTGAGCGGCACCTGGGGCACAAAGCGGTTCGACAATtgaagagcGGTCATAGCTGTTTCCTG
N74Y	TGTAAAACGACGGCCAGTgctcttcaGCCATCCACGTGAGCGGCACCTACGGCACAAAGCGGTTCGACAATtgaagagcGGTCATAGCTGTTTCCTG
N74V	TGTAAAACGACGGCCAGTgctcttcaGCCATCCACGTGAGCGGCACCGTGGGCACAAAGCGGTTCGACAATtgaagagcGGTCATAGCTGTTTCCTG
G75A	TGTAAAACGACGGCCAGTgctcttcaATCCACGTGAGCGGCACCAATGCCACAAAGCGGTTCGACAATCCAtgaagagcGGTCATAGCTGTTTCCTG
G75R	TGTAAAACGACGGCCAGTgctcttcaATCCACGTGAGCGGCACCAATAGAACAAAGCGGTTCGACAATCCAtgaagagcGGTCATAGCTGTTTCCTG
G75N	TGTAAAACGACGGCCAGTgctcttcaATCCACGTGAGCGGCACCAATAACACAAAGCGGTTCGACAATCCAtgaagagcGGTCATAGCTGTTTCCTG
G75D	TGTAAAACGACGGCCAGTgctcttcaATCCACGTGAGCGGCACCAATGACACAAAGCGGTTCGACAATCCAtgaagagcGGTCATAGCTGTTTCCTG
G75C	TGTAAAACGACGGCCAGTgctcttcaATCCACGTGAGCGGCACCAATTGCACAAAGCGGTTCGACAATCCAtgaagagcGGTCATAGCTGTTTCCTG
G75E	TGTAAAACGACGGCCAGTgctcttcaATCCACGTGAGCGGCACCAATGAGACAAAGCGGTTCGACAATCCAtgaagagcGGTCATAGCTGTTTCCTG
G75Q	TGTAAAACGACGGCCAGTgctcttcaATCCACGTGAGCGGCACCAATCAGACAAAGCGGTTCGACAATCCAtgaagagcGGTCATAGCTGTTTCCTG
G75H	TGTAAAACGACGGCCAGTgctcttcaATCCACGTGAGCGGCACCAATCACACAAAGCGGTTCGACAATCCAtgaagagcGGTCATAGCTGTTTCCTG
G75I	TGTAAAACGACGGCCAGTgctcttcaATCCACGTGAGCGGCACCAATATCACAAAGCGGTTCGACAATCCAtgaagagcGGTCATAGCTGTTTCCTG
G75L	TGTAAAACGACGGCCAGTgctcttcaATCCACGTGAGCGGCACCAATCTGACAAAGCGGTTCGACAATCCAtgaagagcGGTCATAGCTGTTTCCTG
G75K	TGTAAAACGACGGCCAGTgctcttcaATCCACGTGAGCGGCACCAATAAGACAAAGCGGTTCGACAATCCAtgaagagcGGTCATAGCTGTTTCCTG
G75M	TGTAAAACGACGGCCAGTgctcttcaATCCACGTGAGCGGCACCAATATGACAAAGCGGTTCGACAATCCAtgaagagcGGTCATAGCTGTTTCCTG
G75F	TGTAAAACGACGGCCAGTgctcttcaATCCACGTGAGCGGCACCAATTTCACAAAGCGGTTCGACAATCCAtgaagagcGGTCATAGCTGTTTCCTG
G75P	TGTAAAACGACGGCCAGTgctcttcaATCCACGTGAGCGGCACCAATCCCACAAAGCGGTTCGACAATCCAtgaagagcGGTCATAGCTGTTTCCTG
G75S	TGTAAAACGACGGCCAGTgctcttcaATCCACGTGAGCGGCACCAATAGCACAAAGCGGTTCGACAATCCAtgaagagcGGTCATAGCTGTTTCCTG
G75T	TGTAAAACGACGGCCAGTgctcttcaATCCACGTGAGCGGCACCAATACCACAAAGCGGTTCGACAATCCAtgaagagcGGTCATAGCTGTTTCCTG
G75W	TGTAAAACGACGGCCAGTgctcttcaATCCACGTGAGCGGCACCAATTGGACAAAGCGGTTCGACAATCCAtgaagagcGGTCATAGCTGTTTCCTG
G75Y	TGTAAAACGACGGCCAGTgctcttcaATCCACGTGAGCGGCACCAATTACACAAAGCGGTTCGACAATCCAtgaagagcGGTCATAGCTGTTTCCTG
G75V	TGTAAAACGACGGCCAGTgctcttcaATCCACGTGAGCGGCACCAATGTGACAAAGCGGTTCGACAATCCAtgaagagcGGTCATAGCTGTTTCCTG
T76A	TGTAAAACGACGGCCAGTgctcttcaCACGTGAGCGGCACCAATGGCGCCAAGCGGTTCGACAATCCAGTGtgaagagcGGTCATAGCTGTTTCCTG
T76R	TGTAAAACGACGGCCAGTgctcttcaCACGTGAGCGGCACCAATGGCAGAAAGCGGTTCGACAATCCAGTGtgaagagcGGTCATAGCTGTTTCCTG
T76N	TGTAAAACGACGGCCAGTgctcttcaCACGTGAGCGGCACCAATGGCAACAAGCGGTTCGACAATCCAGTGtgaagagcGGTCATAGCTGTTTCCTG
T76D	TGTAAAACGACGGCCAGTgctcttcaCACGTGAGCGGCACCAATGGCGACAAGCGGTTCGACAATCCAGTGtgaagagcGGTCATAGCTGTTTCCTG
T76C	TGTAAAACGACGGCCAGTgctcttcaCACGTGAGCGGCACCAATGGCTGCAAGCGGTTCGACAATCCAGTGtgaagagcGGTCATAGCTGTTTCCTG
T76E	TGTAAAACGACGGCCAGTgctcttcaCACGTGAGCGGCACCAATGGCGAGAAGCGGTTCGACAATCCAGTGtgaagagcGGTCATAGCTGTTTCCTG
T76Q	TGTAAAACGACGGCCAGTgctcttcaCACGTGAGCGGCACCAATGGCCAGAAGCGGTTCGACAATCCAGTGtgaagagcGGTCATAGCTGTTTCCTG
T76G	TGTAAAACGACGGCCAGTgctcttcaCACGTGAGCGGCACCAATGGCGGCAAGCGGTTCGACAATCCAGTGtgaagagcGGTCATAGCTGTTTCCTG
T76H	TGTAAAACGACGGCCAGTgctcttcaCACGTGAGCGGCACCAATGGCCACAAGCGGTTCGACAATCCAGTGtgaagagcGGTCATAGCTGTTTCCTG
T76I	TGTAAAACGACGGCCAGTgctcttcaCACGTGAGCGGCACCAATGGCATCAAGCGGTTCGACAATCCAGTGtgaagagcGGTCATAGCTGTTTCCTG
T76L	TGTAAAACGACGGCCAGTgctcttcaCACGTGAGCGGCACCAATGGCCTGAAGCGGTTCGACAATCCAGTGtgaagagcGGTCATAGCTGTTTCCTG
T76K	TGTAAAACGACGGCCAGTgctcttcaCACGTGAGCGGCACCAATGGCAAGAAGCGGTTCGACAATCCAGTGtgaagagcGGTCATAGCTGTTTCCTG
T76M	TGTAAAACGACGGCCAGTgctcttcaCACGTGAGCGGCACCAATGGCATGAAGCGGTTCGACAATCCAGTGtgaagagcGGTCATAGCTGTTTCCTG
T76F	TGTAAAACGACGGCCAGTgctcttcaCACGTGAGCGGCACCAATGGCTTCAAGCGGTTCGACAATCCAGTGtgaagagcGGTCATAGCTGTTTCCTG
T76P	TGTAAAACGACGGCCAGTgctcttcaCACGTGAGCGGCACCAATGGCCCCAAGCGGTTCGACAATCCAGTGtgaagagcGGTCATAGCTGTTTCCTG
T76S	TGTAAAACGACGGCCAGTgctcttcaCACGTGAGCGGCACCAATGGCAGCAAGCGGTTCGACAATCCAGTGtgaagagcGGTCATAGCTGTTTCCTG
T76W	TGTAAAACGACGGCCAGTgctcttcaCACGTGAGCGGCACCAATGGCTGGAAGCGGTTCGACAATCCAGTGtgaagagcGGTCATAGCTGTTTCCTG
T76Y	TGTAAAACGACGGCCAGTgctcttcaCACGTGAGCGGCACCAATGGCTACAAGCGGTTCGACAATCCAGTGtgaagagcGGTCATAGCTGTTTCCTG
T76V	TGTAAAACGACGGCCAGTgctcttcaCACGTGAGCGGCACCAATGGCGTGAAGCGGTTCGACAATCCAGTGtgaagagcGGTCATAGCTGTTTCCTG
K77A	TGTAAAACGACGGCCAGTgctcttcaGTGAGCGGCACCAATGGCACAGCCCGGTTCGACAATCCAGTGCTGtgaagagcGGTCATAGCTGTTTCCTG
K77R	TGTAAAACGACGGCCAGTgctcttcaGTGAGCGGCACCAATGGCACAAGACGGTTCGACAATCCAGTGCTGtgaagagcGGTCATAGCTGTTTCCTG
K77N	TGTAAAACGACGGCCAGTgctcttcaGTGAGCGGCACCAATGGCACAAACCGGTTCGACAATCCAGTGCTGtgaagagcGGTCATAGCTGTTTCCTG
K77D	TGTAAAACGACGGCCAGTgctcttcaGTGAGCGGCACCAATGGCACAGACCGGTTCGACAATCCAGTGCTGtgaagagcGGTCATAGCTGTTTCCTG
K77C	TGTAAAACGACGGCCAGTgctcttcaGTGAGCGGCACCAATGGCACATGCCGGTTCGACAATCCAGTGCTGtgaagagcGGTCATAGCTGTTTCCTG
K77E	TGTAAAACGACGGCCAGTgctcttcaGTGAGCGGCACCAATGGCACAGAGCGGTTCGACAATCCAGTGCTGtgaagagcGGTCATAGCTGTTTCCTG
K77Q	TGTAAAACGACGGCCAGTgctcttcaGTGAGCGGCACCAATGGCACACAGCGGTTCGACAATCCAGTGCTGtgaagagcGGTCATAGCTGTTTCCTG
K77G	TGTAAAACGACGGCCAGTgctcttcaGTGAGCGGCACCAATGGCACAGGCCGGTTCGACAATCCAGTGCTGtgaagagcGGTCATAGCTGTTTCCTG
K77H	TGTAAAACGACGGCCAGTgctcttcaGTGAGCGGCACCAATGGCACACACCGGTTCGACAATCCAGTGCTGtgaagagcGGTCATAGCTGTTTCCTG
K77I	TGTAAAACGACGGCCAGTgctcttcaGTGAGCGGCACCAATGGCACAATCCGGTTCGACAATCCAGTGCTGtgaagagcGGTCATAGCTGTTTCCTG
K77L	TGTAAAACGACGGCCAGTgctcttcaGTGAGCGGCACCAATGGCACACTGCGGTTCGACAATCCAGTGCTGtgaagagcGGTCATAGCTGTTTCCTG
K77M	TGTAAAACGACGGCCAGTgctcttcaGTGAGCGGCACCAATGGCACAATGCGGTTCGACAATCCAGTGCTGtgaagagcGGTCATAGCTGTTTCCTG
K77F	TGTAAAACGACGGCCAGTgctcttcaGTGAGCGGCACCAATGGCACATTCCGGTTCGACAATCCAGTGCTGtgaagagcGGTCATAGCTGTTTCCTG
K77P	TGTAAAACGACGGCCAGTgctcttcaGTGAGCGGCACCAATGGCACACCCCGGTTCGACAATCCAGTGCTGtgaagagcGGTCATAGCTGTTTCCTG
K77S	TGTAAAACGACGGCCAGTgctcttcaGTGAGCGGCACCAATGGCACAAGCCGGTTCGACAATCCAGTGCTGtgaagagcGGTCATAGCTGTTTCCTG
K77T	TGTAAAACGACGGCCAGTgctcttcaGTGAGCGGCACCAATGGCACAACCCGGTTCGACAATCCAGTGCTGtgaagagcGGTCATAGCTGTTTCCTG
K77W	TGTAAAACGACGGCCAGTgctcttcaGTGAGCGGCACCAATGGCACATGGCGGTTCGACAATCCAGTGCTGtgaagagcGGTCATAGCTGTTTCCTG
K77Y	TGTAAAACGACGGCCAGTgctcttcaGTGAGCGGCACCAATGGCACATACCGGTTCGACAATCCAGTGCTGtgaagagcGGTCATAGCTGTTTCCTG
K77V	TGTAAAACGACGGCCAGTgctcttcaGTGAGCGGCACCAATGGCACAGTGCGGTTCGACAATCCAGTGCTGtgaagagcGGTCATAGCTGTTTCCTG
R78A	TGTAAAACGACGGCCAGTgctcttcaAGCGGCACCAATGGCACAAAGGCCTTCGACAATCCAGTGCTGCCCtgaagagcGGTCATAGCTGTTTCCTG
R78N	TGTAAAACGACGGCCAGTgctcttcaAGCGGCACCAATGGCACAAAGAACTTCGACAATCCAGTGCTGCCCtgaagagcGGTCATAGCTGTTTCCTG
R78D	TGTAAAACGACGGCCAGTgctcttcaAGCGGCACCAATGGCACAAAGGACTTCGACAATCCAGTGCTGCCCtgaagagcGGTCATAGCTGTTTCCTG
R78C	TGTAAAACGACGGCCAGTgctcttcaAGCGGCACCAATGGCACAAAGTGCTTCGACAATCCAGTGCTGCCCtgaagagcGGTCATAGCTGTTTCCTG
R78E	TGTAAAACGACGGCCAGTgctcttcaAGCGGCACCAATGGCACAAAGGAGTTCGACAATCCAGTGCTGCCCtgaagagcGGTCATAGCTGTTTCCTG
R78Q	TGTAAAACGACGGCCAGTgctcttcaAGCGGCACCAATGGCACAAAGCAGTTCGACAATCCAGTGCTGCCCtgaagagcGGTCATAGCTGTTTCCTG
R78G	TGTAAAACGACGGCCAGTgctcttcaAGCGGCACCAATGGCACAAAGGGCTTCGACAATCCAGTGCTGCCCtgaagagcGGTCATAGCTGTTTCCTG
R78H	TGTAAAACGACGGCCAGTgctcttcaAGCGGCACCAATGGCACAAAGCACTTCGACAATCCAGTGCTGCCCtgaagagcGGTCATAGCTGTTTCCTG
R78I	TGTAAAACGACGGCCAGTgctcttcaAGCGGCACCAATGGCACAAAGATCTTCGACAATCCAGTGCTGCCCtgaagagcGGTCATAGCTGTTTCCTG
R78L	TGTAAAACGACGGCCAGTgctcttcaAGCGGCACCAATGGCACAAAGCTGTTCGACAATCCAGTGCTGCCCtgaagagcGGTCATAGCTGTTTCCTG
R78K	TGTAAAACGACGGCCAGTgctcttcaAGCGGCACCAATGGCACAAAGAAGTTCGACAATCCAGTGCTGCCCtgaagagcGGTCATAGCTGTTTCCTG
R78M	TGTAAAACGACGGCCAGTgctcttcaAGCGGCACCAATGGCACAAAGATGTTCGACAATCCAGTGCTGCCCtgaagagcGGTCATAGCTGTTTCCTG
R78F	TGTAAAACGACGGCCAGTgctcttcaAGCGGCACCAATGGCACAAAGTTCTTCGACAATCCAGTGCTGCCCtgaagagcGGTCATAGCTGTTTCCTG
R78P	TGTAAAACGACGGCCAGTgctcttcaAGCGGCACCAATGGCACAAAGCCCTTCGACAATCCAGTGCTGCCCtgaagagcGGTCATAGCTGTTTCCTG
R78S	TGTAAAACGACGGCCAGTgctcttcaAGCGGCACCAATGGCACAAAGAGCTTCGACAATCCAGTGCTGCCCtgaagagcGGTCATAGCTGTTTCCTG
R78T	TGTAAAACGACGGCCAGTgctcttcaAGCGGCACCAATGGCACAAAGACCTTCGACAATCCAGTGCTGCCCtgaagagcGGTCATAGCTGTTTCCTG
R78W	TGTAAAACGACGGCCAGTgctcttcaAGCGGCACCAATGGCACAAAGTGGTTCGACAATCCAGTGCTGCCCtgaagagcGGTCATAGCTGTTTCCTG
R78Y	TGTAAAACGACGGCCAGTgctcttcaAGCGGCACCAATGGCACAAAGTACTTCGACAATCCAGTGCTGCCCtgaagagcGGTCATAGCTGTTTCCTG
R78V	TGTAAAACGACGGCCAGTgctcttcaAGCGGCACCAATGGCACAAAGGTGTTCGACAATCCAGTGCTGCCCtgaagagcGGTCATAGCTGTTTCCTG
F79A	TGTAAAACGACGGCCAGTgctcttcaGGCACCAATGGCACAAAGCGGGCCGACAATCCAGTGCTGCCCTTTtgaagagcGGTCATAGCTGTTTCCTG
F79R	TGTAAAACGACGGCCAGTgctcttcaGGCACCAATGGCACAAAGCGGAGAGACAATCCAGTGCTGCCCTTTtgaagagcGGTCATAGCTGTTTCCTG
F79N	TGTAAAACGACGGCCAGTgctcttcaGGCACCAATGGCACAAAGCGGAACGACAATCCAGTGCTGCCCTTTtgaagagcGGTCATAGCTGTTTCCTG
F79D	TGTAAAACGACGGCCAGTgctcttcaGGCACCAATGGCACAAAGCGGGACGACAATCCAGTGCTGCCCTTTtgaagagcGGTCATAGCTGTTTCCTG
F79C	TGTAAAACGACGGCCAGTgctcttcaGGCACCAATGGCACAAAGCGGTGCGACAATCCAGTGCTGCCCTTTtgaagagcGGTCATAGCTGTTTCCTG
F79E	TGTAAAACGACGGCCAGTgctcttcaGGCACCAATGGCACAAAGCGGGAGGACAATCCAGTGCTGCCCTTTtgaagagcGGTCATAGCTGTTTCCTG
F79Q	TGTAAAACGACGGCCAGTgctcttcaGGCACCAATGGCACAAAGCGGCAGGACAATCCAGTGCTGCCCTTTtgaagagcGGTCATAGCTGTTTCCTG
F79G	TGTAAAACGACGGCCAGTgctcttcaGGCACCAATGGCACAAAGCGGGGCGACAATCCAGTGCTGCCCTTTtgaagagcGGTCATAGCTGTTTCCTG
F79H	TGTAAAACGACGGCCAGTgctcttcaGGCACCAATGGCACAAAGCGGCACGACAATCCAGTGCTGCCCTTTtgaagagcGGTCATAGCTGTTTCCTG
F79I	TGTAAAACGACGGCCAGTgctcttcaGGCACCAATGGCACAAAGCGGATCGACAATCCAGTGCTGCCCTTTtgaagagcGGTCATAGCTGTTTCCTG
F79L	TGTAAAACGACGGCCAGTgctcttcaGGCACCAATGGCACAAAGCGGCTGGACAATCCAGTGCTGCCCTTTtgaagagcGGTCATAGCTGTTTCCTG
F79K	TGTAAAACGACGGCCAGTgctcttcaGGCACCAATGGCACAAAGCGGAAGGACAATCCAGTGCTGCCCTTTtgaagagcGGTCATAGCTGTTTCCTG
F79M	TGTAAAACGACGGCCAGTgctcttcaGGCACCAATGGCACAAAGCGGATGGACAATCCAGTGCTGCCCTTTtgaagagcGGTCATAGCTGTTTCCTG
F79P	TGTAAAACGACGGCCAGTgctcttcaGGCACCAATGGCACAAAGCGGCCCGACAATCCAGTGCTGCCCTTTtgaagagcGGTCATAGCTGTTTCCTG
F79S	TGTAAAACGACGGCCAGTgctcttcaGGCACCAATGGCACAAAGCGGAGCGACAATCCAGTGCTGCCCTTTtgaagagcGGTCATAGCTGTTTCCTG
F79T	TGTAAAACGACGGCCAGTgctcttcaGGCACCAATGGCACAAAGCGGACCGACAATCCAGTGCTGCCCTTTtgaagagcGGTCATAGCTGTTTCCTG
F79W	TGTAAAACGACGGCCAGTgctcttcaGGCACCAATGGCACAAAGCGGTGGGACAATCCAGTGCTGCCCTTTtgaagagcGGTCATAGCTGTTTCCTG
F79Y	TGTAAAACGACGGCCAGTgctcttcaGGCACCAATGGCACAAAGCGGTACGACAATCCAGTGCTGCCCTTTtgaagagcGGTCATAGCTGTTTCCTG
F79V	TGTAAAACGACGGCCAGTgctcttcaGGCACCAATGGCACAAAGCGGGTGGACAATCCAGTGCTGCCCTTTtgaagagcGGTCATAGCTGTTTCCTG
D80A	TGTAAAACGACGGCCAGTgctcttcaACCAATGGCACAAAGCGGTTCGCCAATCCAGTGCTGCCCTTTAACtgaagagcGGTCATAGCTGTTTCCTG
D80R	TGTAAAACGACGGCCAGTgctcttcaACCAATGGCACAAAGCGGTTCAGAAATCCAGTGCTGCCCTTTAACtgaagagcGGTCATAGCTGTTTCCTG
D80N	TGTAAAACGACGGCCAGTgctcttcaACCAATGGCACAAAGCGGTTCAACAATCCAGTGCTGCCCTTTAACtgaagagcGGTCATAGCTGTTTCCTG
D80C	TGTAAAACGACGGCCAGTgctcttcaACCAATGGCACAAAGCGGTTCTGCAATCCAGTGCTGCCCTTTAACtgaagagcGGTCATAGCTGTTTCCTG
D80E	TGTAAAACGACGGCCAGTgctcttcaACCAATGGCACAAAGCGGTTCGAGAATCCAGTGCTGCCCTTTAACtgaagagcGGTCATAGCTGTTTCCTG
D80Q	TGTAAAACGACGGCCAGTgctcttcaACCAATGGCACAAAGCGGTTCCAGAATCCAGTGCTGCCCTTTAACtgaagagcGGTCATAGCTGTTTCCTG
D80G	TGTAAAACGACGGCCAGTgctcttcaACCAATGGCACAAAGCGGTTCGGCAATCCAGTGCTGCCCTTTAACtgaagagcGGTCATAGCTGTTTCCTG
D80H	TGTAAAACGACGGCCAGTgctcttcaACCAATGGCACAAAGCGGTTCCACAATCCAGTGCTGCCCTTTAACtgaagagcGGTCATAGCTGTTTCCTG
D80I	TGTAAAACGACGGCCAGTgctcttcaACCAATGGCACAAAGCGGTTCATCAATCCAGTGCTGCCCTTTAACtgaagagcGGTCATAGCTGTTTCCTG
D80L	TGTAAAACGACGGCCAGTgctcttcaACCAATGGCACAAAGCGGTTCCTGAATCCAGTGCTGCCCTTTAACtgaagagcGGTCATAGCTGTTTCCTG
D80K	TGTAAAACGACGGCCAGTgctcttcaACCAATGGCACAAAGCGGTTCAAGAATCCAGTGCTGCCCTTTAACtgaagagcGGTCATAGCTGTTTCCTG
D80M	TGTAAAACGACGGCCAGTgctcttcaACCAATGGCACAAAGCGGTTCATGAATCCAGTGCTGCCCTTTAACtgaagagcGGTCATAGCTGTTTCCTG
D80F	TGTAAAACGACGGCCAGTgctcttcaACCAATGGCACAAAGCGGTTCTTCAATCCAGTGCTGCCCTTTAACtgaagagcGGTCATAGCTGTTTCCTG
D80P	TGTAAAACGACGGCCAGTgctcttcaACCAATGGCACAAAGCGGTTCCCCAATCCAGTGCTGCCCTTTAACtgaagagcGGTCATAGCTGTTTCCTG
D80S	TGTAAAACGACGGCCAGTgctcttcaACCAATGGCACAAAGCGGTTCAGCAATCCAGTGCTGCCCTTTAACtgaagagcGGTCATAGCTGTTTCCTG
D80T	TGTAAAACGACGGCCAGTgctcttcaACCAATGGCACAAAGCGGTTCACCAATCCAGTGCTGCCCTTTAACtgaagagcGGTCATAGCTGTTTCCTG
D80W	TGTAAAACGACGGCCAGTgctcttcaACCAATGGCACAAAGCGGTTCTGGAATCCAGTGCTGCCCTTTAACtgaagagcGGTCATAGCTGTTTCCTG
D80Y	TGTAAAACGACGGCCAGTgctcttcaACCAATGGCACAAAGCGGTTCTACAATCCAGTGCTGCCCTTTAACtgaagagcGGTCATAGCTGTTTCCTG
D80V	TGTAAAACGACGGCCAGTgctcttcaACCAATGGCACAAAGCGGTTCGTGAATCCAGTGCTGCCCTTTAACtgaagagcGGTCATAGCTGTTTCCTG
N81A	TGTAAAACGACGGCCAGTgctcttcaAATGGCACAAAGCGGTTCGACGCCCCAGTGCTGCCCTTTAACGATtgaagagcGGTCATAGCTGTTTCCTG
N81R	TGTAAAACGACGGCCAGTgctcttcaAATGGCACAAAGCGGTTCGACAGACCAGTGCTGCCCTTTAACGATtgaagagcGGTCATAGCTGTTTCCTG
N81D	TGTAAAACGACGGCCAGTgctcttcaAATGGCACAAAGCGGTTCGACGACCCAGTGCTGCCCTTTAACGATtgaagagcGGTCATAGCTGTTTCCTG
N81C	TGTAAAACGACGGCCAGTgctcttcaAATGGCACAAAGCGGTTCGACTGCCCAGTGCTGCCCTTTAACGATtgaagagcGGTCATAGCTGTTTCCTG
N81E	TGTAAAACGACGGCCAGTgctcttcaAATGGCACAAAGCGGTTCGACGAGCCAGTGCTGCCCTTTAACGATtgaagagcGGTCATAGCTGTTTCCTG
N81Q	TGTAAAACGACGGCCAGTgctcttcaAATGGCACAAAGCGGTTCGACCAGCCAGTGCTGCCCTTTAACGATtgaagagcGGTCATAGCTGTTTCCTG
N81G	TGTAAAACGACGGCCAGTgctcttcaAATGGCACAAAGCGGTTCGACGGCCCAGTGCTGCCCTTTAACGATtgaagagcGGTCATAGCTGTTTCCTG
N81H	TGTAAAACGACGGCCAGTgctcttcaAATGGCACAAAGCGGTTCGACCACCCAGTGCTGCCCTTTAACGATtgaagagcGGTCATAGCTGTTTCCTG
N81I	TGTAAAACGACGGCCAGTgctcttcaAATGGCACAAAGCGGTTCGACATCCCAGTGCTGCCCTTTAACGATtgaagagcGGTCATAGCTGTTTCCTG
N81L	TGTAAAACGACGGCCAGTgctcttcaAATGGCACAAAGCGGTTCGACCTGCCAGTGCTGCCCTTTAACGATtgaagagcGGTCATAGCTGTTTCCTG
N81K	TGTAAAACGACGGCCAGTgctcttcaAATGGCACAAAGCGGTTCGACAAGCCAGTGCTGCCCTTTAACGATtgaagagcGGTCATAGCTGTTTCCTG
N81M	TGTAAAACGACGGCCAGTgctcttcaAATGGCACAAAGCGGTTCGACATGCCAGTGCTGCCCTTTAACGATtgaagagcGGTCATAGCTGTTTCCTG
N81F	TGTAAAACGACGGCCAGTgctcttcaAATGGCACAAAGCGGTTCGACTTCCCAGTGCTGCCCTTTAACGATtgaagagcGGTCATAGCTGTTTCCTG
N81P	TGTAAAACGACGGCCAGTgctcttcaAATGGCACAAAGCGGTTCGACCCCCCAGTGCTGCCCTTTAACGATtgaagagcGGTCATAGCTGTTTCCTG
N81S	TGTAAAACGACGGCCAGTgctcttcaAATGGCACAAAGCGGTTCGACAGCCCAGTGCTGCCCTTTAACGATtgaagagcGGTCATAGCTGTTTCCTG
N81T	TGTAAAACGACGGCCAGTgctcttcaAATGGCACAAAGCGGTTCGACACCCCAGTGCTGCCCTTTAACGATtgaagagcGGTCATAGCTGTTTCCTG
N81W	TGTAAAACGACGGCCAGTgctcttcaAATGGCACAAAGCGGTTCGACTGGCCAGTGCTGCCCTTTAACGATtgaagagcGGTCATAGCTGTTTCCTG
N81Y	TGTAAAACGACGGCCAGTgctcttcaAATGGCACAAAGCGGTTCGACTACCCAGTGCTGCCCTTTAACGATtgaagagcGGTCATAGCTGTTTCCTG
N81V	TGTAAAACGACGGCCAGTgctcttcaAATGGCACAAAGCGGTTCGACGTGCCAGTGCTGCCCTTTAACGATtgaagagcGGTCATAGCTGTTTCCTG
P82A	TGTAAAACGACGGCCAGTgctcttcaGGCACAAAGCGGTTCGACAATGCCGTGCTGCCCTTTAACGATGGCtgaagagcGGTCATAGCTGTTTCCTG
P82R	TGTAAAACGACGGCCAGTgctcttcaGGCACAAAGCGGTTCGACAATAGAGTGCTGCCCTTTAACGATGGCtgaagagcGGTCATAGCTGTTTCCTG
P82N	TGTAAAACGACGGCCAGTgctcttcaGGCACAAAGCGGTTCGACAATAACGTGCTGCCCTTTAACGATGGCtgaagagcGGTCATAGCTGTTTCCTG
P82D	TGTAAAACGACGGCCAGTgctcttcaGGCACAAAGCGGTTCGACAATGACGTGCTGCCCTTTAACGATGGCtgaagagcGGTCATAGCTGTTTCCTG
P82C	TGTAAAACGACGGCCAGTgctcttcaGGCACAAAGCGGTTCGACAATTGCGTGCTGCCCTTTAACGATGGCtgaagagcGGTCATAGCTGTTTCCTG
P82E	TGTAAAACGACGGCCAGTgctcttcaGGCACAAAGCGGTTCGACAATGAGGTGCTGCCCTTTAACGATGGCtgaagagcGGTCATAGCTGTTTCCTG
P82Q	TGTAAAACGACGGCCAGTgctcttcaGGCACAAAGCGGTTCGACAATCAGGTGCTGCCCTTTAACGATGGCtgaagagcGGTCATAGCTGTTTCCTG
P82G	TGTAAAACGACGGCCAGTgctcttcaGGCACAAAGCGGTTCGACAATGGCGTGCTGCCCTTTAACGATGGCtgaagagcGGTCATAGCTGTTTCCTG
P82H	TGTAAAACGACGGCCAGTgctcttcaGGCACAAAGCGGTTCGACAATCACGTGCTGCCCTTTAACGATGGCtgaagagcGGTCATAGCTGTTTCCTG
P82I	TGTAAAACGACGGCCAGTgctcttcaGGCACAAAGCGGTTCGACAATATCGTGCTGCCCTTTAACGATGGCtgaagagcGGTCATAGCTGTTTCCTG
P82L	TGTAAAACGACGGCCAGTgctcttcaGGCACAAAGCGGTTCGACAATCTGGTGCTGCCCTTTAACGATGGCtgaagagcGGTCATAGCTGTTTCCTG
P82K	TGTAAAACGACGGCCAGTgctcttcaGGCACAAAGCGGTTCGACAATAAGGTGCTGCCCTTTAACGATGGCtgaagagcGGTCATAGCTGTTTCCTG
P82M	TGTAAAACGACGGCCAGTgctcttcaGGCACAAAGCGGTTCGACAATATGGTGCTGCCCTTTAACGATGGCtgaagagcGGTCATAGCTGTTTCCTG
P82F	TGTAAAACGACGGCCAGTgctcttcaGGCACAAAGCGGTTCGACAATTTCGTGCTGCCCTTTAACGATGGCtgaagagcGGTCATAGCTGTTTCCTG
P82S	TGTAAAACGACGGCCAGTgctcttcaGGCACAAAGCGGTTCGACAATAGCGTGCTGCCCTTTAACGATGGCtgaagagcGGTCATAGCTGTTTCCTG
P82T	TGTAAAACGACGGCCAGTgctcttcaGGCACAAAGCGGTTCGACAATACCGTGCTGCCCTTTAACGATGGCtgaagagcGGTCATAGCTGTTTCCTG
P82W	TGTAAAACGACGGCCAGTgctcttcaGGCACAAAGCGGTTCGACAATTGGGTGCTGCCCTTTAACGATGGCtgaagagcGGTCATAGCTGTTTCCTG
P82Y	TGTAAAACGACGGCCAGTgctcttcaGGCACAAAGCGGTTCGACAATTACGTGCTGCCCTTTAACGATGGCtgaagagcGGTCATAGCTGTTTCCTG
P82V	TGTAAAACGACGGCCAGTgctcttcaGGCACAAAGCGGTTCGACAATGTGGTGCTGCCCTTTAACGATGGCtgaagagcGGTCATAGCTGTTTCCTG
V83A	TGTAAAACGACGGCCAGTgctcttcaACAAAGCGGTTCGACAATCCAGCCCTGCCCTTTAACGATGGCGTGtgaagagcGGTCATAGCTGTTTCCTG
V83R	TGTAAAACGACGGCCAGTgctcttcaACAAAGCGGTTCGACAATCCAAGACTGCCCTTTAACGATGGCGTGtgaagagcGGTCATAGCTGTTTCCTG
V83N	TGTAAAACGACGGCCAGTgctcttcaACAAAGCGGTTCGACAATCCAAACCTGCCCTTTAACGATGGCGTGtgaagagcGGTCATAGCTGTTTCCTG
V83D	TGTAAAACGACGGCCAGTgctcttcaACAAAGCGGTTCGACAATCCAGACCTGCCCTTTAACGATGGCGTGtgaagagcGGTCATAGCTGTTTCCTG
V83C	TGTAAAACGACGGCCAGTgctcttcaACAAAGCGGTTCGACAATCCATGCCTGCCCTTTAACGATGGCGTGtgaagagcGGTCATAGCTGTTTCCTG
V83E	TGTAAAACGACGGCCAGTgctcttcaACAAAGCGGTTCGACAATCCAGAGCTGCCCTTTAACGATGGCGTGtgaagagcGGTCATAGCTGTTTCCTG
V83Q	TGTAAAACGACGGCCAGTgctcttcaACAAAGCGGTTCGACAATCCACAGCTGCCCTTTAACGATGGCGTGtgaagagcGGTCATAGCTGTTTCCTG
V83G	TGTAAAACGACGGCCAGTgctcttcaACAAAGCGGTTCGACAATCCAGGCCTGCCCTTTAACGATGGCGTGtgaagagcGGTCATAGCTGTTTCCTG
V83H	TGTAAAACGACGGCCAGTgctcttcaACAAAGCGGTTCGACAATCCACACCTGCCCTTTAACGATGGCGTGtgaagagcGGTCATAGCTGTTTCCTG
V83I	TGTAAAACGACGGCCAGTgctcttcaACAAAGCGGTTCGACAATCCAATCCTGCCCTTTAACGATGGCGTGtgaagagcGGTCATAGCTGTTTCCTG
V83L	TGTAAAACGACGGCCAGTgctcttcaACAAAGCGGTTCGACAATCCACTGCTGCCCTTTAACGATGGCGTGtgaagagcGGTCATAGCTGTTTCCTG
V83K	TGTAAAACGACGGCCAGTgctcttcaACAAAGCGGTTCGACAATCCAAAGCTGCCCTTTAACGATGGCGTGtgaagagcGGTCATAGCTGTTTCCTG
V83M	TGTAAAACGACGGCCAGTgctcttcaACAAAGCGGTTCGACAATCCAATGCTGCCCTTTAACGATGGCGTGtgaagagcGGTCATAGCTGTTTCCTG
V83F	TGTAAAACGACGGCCAGTgctcttcaACAAAGCGGTTCGACAATCCATTCCTGCCCTTTAACGATGGCGTGtgaagagcGGTCATAGCTGTTTCCTG
V83P	TGTAAAACGACGGCCAGTgctcttcaACAAAGCGGTTCGACAATCCACCCCTGCCCTTTAACGATGGCGTGtgaagagcGGTCATAGCTGTTTCCTG
V83S	TGTAAAACGACGGCCAGTgctcttcaACAAAGCGGTTCGACAATCCAAGCCTGCCCTTTAACGATGGCGTGtgaagagcGGTCATAGCTGTTTCCTG
V83T	TGTAAAACGACGGCCAGTgctcttcaACAAAGCGGTTCGACAATCCAACCCTGCCCTTTAACGATGGCGTGtgaagagcGGTCATAGCTGTTTCCTG
V83W	TGTAAAACGACGGCCAGTgctcttcaACAAAGCGGTTCGACAATCCATGGCTGCCCTTTAACGATGGCGTGtgaagagcGGTCATAGCTGTTTCCTG
V83Y	TGTAAAACGACGGCCAGTgctcttcaACAAAGCGGTTCGACAATCCATACCTGCCCTTTAACGATGGCGTGtgaagagcGGTCATAGCTGTTTCCTG
L84A	TGTAAAACGACGGCCAGTgctcttcaAAGCGGTTCGACAATCCAGTGGCCCCCTTTAACGATGGCGTGTACtgaagagcGGTCATAGCTGTTTCCTG
L84R	TGTAAAACGACGGCCAGTgctcttcaAAGCGGTTCGACAATCCAGTGAGACCCTTTAACGATGGCGTGTACtgaagagcGGTCATAGCTGTTTCCTG
L84N	TGTAAAACGACGGCCAGTgctcttcaAAGCGGTTCGACAATCCAGTGAACCCCTTTAACGATGGCGTGTACtgaagagcGGTCATAGCTGTTTCCTG
L84D	TGTAAAACGACGGCCAGTgctcttcaAAGCGGTTCGACAATCCAGTGGACCCCTTTAACGATGGCGTGTACtgaagagcGGTCATAGCTGTTTCCTG
L84C	TGTAAAACGACGGCCAGTgctcttcaAAGCGGTTCGACAATCCAGTGTGCCCCTTTAACGATGGCGTGTACtgaagagcGGTCATAGCTGTTTCCTG
L84E	TGTAAAACGACGGCCAGTgctcttcaAAGCGGTTCGACAATCCAGTGGAGCCCTTTAACGATGGCGTGTACtgaagagcGGTCATAGCTGTTTCCTG
L84Q	TGTAAAACGACGGCCAGTgctcttcaAAGCGGTTCGACAATCCAGTGCAGCCCTTTAACGATGGCGTGTACtgaagagcGGTCATAGCTGTTTCCTG
L84G	TGTAAAACGACGGCCAGTgctcttcaAAGCGGTTCGACAATCCAGTGGGCCCCTTTAACGATGGCGTGTACtgaagagcGGTCATAGCTGTTTCCTG
L84H	TGTAAAACGACGGCCAGTgctcttcaAAGCGGTTCGACAATCCAGTGCACCCCTTTAACGATGGCGTGTACtgaagagcGGTCATAGCTGTTTCCTG
L84I	TGTAAAACGACGGCCAGTgctcttcaAAGCGGTTCGACAATCCAGTGATCCCCTTTAACGATGGCGTGTACtgaagagcGGTCATAGCTGTTTCCTG
L84K	TGTAAAACGACGGCCAGTgctcttcaAAGCGGTTCGACAATCCAGTGAAGCCCTTTAACGATGGCGTGTACtgaagagcGGTCATAGCTGTTTCCTG
L84M	TGTAAAACGACGGCCAGTgctcttcaAAGCGGTTCGACAATCCAGTGATGCCCTTTAACGATGGCGTGTACtgaagagcGGTCATAGCTGTTTCCTG
L84F	TGTAAAACGACGGCCAGTgctcttcaAAGCGGTTCGACAATCCAGTGTTCCCCTTTAACGATGGCGTGTACtgaagagcGGTCATAGCTGTTTCCTG
L84P	TGTAAAACGACGGCCAGTgctcttcaAAGCGGTTCGACAATCCAGTGCCCCCCTTTAACGATGGCGTGTACtgaagagcGGTCATAGCTGTTTCCTG
L84S	TGTAAAACGACGGCCAGTgctcttcaAAGCGGTTCGACAATCCAGTGAGCCCCTTTAACGATGGCGTGTACtgaagagcGGTCATAGCTGTTTCCTG
L84T	TGTAAAACGACGGCCAGTgctcttcaAAGCGGTTCGACAATCCAGTGACCCCCTTTAACGATGGCGTGTACtgaagagcGGTCATAGCTGTTTCCTG
L84W	TGTAAAACGACGGCCAGTgctcttcaAAGCGGTTCGACAATCCAGTGTGGCCCTTTAACGATGGCGTGTACtgaagagcGGTCATAGCTGTTTCCTG
L84Y	TGTAAAACGACGGCCAGTgctcttcaAAGCGGTTCGACAATCCAGTGTACCCCTTTAACGATGGCGTGTACtgaagagcGGTCATAGCTGTTTCCTG
L84V	TGTAAAACGACGGCCAGTgctcttcaAAGCGGTTCGACAATCCAGTGGTGCCCTTTAACGATGGCGTGTACtgaagagcGGTCATAGCTGTTTCCTG
P85A	TGTAAAACGACGGCCAGTgctcttcaCGGTTCGACAATCCAGTGCTGGCCTTTAACGATGGCGTGTACTTCtgaagagcGGTCATAGCTGTTTCCTG
P85R	TGTAAAACGACGGCCAGTgctcttcaCGGTTCGACAATCCAGTGCTGAGATTTAACGATGGCGTGTACTTCtgaagagcGGTCATAGCTGTTTCCTG
P85N	TGTAAAACGACGGCCAGTgctcttcaCGGTTCGACAATCCAGTGCTGAACTTTAACGATGGCGTGTACTTCtgaagagcGGTCATAGCTGTTTCCTG
P85D	TGTAAAACGACGGCCAGTgctcttcaCGGTTCGACAATCCAGTGCTGGACTTTAACGATGGCGTGTACTTCtgaagagcGGTCATAGCTGTTTCCTG
P85C	TGTAAAACGACGGCCAGTgctcttcaCGGTTCGACAATCCAGTGCTGTGCTTTAACGATGGCGTGTACTTCtgaagagcGGTCATAGCTGTTTCCTG
P85E	TGTAAAACGACGGCCAGTgctcttcaCGGTTCGACAATCCAGTGCTGGAGTTTAACGATGGCGTGTACTTCtgaagagcGGTCATAGCTGTTTCCTG
P85Q	TGTAAAACGACGGCCAGTgctcttcaCGGTTCGACAATCCAGTGCTGCAGTTTAACGATGGCGTGTACTTCtgaagagcGGTCATAGCTGTTTCCTG
P85G	TGTAAAACGACGGCCAGTgctcttcaCGGTTCGACAATCCAGTGCTGGGCTTTAACGATGGCGTGTACTTCtgaagagcGGTCATAGCTGTTTCCTG
P85H	TGTAAAACGACGGCCAGTgctcttcaCGGTTCGACAATCCAGTGCTGCACTTTAACGATGGCGTGTACTTCtgaagagcGGTCATAGCTGTTTCCTG
P85I	TGTAAAACGACGGCCAGTgctcttcaCGGTTCGACAATCCAGTGCTGATCTTTAACGATGGCGTGTACTTCtgaagagcGGTCATAGCTGTTTCCTG
P85L	TGTAAAACGACGGCCAGTgctcttcaCGGTTCGACAATCCAGTGCTGCTGTTTAACGATGGCGTGTACTTCtgaagagcGGTCATAGCTGTTTCCTG
P85K	TGTAAAACGACGGCCAGTgctcttcaCGGTTCGACAATCCAGTGCTGAAGTTTAACGATGGCGTGTACTTCtgaagagcGGTCATAGCTGTTTCCTG
P85M	TGTAAAACGACGGCCAGTgctcttcaCGGTTCGACAATCCAGTGCTGATGTTTAACGATGGCGTGTACTTCtgaagagcGGTCATAGCTGTTTCCTG
P85F	TGTAAAACGACGGCCAGTgctcttcaCGGTTCGACAATCCAGTGCTGTTCTTTAACGATGGCGTGTACTTCtgaagagcGGTCATAGCTGTTTCCTG
P85S	TGTAAAACGACGGCCAGTgctcttcaCGGTTCGACAATCCAGTGCTGAGCTTTAACGATGGCGTGTACTTCtgaagagcGGTCATAGCTGTTTCCTG
P85T	TGTAAAACGACGGCCAGTgctcttcaCGGTTCGACAATCCAGTGCTGACCTTTAACGATGGCGTGTACTTCtgaagagcGGTCATAGCTGTTTCCTG
P85W	TGTAAAACGACGGCCAGTgctcttcaCGGTTCGACAATCCAGTGCTGTGGTTTAACGATGGCGTGTACTTCtgaagagcGGTCATAGCTGTTTCCTG
P85Y	TGTAAAACGACGGCCAGTgctcttcaCGGTTCGACAATCCAGTGCTGTACTTTAACGATGGCGTGTACTTCtgaagagcGGTCATAGCTGTTTCCTG
P85V	TGTAAAACGACGGCCAGTgctcttcaCGGTTCGACAATCCAGTGCTGGTGTTTAACGATGGCGTGTACTTCtgaagagcGGTCATAGCTGTTTCCTG
F86A	TGTAAAACGACGGCCAGTgctcttcaTTCGACAATCCAGTGCTGCCCGCCAACGATGGCGTGTACTTCGCCtgaagagcGGTCATAGCTGTTTCCTG
F86R	TGTAAAACGACGGCCAGTgctcttcaTTCGACAATCCAGTGCTGCCCAGAAACGATGGCGTGTACTTCGCCtgaagagcGGTCATAGCTGTTTCCTG
F86N	TGTAAAACGACGGCCAGTgctcttcaTTCGACAATCCAGTGCTGCCCAACAACGATGGCGTGTACTTCGCCtgaagagcGGTCATAGCTGTTTCCTG
F86D	TGTAAAACGACGGCCAGTgctcttcaTTCGACAATCCAGTGCTGCCCGACAACGATGGCGTGTACTTCGCCtgaagagcGGTCATAGCTGTTTCCTG
F86C	TGTAAAACGACGGCCAGTgctcttcaTTCGACAATCCAGTGCTGCCCTGCAACGATGGCGTGTACTTCGCCtgaagagcGGTCATAGCTGTTTCCTG
F86E	TGTAAAACGACGGCCAGTgctcttcaTTCGACAATCCAGTGCTGCCCGAGAACGATGGCGTGTACTTCGCCtgaagagcGGTCATAGCTGTTTCCTG
F86Q	TGTAAAACGACGGCCAGTgctcttcaTTCGACAATCCAGTGCTGCCCCAGAACGATGGCGTGTACTTCGCCtgaagagcGGTCATAGCTGTTTCCTG
F86G	TGTAAAACGACGGCCAGTgctcttcaTTCGACAATCCAGTGCTGCCCGGCAACGATGGCGTGTACTTCGCCtgaagagcGGTCATAGCTGTTTCCTG
F86H	TGTAAAACGACGGCCAGTgctcttcaTTCGACAATCCAGTGCTGCCCCACAACGATGGCGTGTACTTCGCCtgaagagcGGTCATAGCTGTTTCCTG
F86I	TGTAAAACGACGGCCAGTgctcttcaTTCGACAATCCAGTGCTGCCCATCAACGATGGCGTGTACTTCGCCtgaagagcGGTCATAGCTGTTTCCTG
F86L	TGTAAAACGACGGCCAGTgctcttcaTTCGACAATCCAGTGCTGCCCCTGAACGATGGCGTGTACTTCGCCtgaagagcGGTCATAGCTGTTTCCTG
F86K	TGTAAAACGACGGCCAGTgctcttcaTTCGACAATCCAGTGCTGCCCAAGAACGATGGCGTGTACTTCGCCtgaagagcGGTCATAGCTGTTTCCTG
F86M	TGTAAAACGACGGCCAGTgctcttcaTTCGACAATCCAGTGCTGCCCATGAACGATGGCGTGTACTTCGCCtgaagagcGGTCATAGCTGTTTCCTG
F86P	TGTAAAACGACGGCCAGTgctcttcaTTCGACAATCCAGTGCTGCCCCCCAACGATGGCGTGTACTTCGCCtgaagagcGGTCATAGCTGTTTCCTG
F86S	TGTAAAACGACGGCCAGTgctcttcaTTCGACAATCCAGTGCTGCCCAGCAACGATGGCGTGTACTTCGCCtgaagagcGGTCATAGCTGTTTCCTG
F86T	TGTAAAACGACGGCCAGTgctcttcaTTCGACAATCCAGTGCTGCCCACCAACGATGGCGTGTACTTCGCCtgaagagcGGTCATAGCTGTTTCCTG
F86W	TGTAAAACGACGGCCAGTgctcttcaTTCGACAATCCAGTGCTGCCCTGGAACGATGGCGTGTACTTCGCCtgaagagcGGTCATAGCTGTTTCCTG
F86Y	TGTAAAACGACGGCCAGTgctcttcaTTCGACAATCCAGTGCTGCCCTACAACGATGGCGTGTACTTCGCCtgaagagcGGTCATAGCTGTTTCCTG
F86V	TGTAAAACGACGGCCAGTgctcttcaTTCGACAATCCAGTGCTGCCCGTGAACGATGGCGTGTACTTCGCCtgaagagcGGTCATAGCTGTTTCCTG
N87A	TGTAAAACGACGGCCAGTgctcttcaGACAATCCAGTGCTGCCCTTTGCCGATGGCGTGTACTTCGCCTCCtgaagagcGGTCATAGCTGTTTCCTG
N87R	TGTAAAACGACGGCCAGTgctcttcaGACAATCCAGTGCTGCCCTTTAGAGATGGCGTGTACTTCGCCTCCtgaagagcGGTCATAGCTGTTTCCTG
N87D	TGTAAAACGACGGCCAGTgctcttcaGACAATCCAGTGCTGCCCTTTGACGATGGCGTGTACTTCGCCTCCtgaagagcGGTCATAGCTGTTTCCTG
N87C	TGTAAAACGACGGCCAGTgctcttcaGACAATCCAGTGCTGCCCTTTTGCGATGGCGTGTACTTCGCCTCCtgaagagcGGTCATAGCTGTTTCCTG
N87E	TGTAAAACGACGGCCAGTgctcttcaGACAATCCAGTGCTGCCCTTTGAGGATGGCGTGTACTTCGCCTCCtgaagagcGGTCATAGCTGTTTCCTG
N87Q	TGTAAAACGACGGCCAGTgctcttcaGACAATCCAGTGCTGCCCTTTCAGGATGGCGTGTACTTCGCCTCCtgaagagcGGTCATAGCTGTTTCCTG
N87G	TGTAAAACGACGGCCAGTgctcttcaGACAATCCAGTGCTGCCCTTTGGCGATGGCGTGTACTTCGCCTCCtgaagagcGGTCATAGCTGTTTCCTG
N87H	TGTAAAACGACGGCCAGTgctcttcaGACAATCCAGTGCTGCCCTTTCACGATGGCGTGTACTTCGCCTCCtgaagagcGGTCATAGCTGTTTCCTG
N87I	TGTAAAACGACGGCCAGTgctcttcaGACAATCCAGTGCTGCCCTTTATCGATGGCGTGTACTTCGCCTCCtgaagagcGGTCATAGCTGTTTCCTG
N87L	TGTAAAACGACGGCCAGTgctcttcaGACAATCCAGTGCTGCCCTTTCTGGATGGCGTGTACTTCGCCTCCtgaagagcGGTCATAGCTGTTTCCTG
N87K	TGTAAAACGACGGCCAGTgctcttcaGACAATCCAGTGCTGCCCTTTAAGGATGGCGTGTACTTCGCCTCCtgaagagcGGTCATAGCTGTTTCCTG
N87M	TGTAAAACGACGGCCAGTgctcttcaGACAATCCAGTGCTGCCCTTTATGGATGGCGTGTACTTCGCCTCCtgaagagcGGTCATAGCTGTTTCCTG
N87F	TGTAAAACGACGGCCAGTgctcttcaGACAATCCAGTGCTGCCCTTTTTCGATGGCGTGTACTTCGCCTCCtgaagagcGGTCATAGCTGTTTCCTG
N87P	TGTAAAACGACGGCCAGTgctcttcaGACAATCCAGTGCTGCCCTTTCCCGATGGCGTGTACTTCGCCTCCtgaagagcGGTCATAGCTGTTTCCTG
N87S	TGTAAAACGACGGCCAGTgctcttcaGACAATCCAGTGCTGCCCTTTAGCGATGGCGTGTACTTCGCCTCCtgaagagcGGTCATAGCTGTTTCCTG
N87T	TGTAAAACGACGGCCAGTgctcttcaGACAATCCAGTGCTGCCCTTTACCGATGGCGTGTACTTCGCCTCCtgaagagcGGTCATAGCTGTTTCCTG
N87W	TGTAAAACGACGGCCAGTgctcttcaGACAATCCAGTGCTGCCCTTTTGGGATGGCGTGTACTTCGCCTCCtgaagagcGGTCATAGCTGTTTCCTG
N87Y	TGTAAAACGACGGCCAGTgctcttcaGACAATCCAGTGCTGCCCTTTTACGATGGCGTGTACTTCGCCTCCtgaagagcGGTCATAGCTGTTTCCTG
N87V	TGTAAAACGACGGCCAGTgctcttcaGACAATCCAGTGCTGCCCTTTGTGGATGGCGTGTACTTCGCCTCCtgaagagcGGTCATAGCTGTTTCCTG
D88A	TGTAAAACGACGGCCAGTgctcttcaAATCCAGTGCTGCCCTTTAACGCCGGCGTGTACTTCGCCTCCACCtgaagagcGGTCATAGCTGTTTCCTG
D88R	TGTAAAACGACGGCCAGTgctcttcaAATCCAGTGCTGCCCTTTAACAGAGGCGTGTACTTCGCCTCCACCtgaagagcGGTCATAGCTGTTTCCTG
D88N	TGTAAAACGACGGCCAGTgctcttcaAATCCAGTGCTGCCCTTTAACAACGGCGTGTACTTCGCCTCCACCtgaagagcGGTCATAGCTGTTTCCTG
D88C	TGTAAAACGACGGCCAGTgctcttcaAATCCAGTGCTGCCCTTTAACTGCGGCGTGTACTTCGCCTCCACCtgaagagcGGTCATAGCTGTTTCCTG
D88E	TGTAAAACGACGGCCAGTgctcttcaAATCCAGTGCTGCCCTTTAACGAGGGCGTGTACTTCGCCTCCACCtgaagagcGGTCATAGCTGTTTCCTG
D88Q	TGTAAAACGACGGCCAGTgctcttcaAATCCAGTGCTGCCCTTTAACCAGGGCGTGTACTTCGCCTCCACCtgaagagcGGTCATAGCTGTTTCCTG
D88G	TGTAAAACGACGGCCAGTgctcttcaAATCCAGTGCTGCCCTTTAACGGCGGCGTGTACTTCGCCTCCACCtgaagagcGGTCATAGCTGTTTCCTG
D88H	TGTAAAACGACGGCCAGTgctcttcaAATCCAGTGCTGCCCTTTAACCACGGCGTGTACTTCGCCTCCACCtgaagagcGGTCATAGCTGTTTCCTG
D88I	TGTAAAACGACGGCCAGTgctcttcaAATCCAGTGCTGCCCTTTAACATCGGCGTGTACTTCGCCTCCACCtgaagagcGGTCATAGCTGTTTCCTG
D88L	TGTAAAACGACGGCCAGTgctcttcaAATCCAGTGCTGCCCTTTAACCTGGGCGTGTACTTCGCCTCCACCtgaagagcGGTCATAGCTGTTTCCTG
D88K	TGTAAAACGACGGCCAGTgctcttcaAATCCAGTGCTGCCCTTTAACAAGGGCGTGTACTTCGCCTCCACCtgaagagcGGTCATAGCTGTTTCCTG
D88M	TGTAAAACGACGGCCAGTgctcttcaAATCCAGTGCTGCCCTTTAACATGGGCGTGTACTTCGCCTCCACCtgaagagcGGTCATAGCTGTTTCCTG
D88F	TGTAAAACGACGGCCAGTgctcttcaAATCCAGTGCTGCCCTTTAACTTCGGCGTGTACTTCGCCTCCACCtgaagagcGGTCATAGCTGTTTCCTG
D88P	TGTAAAACGACGGCCAGTgctcttcaAATCCAGTGCTGCCCTTTAACCCCGGCGTGTACTTCGCCTCCACCtgaagagcGGTCATAGCTGTTTCCTG
D88S	TGTAAAACGACGGCCAGTgctcttcaAATCCAGTGCTGCCCTTTAACAGCGGCGTGTACTTCGCCTCCACCtgaagagcGGTCATAGCTGTTTCCTG
D88T	TGTAAAACGACGGCCAGTgctcttcaAATCCAGTGCTGCCCTTTAACACCGGCGTGTACTTCGCCTCCACCtgaagagcGGTCATAGCTGTTTCCTG
D88W	TGTAAAACGACGGCCAGTgctcttcaAATCCAGTGCTGCCCTTTAACTGGGGCGTGTACTTCGCCTCCACCtgaagagcGGTCATAGCTGTTTCCTG
D88Y	TGTAAAACGACGGCCAGTgctcttcaAATCCAGTGCTGCCCTTTAACTACGGCGTGTACTTCGCCTCCACCtgaagagcGGTCATAGCTGTTTCCTG
D88V	TGTAAAACGACGGCCAGTgctcttcaAATCCAGTGCTGCCCTTTAACGTGGGCGTGTACTTCGCCTCCACCtgaagagcGGTCATAGCTGTTTCCTG
G89A	TGTAAAACGACGGCCAGTgctcttcaCCAGTGCTGCCCTTTAACGATGCCGTGTACTTCGCCTCCACCGAGtgaagagcGGTCATAGCTGTTTCCTG
G89R	TGTAAAACGACGGCCAGTgctcttcaCCAGTGCTGCCCTTTAACGATAGAGTGTACTTCGCCTCCACCGAGtgaagagcGGTCATAGCTGTTTCCTG
G89N	TGTAAAACGACGGCCAGTgctcttcaCCAGTGCTGCCCTTTAACGATAACGTGTACTTCGCCTCCACCGAGtgaagagcGGTCATAGCTGTTTCCTG
G89D	TGTAAAACGACGGCCAGTgctcttcaCCAGTGCTGCCCTTTAACGATGACGTGTACTTCGCCTCCACCGAGtgaagagcGGTCATAGCTGTTTCCTG
G89C	TGTAAAACGACGGCCAGTgctcttcaCCAGTGCTGCCCTTTAACGATTGCGTGTACTTCGCCTCCACCGAGtgaagagcGGTCATAGCTGTTTCCTG
G89E	TGTAAAACGACGGCCAGTgctcttcaCCAGTGCTGCCCTTTAACGATGAGGTGTACTTCGCCTCCACCGAGtgaagagcGGTCATAGCTGTTTCCTG
G89Q	TGTAAAACGACGGCCAGTgctcttcaCCAGTGCTGCCCTTTAACGATCAGGTGTACTTCGCCTCCACCGAGtgaagagcGGTCATAGCTGTTTCCTG
G89H	TGTAAAACGACGGCCAGTgctcttcaCCAGTGCTGCCCTTTAACGATCACGTGTACTTCGCCTCCACCGAGtgaagagcGGTCATAGCTGTTTCCTG
G89I	TGTAAAACGACGGCCAGTgctcttcaCCAGTGCTGCCCTTTAACGATATCGTGTACTTCGCCTCCACCGAGtgaagagcGGTCATAGCTGTTTCCTG
G89L	TGTAAAACGACGGCCAGTgctcttcaCCAGTGCTGCCCTTTAACGATCTGGTGTACTTCGCCTCCACCGAGtgaagagcGGTCATAGCTGTTTCCTG
G89K	TGTAAAACGACGGCCAGTgctcttcaCCAGTGCTGCCCTTTAACGATAAGGTGTACTTCGCCTCCACCGAGtgaagagcGGTCATAGCTGTTTCCTG
G89M	TGTAAAACGACGGCCAGTgctcttcaCCAGTGCTGCCCTTTAACGATATGGTGTACTTCGCCTCCACCGAGtgaagagcGGTCATAGCTGTTTCCTG
G89F	TGTAAAACGACGGCCAGTgctcttcaCCAGTGCTGCCCTTTAACGATTTCGTGTACTTCGCCTCCACCGAGtgaagagcGGTCATAGCTGTTTCCTG
G89P	TGTAAAACGACGGCCAGTgctcttcaCCAGTGCTGCCCTTTAACGATCCCGTGTACTTCGCCTCCACCGAGtgaagagcGGTCATAGCTGTTTCCTG
G89S	TGTAAAACGACGGCCAGTgctcttcaCCAGTGCTGCCCTTTAACGATAGCGTGTACTTCGCCTCCACCGAGtgaagagcGGTCATAGCTGTTTCCTG
G89T	TGTAAAACGACGGCCAGTgctcttcaCCAGTGCTGCCCTTTAACGATACCGTGTACTTCGCCTCCACCGAGtgaagagcGGTCATAGCTGTTTCCTG
G89W	TGTAAAACGACGGCCAGTgctcttcaCCAGTGCTGCCCTTTAACGATTGGGTGTACTTCGCCTCCACCGAGtgaagagcGGTCATAGCTGTTTCCTG
G89Y	TGTAAAACGACGGCCAGTgctcttcaCCAGTGCTGCCCTTTAACGATTACGTGTACTTCGCCTCCACCGAGtgaagagcGGTCATAGCTGTTTCCTG
G89V	TGTAAAACGACGGCCAGTgctcttcaCCAGTGCTGCCCTTTAACGATGTGGTGTACTTCGCCTCCACCGAGtgaagagcGGTCATAGCTGTTTCCTG
V90A	TGTAAAACGACGGCCAGTgctcttcaGTGCTGCCCTTTAACGATGGCGCCTACTTCGCCTCCACCGAGAAGtgaagagcGGTCATAGCTGTTTCCTG
V90R	TGTAAAACGACGGCCAGTgctcttcaGTGCTGCCCTTTAACGATGGCAGATACTTCGCCTCCACCGAGAAGtgaagagcGGTCATAGCTGTTTCCTG
V90N	TGTAAAACGACGGCCAGTgctcttcaGTGCTGCCCTTTAACGATGGCAACTACTTCGCCTCCACCGAGAAGtgaagagcGGTCATAGCTGTTTCCTG
V90D	TGTAAAACGACGGCCAGTgctcttcaGTGCTGCCCTTTAACGATGGCGACTACTTCGCCTCCACCGAGAAGtgaagagcGGTCATAGCTGTTTCCTG
V90C	TGTAAAACGACGGCCAGTgctcttcaGTGCTGCCCTTTAACGATGGCTGCTACTTCGCCTCCACCGAGAAGtgaagagcGGTCATAGCTGTTTCCTG
V90E	TGTAAAACGACGGCCAGTgctcttcaGTGCTGCCCTTTAACGATGGCGAGTACTTCGCCTCCACCGAGAAGtgaagagcGGTCATAGCTGTTTCCTG
V90Q	TGTAAAACGACGGCCAGTgctcttcaGTGCTGCCCTTTAACGATGGCCAGTACTTCGCCTCCACCGAGAAGtgaagagcGGTCATAGCTGTTTCCTG
V90G	TGTAAAACGACGGCCAGTgctcttcaGTGCTGCCCTTTAACGATGGCGGCTACTTCGCCTCCACCGAGAAGtgaagagcGGTCATAGCTGTTTCCTG
V90H	TGTAAAACGACGGCCAGTgctcttcaGTGCTGCCCTTTAACGATGGCCACTACTTCGCCTCCACCGAGAAGtgaagagcGGTCATAGCTGTTTCCTG
V90I	TGTAAAACGACGGCCAGTgctcttcaGTGCTGCCCTTTAACGATGGCATCTACTTCGCCTCCACCGAGAAGtgaagagcGGTCATAGCTGTTTCCTG
V90L	TGTAAAACGACGGCCAGTgctcttcaGTGCTGCCCTTTAACGATGGCCTGTACTTCGCCTCCACCGAGAAGtgaagagcGGTCATAGCTGTTTCCTG
V90K	TGTAAAACGACGGCCAGTgctcttcaGTGCTGCCCTTTAACGATGGCAAGTACTTCGCCTCCACCGAGAAGtgaagagcGGTCATAGCTGTTTCCTG
V90M	TGTAAAACGACGGCCAGTgctcttcaGTGCTGCCCTTTAACGATGGCATGTACTTCGCCTCCACCGAGAAGtgaagagcGGTCATAGCTGTTTCCTG
V90F	TGTAAAACGACGGCCAGTgctcttcaGTGCTGCCCTTTAACGATGGCTTCTACTTCGCCTCCACCGAGAAGtgaagagcGGTCATAGCTGTTTCCTG
V90P	TGTAAAACGACGGCCAGTgctcttcaGTGCTGCCCTTTAACGATGGCCCCTACTTCGCCTCCACCGAGAAGtgaagagcGGTCATAGCTGTTTCCTG
V90S	TGTAAAACGACGGCCAGTgctcttcaGTGCTGCCCTTTAACGATGGCAGCTACTTCGCCTCCACCGAGAAGtgaagagcGGTCATAGCTGTTTCCTG
V90T	TGTAAAACGACGGCCAGTgctcttcaGTGCTGCCCTTTAACGATGGCACCTACTTCGCCTCCACCGAGAAGtgaagagcGGTCATAGCTGTTTCCTG
V90W	TGTAAAACGACGGCCAGTgctcttcaGTGCTGCCCTTTAACGATGGCTGGTACTTCGCCTCCACCGAGAAGtgaagagcGGTCATAGCTGTTTCCTG
V90Y	TGTAAAACGACGGCCAGTgctcttcaGTGCTGCCCTTTAACGATGGCTACTACTTCGCCTCCACCGAGAAGtgaagagcGGTCATAGCTGTTTCCTG
Y91A	TGTAAAACGACGGCCAGTgctcttcaCTGCCCTTTAACGATGGCGTGGCCTTCGCCTCCACCGAGAAGTCTtgaagagcGGTCATAGCTGTTTCCTG
Y91R	TGTAAAACGACGGCCAGTgctcttcaCTGCCCTTTAACGATGGCGTGAGATTCGCCTCCACCGAGAAGTCTtgaagagcGGTCATAGCTGTTTCCTG
Y91N	TGTAAAACGACGGCCAGTgctcttcaCTGCCCTTTAACGATGGCGTGAACTTCGCCTCCACCGAGAAGTCTtgaagagcGGTCATAGCTGTTTCCTG
Y91D	TGTAAAACGACGGCCAGTgctcttcaCTGCCCTTTAACGATGGCGTGGACTTCGCCTCCACCGAGAAGTCTtgaagagcGGTCATAGCTGTTTCCTG
Y91C	TGTAAAACGACGGCCAGTgctcttcaCTGCCCTTTAACGATGGCGTGTGCTTCGCCTCCACCGAGAAGTCTtgaagagcGGTCATAGCTGTTTCCTG
Y91E	TGTAAAACGACGGCCAGTgctcttcaCTGCCCTTTAACGATGGCGTGGAGTTCGCCTCCACCGAGAAGTCTtgaagagcGGTCATAGCTGTTTCCTG
Y91Q	TGTAAAACGACGGCCAGTgctcttcaCTGCCCTTTAACGATGGCGTGCAGTTCGCCTCCACCGAGAAGTCTtgaagagcGGTCATAGCTGTTTCCTG
Y91G	TGTAAAACGACGGCCAGTgctcttcaCTGCCCTTTAACGATGGCGTGGGCTTCGCCTCCACCGAGAAGTCTtgaagagcGGTCATAGCTGTTTCCTG
Y91H	TGTAAAACGACGGCCAGTgctcttcaCTGCCCTTTAACGATGGCGTGCACTTCGCCTCCACCGAGAAGTCTtgaagagcGGTCATAGCTGTTTCCTG
Y91I	TGTAAAACGACGGCCAGTgctcttcaCTGCCCTTTAACGATGGCGTGATCTTCGCCTCCACCGAGAAGTCTtgaagagcGGTCATAGCTGTTTCCTG
Y91L	TGTAAAACGACGGCCAGTgctcttcaCTGCCCTTTAACGATGGCGTGCTGTTCGCCTCCACCGAGAAGTCTtgaagagcGGTCATAGCTGTTTCCTG
Y91K	TGTAAAACGACGGCCAGTgctcttcaCTGCCCTTTAACGATGGCGTGAAGTTCGCCTCCACCGAGAAGTCTtgaagagcGGTCATAGCTGTTTCCTG
Y91M	TGTAAAACGACGGCCAGTgctcttcaCTGCCCTTTAACGATGGCGTGATGTTCGCCTCCACCGAGAAGTCTtgaagagcGGTCATAGCTGTTTCCTG
Y91F	TGTAAAACGACGGCCAGTgctcttcaCTGCCCTTTAACGATGGCGTGTTCTTCGCCTCCACCGAGAAGTCTtgaagagcGGTCATAGCTGTTTCCTG
Y91P	TGTAAAACGACGGCCAGTgctcttcaCTGCCCTTTAACGATGGCGTGCCCTTCGCCTCCACCGAGAAGTCTtgaagagcGGTCATAGCTGTTTCCTG
Y91S	TGTAAAACGACGGCCAGTgctcttcaCTGCCCTTTAACGATGGCGTGAGCTTCGCCTCCACCGAGAAGTCTtgaagagcGGTCATAGCTGTTTCCTG
Y91T	TGTAAAACGACGGCCAGTgctcttcaCTGCCCTTTAACGATGGCGTGACCTTCGCCTCCACCGAGAAGTCTtgaagagcGGTCATAGCTGTTTCCTG
Y91W	TGTAAAACGACGGCCAGTgctcttcaCTGCCCTTTAACGATGGCGTGTGGTTCGCCTCCACCGAGAAGTCTtgaagagcGGTCATAGCTGTTTCCTG
Y91V	TGTAAAACGACGGCCAGTgctcttcaCTGCCCTTTAACGATGGCGTGGTGTTCGCCTCCACCGAGAAGTCTtgaagagcGGTCATAGCTGTTTCCTG
F92A	TGTAAAACGACGGCCAGTgctcttcaCCCTTTAACGATGGCGTGTACGCCGCCTCCACCGAGAAGTCTAACtgaagagcGGTCATAGCTGTTTCCTG
F92R	TGTAAAACGACGGCCAGTgctcttcaCCCTTTAACGATGGCGTGTACAGAGCCTCCACCGAGAAGTCTAACtgaagagcGGTCATAGCTGTTTCCTG
F92N	TGTAAAACGACGGCCAGTgctcttcaCCCTTTAACGATGGCGTGTACAACGCCTCCACCGAGAAGTCTAACtgaagagcGGTCATAGCTGTTTCCTG
F92D	TGTAAAACGACGGCCAGTgctcttcaCCCTTTAACGATGGCGTGTACGACGCCTCCACCGAGAAGTCTAACtgaagagcGGTCATAGCTGTTTCCTG
F92C	TGTAAAACGACGGCCAGTgctcttcaCCCTTTAACGATGGCGTGTACTGCGCCTCCACCGAGAAGTCTAACtgaagagcGGTCATAGCTGTTTCCTG
F92E	TGTAAAACGACGGCCAGTgctcttcaCCCTTTAACGATGGCGTGTACGAGGCCTCCACCGAGAAGTCTAACtgaagagcGGTCATAGCTGTTTCCTG
F92Q	TGTAAAACGACGGCCAGTgctcttcaCCCTTTAACGATGGCGTGTACCAGGCCTCCACCGAGAAGTCTAACtgaagagcGGTCATAGCTGTTTCCTG
F92G	TGTAAAACGACGGCCAGTgctcttcaCCCTTTAACGATGGCGTGTACGGCGCCTCCACCGAGAAGTCTAACtgaagagcGGTCATAGCTGTTTCCTG
F92H	TGTAAAACGACGGCCAGTgctcttcaCCCTTTAACGATGGCGTGTACCACGCCTCCACCGAGAAGTCTAACtgaagagcGGTCATAGCTGTTTCCTG
F92I	TGTAAAACGACGGCCAGTgctcttcaCCCTTTAACGATGGCGTGTACATCGCCTCCACCGAGAAGTCTAACtgaagagcGGTCATAGCTGTTTCCTG
F92L	TGTAAAACGACGGCCAGTgctcttcaCCCTTTAACGATGGCGTGTACCTGGCCTCCACCGAGAAGTCTAACtgaagagcGGTCATAGCTGTTTCCTG
F92K	TGTAAAACGACGGCCAGTgctcttcaCCCTTTAACGATGGCGTGTACAAGGCCTCCACCGAGAAGTCTAACtgaagagcGGTCATAGCTGTTTCCTG
F92M	TGTAAAACGACGGCCAGTgctcttcaCCCTTTAACGATGGCGTGTACATGGCCTCCACCGAGAAGTCTAACtgaagagcGGTCATAGCTGTTTCCTG
F92P	TGTAAAACGACGGCCAGTgctcttcaCCCTTTAACGATGGCGTGTACCCCGCCTCCACCGAGAAGTCTAACtgaagagcGGTCATAGCTGTTTCCTG
F92S	TGTAAAACGACGGCCAGTgctcttcaCCCTTTAACGATGGCGTGTACAGCGCCTCCACCGAGAAGTCTAACtgaagagcGGTCATAGCTGTTTCCTG
F92T	TGTAAAACGACGGCCAGTgctcttcaCCCTTTAACGATGGCGTGTACACCGCCTCCACCGAGAAGTCTAACtgaagagcGGTCATAGCTGTTTCCTG
F92W	TGTAAAACGACGGCCAGTgctcttcaCCCTTTAACGATGGCGTGTACTGGGCCTCCACCGAGAAGTCTAACtgaagagcGGTCATAGCTGTTTCCTG
F92Y	TGTAAAACGACGGCCAGTgctcttcaCCCTTTAACGATGGCGTGTACTACGCCTCCACCGAGAAGTCTAACtgaagagcGGTCATAGCTGTTTCCTG
F92V	TGTAAAACGACGGCCAGTgctcttcaCCCTTTAACGATGGCGTGTACGTGGCCTCCACCGAGAAGTCTAACtgaagagcGGTCATAGCTGTTTCCTG
A93R	TGTAAAACGACGGCCAGTgctcttcaTTTAACGATGGCGTGTACTTCAGATCCACCGAGAAGTCTAACATCtgaagagcGGTCATAGCTGTTTCCTG
A93N	TGTAAAACGACGGCCAGTgctcttcaTTTAACGATGGCGTGTACTTCAACTCCACCGAGAAGTCTAACATCtgaagagcGGTCATAGCTGTTTCCTG
A93D	TGTAAAACGACGGCCAGTgctcttcaTTTAACGATGGCGTGTACTTCGACTCCACCGAGAAGTCTAACATCtgaagagcGGTCATAGCTGTTTCCTG
A93C	TGTAAAACGACGGCCAGTgctcttcaTTTAACGATGGCGTGTACTTCTGCTCCACCGAGAAGTCTAACATCtgaagagcGGTCATAGCTGTTTCCTG
A93E	TGTAAAACGACGGCCAGTgctcttcaTTTAACGATGGCGTGTACTTCGAGTCCACCGAGAAGTCTAACATCtgaagagcGGTCATAGCTGTTTCCTG
A93Q	TGTAAAACGACGGCCAGTgctcttcaTTTAACGATGGCGTGTACTTCCAGTCCACCGAGAAGTCTAACATCtgaagagcGGTCATAGCTGTTTCCTG
A93G	TGTAAAACGACGGCCAGTgctcttcaTTTAACGATGGCGTGTACTTCGGCTCCACCGAGAAGTCTAACATCtgaagagcGGTCATAGCTGTTTCCTG
A93H	TGTAAAACGACGGCCAGTgctcttcaTTTAACGATGGCGTGTACTTCCACTCCACCGAGAAGTCTAACATCtgaagagcGGTCATAGCTGTTTCCTG
A93I	TGTAAAACGACGGCCAGTgctcttcaTTTAACGATGGCGTGTACTTCATCTCCACCGAGAAGTCTAACATCtgaagagcGGTCATAGCTGTTTCCTG
A93L	TGTAAAACGACGGCCAGTgctcttcaTTTAACGATGGCGTGTACTTCCTGTCCACCGAGAAGTCTAACATCtgaagagcGGTCATAGCTGTTTCCTG
A93K	TGTAAAACGACGGCCAGTgctcttcaTTTAACGATGGCGTGTACTTCAAGTCCACCGAGAAGTCTAACATCtgaagagcGGTCATAGCTGTTTCCTG
A93M	TGTAAAACGACGGCCAGTgctcttcaTTTAACGATGGCGTGTACTTCATGTCCACCGAGAAGTCTAACATCtgaagagcGGTCATAGCTGTTTCCTG
A93F	TGTAAAACGACGGCCAGTgctcttcaTTTAACGATGGCGTGTACTTCTTCTCCACCGAGAAGTCTAACATCtgaagagcGGTCATAGCTGTTTCCTG
A93P	TGTAAAACGACGGCCAGTgctcttcaTTTAACGATGGCGTGTACTTCCCCTCCACCGAGAAGTCTAACATCtgaagagcGGTCATAGCTGTTTCCTG
A93S	TGTAAAACGACGGCCAGTgctcttcaTTTAACGATGGCGTGTACTTCAGCTCCACCGAGAAGTCTAACATCtgaagagcGGTCATAGCTGTTTCCTG
A93T	TGTAAAACGACGGCCAGTgctcttcaTTTAACGATGGCGTGTACTTCACCTCCACCGAGAAGTCTAACATCtgaagagcGGTCATAGCTGTTTCCTG
A93W	TGTAAAACGACGGCCAGTgctcttcaTTTAACGATGGCGTGTACTTCTGGTCCACCGAGAAGTCTAACATCtgaagagcGGTCATAGCTGTTTCCTG
A93Y	TGTAAAACGACGGCCAGTgctcttcaTTTAACGATGGCGTGTACTTCTACTCCACCGAGAAGTCTAACATCtgaagagcGGTCATAGCTGTTTCCTG
A93V	TGTAAAACGACGGCCAGTgctcttcaTTTAACGATGGCGTGTACTTCGTGTCCACCGAGAAGTCTAACATCtgaagagcGGTCATAGCTGTTTCCTG
S94A	TGTAAAACGACGGCCAGTgctcttcaAACGATGGCGTGTACTTCGCCGCCACCGAGAAGTCTAACATCATCtgaagagcGGTCATAGCTGTTTCCTG
S94R	TGTAAAACGACGGCCAGTgctcttcaAACGATGGCGTGTACTTCGCCAGAACCGAGAAGTCTAACATCATCtgaagagcGGTCATAGCTGTTTCCTG
S94N	TGTAAAACGACGGCCAGTgctcttcaAACGATGGCGTGTACTTCGCCAACACCGAGAAGTCTAACATCATCtgaagagcGGTCATAGCTGTTTCCTG
S94D	TGTAAAACGACGGCCAGTgctcttcaAACGATGGCGTGTACTTCGCCGACACCGAGAAGTCTAACATCATCtgaagagcGGTCATAGCTGTTTCCTG
S94C	TGTAAAACGACGGCCAGTgctcttcaAACGATGGCGTGTACTTCGCCTGCACCGAGAAGTCTAACATCATCtgaagagcGGTCATAGCTGTTTCCTG
S94E	TGTAAAACGACGGCCAGTgctcttcaAACGATGGCGTGTACTTCGCCGAGACCGAGAAGTCTAACATCATCtgaagagcGGTCATAGCTGTTTCCTG
S94Q	TGTAAAACGACGGCCAGTgctcttcaAACGATGGCGTGTACTTCGCCCAGACCGAGAAGTCTAACATCATCtgaagagcGGTCATAGCTGTTTCCTG
S94G	TGTAAAACGACGGCCAGTgctcttcaAACGATGGCGTGTACTTCGCCGGCACCGAGAAGTCTAACATCATCtgaagagcGGTCATAGCTGTTTCCTG
S94H	TGTAAAACGACGGCCAGTgctcttcaAACGATGGCGTGTACTTCGCCCACACCGAGAAGTCTAACATCATCtgaagagcGGTCATAGCTGTTTCCTG
S94I	TGTAAAACGACGGCCAGTgctcttcaAACGATGGCGTGTACTTCGCCATCACCGAGAAGTCTAACATCATCtgaagagcGGTCATAGCTGTTTCCTG
S94L	TGTAAAACGACGGCCAGTgctcttcaAACGATGGCGTGTACTTCGCCCTGACCGAGAAGTCTAACATCATCtgaagagcGGTCATAGCTGTTTCCTG
S94K	TGTAAAACGACGGCCAGTgctcttcaAACGATGGCGTGTACTTCGCCAAGACCGAGAAGTCTAACATCATCtgaagagcGGTCATAGCTGTTTCCTG
S94M	TGTAAAACGACGGCCAGTgctcttcaAACGATGGCGTGTACTTCGCCATGACCGAGAAGTCTAACATCATCtgaagagcGGTCATAGCTGTTTCCTG
S94F	TGTAAAACGACGGCCAGTgctcttcaAACGATGGCGTGTACTTCGCCTTCACCGAGAAGTCTAACATCATCtgaagagcGGTCATAGCTGTTTCCTG
S94P	TGTAAAACGACGGCCAGTgctcttcaAACGATGGCGTGTACTTCGCCCCCACCGAGAAGTCTAACATCATCtgaagagcGGTCATAGCTGTTTCCTG
S94T	TGTAAAACGACGGCCAGTgctcttcaAACGATGGCGTGTACTTCGCCACCACCGAGAAGTCTAACATCATCtgaagagcGGTCATAGCTGTTTCCTG
S94W	TGTAAAACGACGGCCAGTgctcttcaAACGATGGCGTGTACTTCGCCTGGACCGAGAAGTCTAACATCATCtgaagagcGGTCATAGCTGTTTCCTG
S94Y	TGTAAAACGACGGCCAGTgctcttcaAACGATGGCGTGTACTTCGCCTACACCGAGAAGTCTAACATCATCtgaagagcGGTCATAGCTGTTTCCTG
S94V	TGTAAAACGACGGCCAGTgctcttcaAACGATGGCGTGTACTTCGCCGTGACCGAGAAGTCTAACATCATCtgaagagcGGTCATAGCTGTTTCCTG
T95A	TGTAAAACGACGGCCAGTgctcttcaGATGGCGTGTACTTCGCCTCCGCCGAGAAGTCTAACATCATCAGAtgaagagcGGTCATAGCTGTTTCCTG
T95R	TGTAAAACGACGGCCAGTgctcttcaGATGGCGTGTACTTCGCCTCCAGAGAGAAGTCTAACATCATCAGAtgaagagcGGTCATAGCTGTTTCCTG
T95N	TGTAAAACGACGGCCAGTgctcttcaGATGGCGTGTACTTCGCCTCCAACGAGAAGTCTAACATCATCAGAtgaagagcGGTCATAGCTGTTTCCTG
T95D	TGTAAAACGACGGCCAGTgctcttcaGATGGCGTGTACTTCGCCTCCGACGAGAAGTCTAACATCATCAGAtgaagagcGGTCATAGCTGTTTCCTG
T95C	TGTAAAACGACGGCCAGTgctcttcaGATGGCGTGTACTTCGCCTCCTGCGAGAAGTCTAACATCATCAGAtgaagagcGGTCATAGCTGTTTCCTG
T95E	TGTAAAACGACGGCCAGTgctcttcaGATGGCGTGTACTTCGCCTCCGAGGAGAAGTCTAACATCATCAGAtgaagagcGGTCATAGCTGTTTCCTG
T95Q	TGTAAAACGACGGCCAGTgctcttcaGATGGCGTGTACTTCGCCTCCCAGGAGAAGTCTAACATCATCAGAtgaagagcGGTCATAGCTGTTTCCTG
T95G	TGTAAAACGACGGCCAGTgctcttcaGATGGCGTGTACTTCGCCTCCGGCGAGAAGTCTAACATCATCAGAtgaagagcGGTCATAGCTGTTTCCTG
T95H	TGTAAAACGACGGCCAGTgctcttcaGATGGCGTGTACTTCGCCTCCCACGAGAAGTCTAACATCATCAGAtgaagagcGGTCATAGCTGTTTCCTG
T95I	TGTAAAACGACGGCCAGTgctcttcaGATGGCGTGTACTTCGCCTCCATCGAGAAGTCTAACATCATCAGAtgaagagcGGTCATAGCTGTTTCCTG
T95L	TGTAAAACGACGGCCAGTgctcttcaGATGGCGTGTACTTCGCCTCCCTGGAGAAGTCTAACATCATCAGAtgaagagcGGTCATAGCTGTTTCCTG
T95K	TGTAAAACGACGGCCAGTgctcttcaGATGGCGTGTACTTCGCCTCCAAGGAGAAGTCTAACATCATCAGAtgaagagcGGTCATAGCTGTTTCCTG
T95M	TGTAAAACGACGGCCAGTgctcttcaGATGGCGTGTACTTCGCCTCCATGGAGAAGTCTAACATCATCAGAtgaagagcGGTCATAGCTGTTTCCTG
T95F	TGTAAAACGACGGCCAGTgctcttcaGATGGCGTGTACTTCGCCTCCTTCGAGAAGTCTAACATCATCAGAtgaagagcGGTCATAGCTGTTTCCTG
T95P	TGTAAAACGACGGCCAGTgctcttcaGATGGCGTGTACTTCGCCTCCCCCGAGAAGTCTAACATCATCAGAtgaagagcGGTCATAGCTGTTTCCTG
T95S	TGTAAAACGACGGCCAGTgctcttcaGATGGCGTGTACTTCGCCTCCAGCGAGAAGTCTAACATCATCAGAtgaagagcGGTCATAGCTGTTTCCTG
T95W	TGTAAAACGACGGCCAGTgctcttcaGATGGCGTGTACTTCGCCTCCTGGGAGAAGTCTAACATCATCAGAtgaagagcGGTCATAGCTGTTTCCTG
T95Y	TGTAAAACGACGGCCAGTgctcttcaGATGGCGTGTACTTCGCCTCCTACGAGAAGTCTAACATCATCAGAtgaagagcGGTCATAGCTGTTTCCTG
T95V	TGTAAAACGACGGCCAGTgctcttcaGATGGCGTGTACTTCGCCTCCGTGGAGAAGTCTAACATCATCAGAtgaagagcGGTCATAGCTGTTTCCTG
E96A	TGTAAAACGACGGCCAGTgctcttcaGGCGTGTACTTCGCCTCCACCGCCAAGTCTAACATCATCAGAGGCtgaagagcGGTCATAGCTGTTTCCTG
E96R	TGTAAAACGACGGCCAGTgctcttcaGGCGTGTACTTCGCCTCCACCAGAAAGTCTAACATCATCAGAGGCtgaagagcGGTCATAGCTGTTTCCTG
E96N	TGTAAAACGACGGCCAGTgctcttcaGGCGTGTACTTCGCCTCCACCAACAAGTCTAACATCATCAGAGGCtgaagagcGGTCATAGCTGTTTCCTG
E96D	TGTAAAACGACGGCCAGTgctcttcaGGCGTGTACTTCGCCTCCACCGACAAGTCTAACATCATCAGAGGCtgaagagcGGTCATAGCTGTTTCCTG
E96C	TGTAAAACGACGGCCAGTgctcttcaGGCGTGTACTTCGCCTCCACCTGCAAGTCTAACATCATCAGAGGCtgaagagcGGTCATAGCTGTTTCCTG
E96Q	TGTAAAACGACGGCCAGTgctcttcaGGCGTGTACTTCGCCTCCACCCAGAAGTCTAACATCATCAGAGGCtgaagagcGGTCATAGCTGTTTCCTG
E96G	TGTAAAACGACGGCCAGTgctcttcaGGCGTGTACTTCGCCTCCACCGGCAAGTCTAACATCATCAGAGGCtgaagagcGGTCATAGCTGTTTCCTG
E96H	TGTAAAACGACGGCCAGTgctcttcaGGCGTGTACTTCGCCTCCACCCACAAGTCTAACATCATCAGAGGCtgaagagcGGTCATAGCTGTTTCCTG
E96I	TGTAAAACGACGGCCAGTgctcttcaGGCGTGTACTTCGCCTCCACCATCAAGTCTAACATCATCAGAGGCtgaagagcGGTCATAGCTGTTTCCTG
E96L	TGTAAAACGACGGCCAGTgctcttcaGGCGTGTACTTCGCCTCCACCCTGAAGTCTAACATCATCAGAGGCtgaagagcGGTCATAGCTGTTTCCTG
E96K	TGTAAAACGACGGCCAGTgctcttcaGGCGTGTACTTCGCCTCCACCAAGAAGTCTAACATCATCAGAGGCtgaagagcGGTCATAGCTGTTTCCTG
E96M	TGTAAAACGACGGCCAGTgctcttcaGGCGTGTACTTCGCCTCCACCATGAAGTCTAACATCATCAGAGGCtgaagagcGGTCATAGCTGTTTCCTG
E96F	TGTAAAACGACGGCCAGTgctcttcaGGCGTGTACTTCGCCTCCACCTTCAAGTCTAACATCATCAGAGGCtgaagagcGGTCATAGCTGTTTCCTG
E96P	TGTAAAACGACGGCCAGTgctcttcaGGCGTGTACTTCGCCTCCACCCCCAAGTCTAACATCATCAGAGGCtgaagagcGGTCATAGCTGTTTCCTG
E96S	TGTAAAACGACGGCCAGTgctcttcaGGCGTGTACTTCGCCTCCACCAGCAAGTCTAACATCATCAGAGGCtgaagagcGGTCATAGCTGTTTCCTG
E96T	TGTAAAACGACGGCCAGTgctcttcaGGCGTGTACTTCGCCTCCACCACCAAGTCTAACATCATCAGAGGCtgaagagcGGTCATAGCTGTTTCCTG
E96W	TGTAAAACGACGGCCAGTgctcttcaGGCGTGTACTTCGCCTCCACCTGGAAGTCTAACATCATCAGAGGCtgaagagcGGTCATAGCTGTTTCCTG
E96Y	TGTAAAACGACGGCCAGTgctcttcaGGCGTGTACTTCGCCTCCACCTACAAGTCTAACATCATCAGAGGCtgaagagcGGTCATAGCTGTTTCCTG
E96V	TGTAAAACGACGGCCAGTgctcttcaGGCGTGTACTTCGCCTCCACCGTGAAGTCTAACATCATCAGAGGCtgaagagcGGTCATAGCTGTTTCCTG
K97A	TGTAAAACGACGGCCAGTgctcttcaGTGTACTTCGCCTCCACCGAGGCCTCTAACATCATCAGAGGCTGGtgaagagcGGTCATAGCTGTTTCCTG
K97R	TGTAAAACGACGGCCAGTgctcttcaGTGTACTTCGCCTCCACCGAGAGATCTAACATCATCAGAGGCTGGtgaagagcGGTCATAGCTGTTTCCTG
K97N	TGTAAAACGACGGCCAGTgctcttcaGTGTACTTCGCCTCCACCGAGAACTCTAACATCATCAGAGGCTGGtgaagagcGGTCATAGCTGTTTCCTG
K97D	TGTAAAACGACGGCCAGTgctcttcaGTGTACTTCGCCTCCACCGAGGACTCTAACATCATCAGAGGCTGGtgaagagcGGTCATAGCTGTTTCCTG
K97C	TGTAAAACGACGGCCAGTgctcttcaGTGTACTTCGCCTCCACCGAGTGCTCTAACATCATCAGAGGCTGGtgaagagcGGTCATAGCTGTTTCCTG
K97E	TGTAAAACGACGGCCAGTgctcttcaGTGTACTTCGCCTCCACCGAGGAGTCTAACATCATCAGAGGCTGGtgaagagcGGTCATAGCTGTTTCCTG
K97Q	TGTAAAACGACGGCCAGTgctcttcaGTGTACTTCGCCTCCACCGAGCAGTCTAACATCATCAGAGGCTGGtgaagagcGGTCATAGCTGTTTCCTG
K97G	TGTAAAACGACGGCCAGTgctcttcaGTGTACTTCGCCTCCACCGAGGGCTCTAACATCATCAGAGGCTGGtgaagagcGGTCATAGCTGTTTCCTG
K97H	TGTAAAACGACGGCCAGTgctcttcaGTGTACTTCGCCTCCACCGAGCACTCTAACATCATCAGAGGCTGGtgaagagcGGTCATAGCTGTTTCCTG
K97I	TGTAAAACGACGGCCAGTgctcttcaGTGTACTTCGCCTCCACCGAGATCTCTAACATCATCAGAGGCTGGtgaagagcGGTCATAGCTGTTTCCTG
K97L	TGTAAAACGACGGCCAGTgctcttcaGTGTACTTCGCCTCCACCGAGCTGTCTAACATCATCAGAGGCTGGtgaagagcGGTCATAGCTGTTTCCTG
K97M	TGTAAAACGACGGCCAGTgctcttcaGTGTACTTCGCCTCCACCGAGATGTCTAACATCATCAGAGGCTGGtgaagagcGGTCATAGCTGTTTCCTG
K97F	TGTAAAACGACGGCCAGTgctcttcaGTGTACTTCGCCTCCACCGAGTTCTCTAACATCATCAGAGGCTGGtgaagagcGGTCATAGCTGTTTCCTG
K97P	TGTAAAACGACGGCCAGTgctcttcaGTGTACTTCGCCTCCACCGAGCCCTCTAACATCATCAGAGGCTGGtgaagagcGGTCATAGCTGTTTCCTG
K97S	TGTAAAACGACGGCCAGTgctcttcaGTGTACTTCGCCTCCACCGAGAGCTCTAACATCATCAGAGGCTGGtgaagagcGGTCATAGCTGTTTCCTG
K97T	TGTAAAACGACGGCCAGTgctcttcaGTGTACTTCGCCTCCACCGAGACCTCTAACATCATCAGAGGCTGGtgaagagcGGTCATAGCTGTTTCCTG
K97W	TGTAAAACGACGGCCAGTgctcttcaGTGTACTTCGCCTCCACCGAGTGGTCTAACATCATCAGAGGCTGGtgaagagcGGTCATAGCTGTTTCCTG
K97Y	TGTAAAACGACGGCCAGTgctcttcaGTGTACTTCGCCTCCACCGAGTACTCTAACATCATCAGAGGCTGGtgaagagcGGTCATAGCTGTTTCCTG
K97V	TGTAAAACGACGGCCAGTgctcttcaGTGTACTTCGCCTCCACCGAGGTGTCTAACATCATCAGAGGCTGGtgaagagcGGTCATAGCTGTTTCCTG
S98A	TGTAAAACGACGGCCAGTgctcttcaTACTTCGCCTCCACCGAGAAGGCCAACATCATCAGAGGCTGGATCtgaagagcGGTCATAGCTGTTTCCTG
S98R	TGTAAAACGACGGCCAGTgctcttcaTACTTCGCCTCCACCGAGAAGAGAAACATCATCAGAGGCTGGATCtgaagagcGGTCATAGCTGTTTCCTG
S98N	TGTAAAACGACGGCCAGTgctcttcaTACTTCGCCTCCACCGAGAAGAACAACATCATCAGAGGCTGGATCtgaagagcGGTCATAGCTGTTTCCTG
S98D	TGTAAAACGACGGCCAGTgctcttcaTACTTCGCCTCCACCGAGAAGGACAACATCATCAGAGGCTGGATCtgaagagcGGTCATAGCTGTTTCCTG
S98C	TGTAAAACGACGGCCAGTgctcttcaTACTTCGCCTCCACCGAGAAGTGCAACATCATCAGAGGCTGGATCtgaagagcGGTCATAGCTGTTTCCTG
S98E	TGTAAAACGACGGCCAGTgctcttcaTACTTCGCCTCCACCGAGAAGGAGAACATCATCAGAGGCTGGATCtgaagagcGGTCATAGCTGTTTCCTG
S98Q	TGTAAAACGACGGCCAGTgctcttcaTACTTCGCCTCCACCGAGAAGCAGAACATCATCAGAGGCTGGATCtgaagagcGGTCATAGCTGTTTCCTG
S98G	TGTAAAACGACGGCCAGTgctcttcaTACTTCGCCTCCACCGAGAAGGGCAACATCATCAGAGGCTGGATCtgaagagcGGTCATAGCTGTTTCCTG
S98H	TGTAAAACGACGGCCAGTgctcttcaTACTTCGCCTCCACCGAGAAGCACAACATCATCAGAGGCTGGATCtgaagagcGGTCATAGCTGTTTCCTG
S98I	TGTAAAACGACGGCCAGTgctcttcaTACTTCGCCTCCACCGAGAAGATCAACATCATCAGAGGCTGGATCtgaagagcGGTCATAGCTGTTTCCTG
S98L	TGTAAAACGACGGCCAGTgctcttcaTACTTCGCCTCCACCGAGAAGCTGAACATCATCAGAGGCTGGATCtgaagagcGGTCATAGCTGTTTCCTG
S98K	TGTAAAACGACGGCCAGTgctcttcaTACTTCGCCTCCACCGAGAAGAAGAACATCATCAGAGGCTGGATCtgaagagcGGTCATAGCTGTTTCCTG
S98M	TGTAAAACGACGGCCAGTgctcttcaTACTTCGCCTCCACCGAGAAGATGAACATCATCAGAGGCTGGATCtgaagagcGGTCATAGCTGTTTCCTG
S98F	TGTAAAACGACGGCCAGTgctcttcaTACTTCGCCTCCACCGAGAAGTTCAACATCATCAGAGGCTGGATCtgaagagcGGTCATAGCTGTTTCCTG
S98P	TGTAAAACGACGGCCAGTgctcttcaTACTTCGCCTCCACCGAGAAGCCCAACATCATCAGAGGCTGGATCtgaagagcGGTCATAGCTGTTTCCTG
S98T	TGTAAAACGACGGCCAGTgctcttcaTACTTCGCCTCCACCGAGAAGACCAACATCATCAGAGGCTGGATCtgaagagcGGTCATAGCTGTTTCCTG
S98W	TGTAAAACGACGGCCAGTgctcttcaTACTTCGCCTCCACCGAGAAGTGGAACATCATCAGAGGCTGGATCtgaagagcGGTCATAGCTGTTTCCTG
S98Y	TGTAAAACGACGGCCAGTgctcttcaTACTTCGCCTCCACCGAGAAGTACAACATCATCAGAGGCTGGATCtgaagagcGGTCATAGCTGTTTCCTG
S98V	TGTAAAACGACGGCCAGTgctcttcaTACTTCGCCTCCACCGAGAAGGTGAACATCATCAGAGGCTGGATCtgaagagcGGTCATAGCTGTTTCCTG
N99A	TGTAAAACGACGGCCAGTgctcttcaTTCGCCTCCACCGAGAAGTCTGCCATCATCAGAGGCTGGATCTTTtgaagagcGGTCATAGCTGTTTCCTG
N99R	TGTAAAACGACGGCCAGTgctcttcaTTCGCCTCCACCGAGAAGTCTAGAATCATCAGAGGCTGGATCTTTtgaagagcGGTCATAGCTGTTTCCTG
N99D	TGTAAAACGACGGCCAGTgctcttcaTTCGCCTCCACCGAGAAGTCTGACATCATCAGAGGCTGGATCTTTtgaagagcGGTCATAGCTGTTTCCTG
N99C	TGTAAAACGACGGCCAGTgctcttcaTTCGCCTCCACCGAGAAGTCTTGCATCATCAGAGGCTGGATCTTTtgaagagcGGTCATAGCTGTTTCCTG
N99E	TGTAAAACGACGGCCAGTgctcttcaTTCGCCTCCACCGAGAAGTCTGAGATCATCAGAGGCTGGATCTTTtgaagagcGGTCATAGCTGTTTCCTG
N99Q	TGTAAAACGACGGCCAGTgctcttcaTTCGCCTCCACCGAGAAGTCTCAGATCATCAGAGGCTGGATCTTTtgaagagcGGTCATAGCTGTTTCCTG
N99G	TGTAAAACGACGGCCAGTgctcttcaTTCGCCTCCACCGAGAAGTCTGGCATCATCAGAGGCTGGATCTTTtgaagagcGGTCATAGCTGTTTCCTG
N99H	TGTAAAACGACGGCCAGTgctcttcaTTCGCCTCCACCGAGAAGTCTCACATCATCAGAGGCTGGATCTTTtgaagagcGGTCATAGCTGTTTCCTG
N99I	TGTAAAACGACGGCCAGTgctcttcaTTCGCCTCCACCGAGAAGTCTATCATCATCAGAGGCTGGATCTTTtgaagagcGGTCATAGCTGTTTCCTG
N99L	TGTAAAACGACGGCCAGTgctcttcaTTCGCCTCCACCGAGAAGTCTCTGATCATCAGAGGCTGGATCTTTtgaagagcGGTCATAGCTGTTTCCTG
N99K	TGTAAAACGACGGCCAGTgctcttcaTTCGCCTCCACCGAGAAGTCTAAGATCATCAGAGGCTGGATCTTTtgaagagcGGTCATAGCTGTTTCCTG
N99M	TGTAAAACGACGGCCAGTgctcttcaTTCGCCTCCACCGAGAAGTCTATGATCATCAGAGGCTGGATCTTTtgaagagcGGTCATAGCTGTTTCCTG
N99F	TGTAAAACGACGGCCAGTgctcttcaTTCGCCTCCACCGAGAAGTCTTTCATCATCAGAGGCTGGATCTTTtgaagagcGGTCATAGCTGTTTCCTG
N99P	TGTAAAACGACGGCCAGTgctcttcaTTCGCCTCCACCGAGAAGTCTCCCATCATCAGAGGCTGGATCTTTtgaagagcGGTCATAGCTGTTTCCTG
N99S	TGTAAAACGACGGCCAGTgctcttcaTTCGCCTCCACCGAGAAGTCTAGCATCATCAGAGGCTGGATCTTTtgaagagcGGTCATAGCTGTTTCCTG
N99T	TGTAAAACGACGGCCAGTgctcttcaTTCGCCTCCACCGAGAAGTCTACCATCATCAGAGGCTGGATCTTTtgaagagcGGTCATAGCTGTTTCCTG
N99W	TGTAAAACGACGGCCAGTgctcttcaTTCGCCTCCACCGAGAAGTCTTGGATCATCAGAGGCTGGATCTTTtgaagagcGGTCATAGCTGTTTCCTG
N99Y	TGTAAAACGACGGCCAGTgctcttcaTTCGCCTCCACCGAGAAGTCTTACATCATCAGAGGCTGGATCTTTtgaagagcGGTCATAGCTGTTTCCTG
N99V	TGTAAAACGACGGCCAGTgctcttcaTTCGCCTCCACCGAGAAGTCTGTGATCATCAGAGGCTGGATCTTTtgaagagcGGTCATAGCTGTTTCCTG
I100A	TGTAAAACGACGGCCAGTgctcttcaGCCTCCACCGAGAAGTCTAACGCCATCAGAGGCTGGATCTTTGGCtgaagagcGGTCATAGCTGTTTCCTG
I100R	TGTAAAACGACGGCCAGTgctcttcaGCCTCCACCGAGAAGTCTAACAGAATCAGAGGCTGGATCTTTGGCtgaagagcGGTCATAGCTGTTTCCTG
I100N	TGTAAAACGACGGCCAGTgctcttcaGCCTCCACCGAGAAGTCTAACAACATCAGAGGCTGGATCTTTGGCtgaagagcGGTCATAGCTGTTTCCTG
I100D	TGTAAAACGACGGCCAGTgctcttcaGCCTCCACCGAGAAGTCTAACGACATCAGAGGCTGGATCTTTGGCtgaagagcGGTCATAGCTGTTTCCTG
I100C	TGTAAAACGACGGCCAGTgctcttcaGCCTCCACCGAGAAGTCTAACTGCATCAGAGGCTGGATCTTTGGCtgaagagcGGTCATAGCTGTTTCCTG
I100E	TGTAAAACGACGGCCAGTgctcttcaGCCTCCACCGAGAAGTCTAACGAGATCAGAGGCTGGATCTTTGGCtgaagagcGGTCATAGCTGTTTCCTG
I100Q	TGTAAAACGACGGCCAGTgctcttcaGCCTCCACCGAGAAGTCTAACCAGATCAGAGGCTGGATCTTTGGCtgaagagcGGTCATAGCTGTTTCCTG
I100G	TGTAAAACGACGGCCAGTgctcttcaGCCTCCACCGAGAAGTCTAACGGCATCAGAGGCTGGATCTTTGGCtgaagagcGGTCATAGCTGTTTCCTG
I100H	TGTAAAACGACGGCCAGTgctcttcaGCCTCCACCGAGAAGTCTAACCACATCAGAGGCTGGATCTTTGGCtgaagagcGGTCATAGCTGTTTCCTG
I100L	TGTAAAACGACGGCCAGTgctcttcaGCCTCCACCGAGAAGTCTAACCTGATCAGAGGCTGGATCTTTGGCtgaagagcGGTCATAGCTGTTTCCTG
I100K	TGTAAAACGACGGCCAGTgctcttcaGCCTCCACCGAGAAGTCTAACAAGATCAGAGGCTGGATCTTTGGCtgaagagcGGTCATAGCTGTTTCCTG
I100M	TGTAAAACGACGGCCAGTgctcttcaGCCTCCACCGAGAAGTCTAACATGATCAGAGGCTGGATCTTTGGCtgaagagcGGTCATAGCTGTTTCCTG
I100F	TGTAAAACGACGGCCAGTgctcttcaGCCTCCACCGAGAAGTCTAACTTCATCAGAGGCTGGATCTTTGGCtgaagagcGGTCATAGCTGTTTCCTG
I100P	TGTAAAACGACGGCCAGTgctcttcaGCCTCCACCGAGAAGTCTAACCCCATCAGAGGCTGGATCTTTGGCtgaagagcGGTCATAGCTGTTTCCTG
I100S	TGTAAAACGACGGCCAGTgctcttcaGCCTCCACCGAGAAGTCTAACAGCATCAGAGGCTGGATCTTTGGCtgaagagcGGTCATAGCTGTTTCCTG
I100T	TGTAAAACGACGGCCAGTgctcttcaGCCTCCACCGAGAAGTCTAACACCATCAGAGGCTGGATCTTTGGCtgaagagcGGTCATAGCTGTTTCCTG
I100W	TGTAAAACGACGGCCAGTgctcttcaGCCTCCACCGAGAAGTCTAACTGGATCAGAGGCTGGATCTTTGGCtgaagagcGGTCATAGCTGTTTCCTG
I100Y	TGTAAAACGACGGCCAGTgctcttcaGCCTCCACCGAGAAGTCTAACTACATCAGAGGCTGGATCTTTGGCtgaagagcGGTCATAGCTGTTTCCTG
I100V	TGTAAAACGACGGCCAGTgctcttcaGCCTCCACCGAGAAGTCTAACGTGATCAGAGGCTGGATCTTTGGCtgaagagcGGTCATAGCTGTTTCCTG
I101A	TGTAAAACGACGGCCAGTgctcttcaTCCACCGAGAAGTCTAACATCGCCAGAGGCTGGATCTTTGGCACCtgaagagcGGTCATAGCTGTTTCCTG
I101R	TGTAAAACGACGGCCAGTgctcttcaTCCACCGAGAAGTCTAACATCAGAAGAGGCTGGATCTTTGGCACCtgaagagcGGTCATAGCTGTTTCCTG
I101N	TGTAAAACGACGGCCAGTgctcttcaTCCACCGAGAAGTCTAACATCAACAGAGGCTGGATCTTTGGCACCtgaagagcGGTCATAGCTGTTTCCTG
I101D	TGTAAAACGACGGCCAGTgctcttcaTCCACCGAGAAGTCTAACATCGACAGAGGCTGGATCTTTGGCACCtgaagagcGGTCATAGCTGTTTCCTG
I101C	TGTAAAACGACGGCCAGTgctcttcaTCCACCGAGAAGTCTAACATCTGCAGAGGCTGGATCTTTGGCACCtgaagagcGGTCATAGCTGTTTCCTG
I101E	TGTAAAACGACGGCCAGTgctcttcaTCCACCGAGAAGTCTAACATCGAGAGAGGCTGGATCTTTGGCACCtgaagagcGGTCATAGCTGTTTCCTG
I101Q	TGTAAAACGACGGCCAGTgctcttcaTCCACCGAGAAGTCTAACATCCAGAGAGGCTGGATCTTTGGCACCtgaagagcGGTCATAGCTGTTTCCTG
I101G	TGTAAAACGACGGCCAGTgctcttcaTCCACCGAGAAGTCTAACATCGGCAGAGGCTGGATCTTTGGCACCtgaagagcGGTCATAGCTGTTTCCTG
I101H	TGTAAAACGACGGCCAGTgctcttcaTCCACCGAGAAGTCTAACATCCACAGAGGCTGGATCTTTGGCACCtgaagagcGGTCATAGCTGTTTCCTG
I101L	TGTAAAACGACGGCCAGTgctcttcaTCCACCGAGAAGTCTAACATCCTGAGAGGCTGGATCTTTGGCACCtgaagagcGGTCATAGCTGTTTCCTG
I101K	TGTAAAACGACGGCCAGTgctcttcaTCCACCGAGAAGTCTAACATCAAGAGAGGCTGGATCTTTGGCACCtgaagagcGGTCATAGCTGTTTCCTG
I101M	TGTAAAACGACGGCCAGTgctcttcaTCCACCGAGAAGTCTAACATCATGAGAGGCTGGATCTTTGGCACCtgaagagcGGTCATAGCTGTTTCCTG
I101F	TGTAAAACGACGGCCAGTgctcttcaTCCACCGAGAAGTCTAACATCTTCAGAGGCTGGATCTTTGGCACCtgaagagcGGTCATAGCTGTTTCCTG
I101P	TGTAAAACGACGGCCAGTgctcttcaTCCACCGAGAAGTCTAACATCCCCAGAGGCTGGATCTTTGGCACCtgaagagcGGTCATAGCTGTTTCCTG
I101S	TGTAAAACGACGGCCAGTgctcttcaTCCACCGAGAAGTCTAACATCAGCAGAGGCTGGATCTTTGGCACCtgaagagcGGTCATAGCTGTTTCCTG
I101T	TGTAAAACGACGGCCAGTgctcttcaTCCACCGAGAAGTCTAACATCACCAGAGGCTGGATCTTTGGCACCtgaagagcGGTCATAGCTGTTTCCTG
I101W	TGTAAAACGACGGCCAGTgctcttcaTCCACCGAGAAGTCTAACATCTGGAGAGGCTGGATCTTTGGCACCtgaagagcGGTCATAGCTGTTTCCTG
I101Y	TGTAAAACGACGGCCAGTgctcttcaTCCACCGAGAAGTCTAACATCTACAGAGGCTGGATCTTTGGCACCtgaagagcGGTCATAGCTGTTTCCTG
I101V	TGTAAAACGACGGCCAGTgctcttcaTCCACCGAGAAGTCTAACATCGTGAGAGGCTGGATCTTTGGCACCtgaagagcGGTCATAGCTGTTTCCTG
R102A	TGTAAAACGACGGCCAGTgctcttcaACCGAGAAGTCTAACATCATCGCCGGCTGGATCTTTGGCACCACAtgaagagcGGTCATAGCTGTTTCCTG
R102N	TGTAAAACGACGGCCAGTgctcttcaACCGAGAAGTCTAACATCATCAACGGCTGGATCTTTGGCACCACAtgaagagcGGTCATAGCTGTTTCCTG
R102D	TGTAAAACGACGGCCAGTgctcttcaACCGAGAAGTCTAACATCATCGACGGCTGGATCTTTGGCACCACAtgaagagcGGTCATAGCTGTTTCCTG
R102C	TGTAAAACGACGGCCAGTgctcttcaACCGAGAAGTCTAACATCATCTGCGGCTGGATCTTTGGCACCACAtgaagagcGGTCATAGCTGTTTCCTG
R102E	TGTAAAACGACGGCCAGTgctcttcaACCGAGAAGTCTAACATCATCGAGGGCTGGATCTTTGGCACCACAtgaagagcGGTCATAGCTGTTTCCTG
R102Q	TGTAAAACGACGGCCAGTgctcttcaACCGAGAAGTCTAACATCATCCAGGGCTGGATCTTTGGCACCACAtgaagagcGGTCATAGCTGTTTCCTG
R102G	TGTAAAACGACGGCCAGTgctcttcaACCGAGAAGTCTAACATCATCGGCGGCTGGATCTTTGGCACCACAtgaagagcGGTCATAGCTGTTTCCTG
R102H	TGTAAAACGACGGCCAGTgctcttcaACCGAGAAGTCTAACATCATCCACGGCTGGATCTTTGGCACCACAtgaagagcGGTCATAGCTGTTTCCTG
R102I	TGTAAAACGACGGCCAGTgctcttcaACCGAGAAGTCTAACATCATCATCGGCTGGATCTTTGGCACCACAtgaagagcGGTCATAGCTGTTTCCTG
R102L	TGTAAAACGACGGCCAGTgctcttcaACCGAGAAGTCTAACATCATCCTGGGCTGGATCTTTGGCACCACAtgaagagcGGTCATAGCTGTTTCCTG
R102K	TGTAAAACGACGGCCAGTgctcttcaACCGAGAAGTCTAACATCATCAAGGGCTGGATCTTTGGCACCACAtgaagagcGGTCATAGCTGTTTCCTG
R102M	TGTAAAACGACGGCCAGTgctcttcaACCGAGAAGTCTAACATCATCATGGGCTGGATCTTTGGCACCACAtgaagagcGGTCATAGCTGTTTCCTG
R102F	TGTAAAACGACGGCCAGTgctcttcaACCGAGAAGTCTAACATCATCTTCGGCTGGATCTTTGGCACCACAtgaagagcGGTCATAGCTGTTTCCTG
R102P	TGTAAAACGACGGCCAGTgctcttcaACCGAGAAGTCTAACATCATCCCCGGCTGGATCTTTGGCACCACAtgaagagcGGTCATAGCTGTTTCCTG
R102S	TGTAAAACGACGGCCAGTgctcttcaACCGAGAAGTCTAACATCATCAGCGGCTGGATCTTTGGCACCACAtgaagagcGGTCATAGCTGTTTCCTG
R102T	TGTAAAACGACGGCCAGTgctcttcaACCGAGAAGTCTAACATCATCACCGGCTGGATCTTTGGCACCACAtgaagagcGGTCATAGCTGTTTCCTG
R102W	TGTAAAACGACGGCCAGTgctcttcaACCGAGAAGTCTAACATCATCTGGGGCTGGATCTTTGGCACCACAtgaagagcGGTCATAGCTGTTTCCTG
R102Y	TGTAAAACGACGGCCAGTgctcttcaACCGAGAAGTCTAACATCATCTACGGCTGGATCTTTGGCACCACAtgaagagcGGTCATAGCTGTTTCCTG
R102V	TGTAAAACGACGGCCAGTgctcttcaACCGAGAAGTCTAACATCATCGTGGGCTGGATCTTTGGCACCACAtgaagagcGGTCATAGCTGTTTCCTG
G103A	TGTAAAACGACGGCCAGTgctcttcaGAGAAGTCTAACATCATCAGAGCCTGGATCTTTGGCACCACACTGtgaagagcGGTCATAGCTGTTTCCTG
G103R	TGTAAAACGACGGCCAGTgctcttcaGAGAAGTCTAACATCATCAGAAGATGGATCTTTGGCACCACACTGtgaagagcGGTCATAGCTGTTTCCTG
G103N	TGTAAAACGACGGCCAGTgctcttcaGAGAAGTCTAACATCATCAGAAACTGGATCTTTGGCACCACACTGtgaagagcGGTCATAGCTGTTTCCTG
G103D	TGTAAAACGACGGCCAGTgctcttcaGAGAAGTCTAACATCATCAGAGACTGGATCTTTGGCACCACACTGtgaagagcGGTCATAGCTGTTTCCTG
G103C	TGTAAAACGACGGCCAGTgctcttcaGAGAAGTCTAACATCATCAGATGCTGGATCTTTGGCACCACACTGtgaagagcGGTCATAGCTGTTTCCTG
G103E	TGTAAAACGACGGCCAGTgctcttcaGAGAAGTCTAACATCATCAGAGAGTGGATCTTTGGCACCACACTGtgaagagcGGTCATAGCTGTTTCCTG
G103Q	TGTAAAACGACGGCCAGTgctcttcaGAGAAGTCTAACATCATCAGACAGTGGATCTTTGGCACCACACTGtgaagagcGGTCATAGCTGTTTCCTG
G103H	TGTAAAACGACGGCCAGTgctcttcaGAGAAGTCTAACATCATCAGACACTGGATCTTTGGCACCACACTGtgaagagcGGTCATAGCTGTTTCCTG
G103I	TGTAAAACGACGGCCAGTgctcttcaGAGAAGTCTAACATCATCAGAATCTGGATCTTTGGCACCACACTGtgaagagcGGTCATAGCTGTTTCCTG
G103L	TGTAAAACGACGGCCAGTgctcttcaGAGAAGTCTAACATCATCAGACTGTGGATCTTTGGCACCACACTGtgaagagcGGTCATAGCTGTTTCCTG
G103K	TGTAAAACGACGGCCAGTgctcttcaGAGAAGTCTAACATCATCAGAAAGTGGATCTTTGGCACCACACTGtgaagagcGGTCATAGCTGTTTCCTG
G103M	TGTAAAACGACGGCCAGTgctcttcaGAGAAGTCTAACATCATCAGAATGTGGATCTTTGGCACCACACTGtgaagagcGGTCATAGCTGTTTCCTG
G103F	TGTAAAACGACGGCCAGTgctcttcaGAGAAGTCTAACATCATCAGATTCTGGATCTTTGGCACCACACTGtgaagagcGGTCATAGCTGTTTCCTG
G103P	TGTAAAACGACGGCCAGTgctcttcaGAGAAGTCTAACATCATCAGACCCTGGATCTTTGGCACCACACTGtgaagagcGGTCATAGCTGTTTCCTG
G103S	TGTAAAACGACGGCCAGTgctcttcaGAGAAGTCTAACATCATCAGAAGCTGGATCTTTGGCACCACACTGtgaagagcGGTCATAGCTGTTTCCTG
G103T	TGTAAAACGACGGCCAGTgctcttcaGAGAAGTCTAACATCATCAGAACCTGGATCTTTGGCACCACACTGtgaagagcGGTCATAGCTGTTTCCTG
G103W	TGTAAAACGACGGCCAGTgctcttcaGAGAAGTCTAACATCATCAGATGGTGGATCTTTGGCACCACACTGtgaagagcGGTCATAGCTGTTTCCTG
G103Y	TGTAAAACGACGGCCAGTgctcttcaGAGAAGTCTAACATCATCAGATACTGGATCTTTGGCACCACACTGtgaagagcGGTCATAGCTGTTTCCTG
G103V	TGTAAAACGACGGCCAGTgctcttcaGAGAAGTCTAACATCATCAGAGTGTGGATCTTTGGCACCACACTGtgaagagcGGTCATAGCTGTTTCCTG
W104A	TGTAAAACGACGGCCAGTgctcttcaAAGTCTAACATCATCAGAGGCGCCATCTTTGGCACCACACTGGACtgaagagcGGTCATAGCTGTTTCCTG
W104R	TGTAAAACGACGGCCAGTgctcttcaAAGTCTAACATCATCAGAGGCAGAATCTTTGGCACCACACTGGACtgaagagcGGTCATAGCTGTTTCCTG
W104N	TGTAAAACGACGGCCAGTgctcttcaAAGTCTAACATCATCAGAGGCAACATCTTTGGCACCACACTGGACtgaagagcGGTCATAGCTGTTTCCTG
W104D	TGTAAAACGACGGCCAGTgctcttcaAAGTCTAACATCATCAGAGGCGACATCTTTGGCACCACACTGGACtgaagagcGGTCATAGCTGTTTCCTG
W104C	TGTAAAACGACGGCCAGTgctcttcaAAGTCTAACATCATCAGAGGCTGCATCTTTGGCACCACACTGGACtgaagagcGGTCATAGCTGTTTCCTG
W104E	TGTAAAACGACGGCCAGTgctcttcaAAGTCTAACATCATCAGAGGCGAGATCTTTGGCACCACACTGGACtgaagagcGGTCATAGCTGTTTCCTG
W104Q	TGTAAAACGACGGCCAGTgctcttcaAAGTCTAACATCATCAGAGGCCAGATCTTTGGCACCACACTGGACtgaagagcGGTCATAGCTGTTTCCTG
W104G	TGTAAAACGACGGCCAGTgctcttcaAAGTCTAACATCATCAGAGGCGGCATCTTTGGCACCACACTGGACtgaagagcGGTCATAGCTGTTTCCTG
W104H	TGTAAAACGACGGCCAGTgctcttcaAAGTCTAACATCATCAGAGGCCACATCTTTGGCACCACACTGGACtgaagagcGGTCATAGCTGTTTCCTG
W104I	TGTAAAACGACGGCCAGTgctcttcaAAGTCTAACATCATCAGAGGCATCATCTTTGGCACCACACTGGACtgaagagcGGTCATAGCTGTTTCCTG
W104L	TGTAAAACGACGGCCAGTgctcttcaAAGTCTAACATCATCAGAGGCCTGATCTTTGGCACCACACTGGACtgaagagcGGTCATAGCTGTTTCCTG
W104K	TGTAAAACGACGGCCAGTgctcttcaAAGTCTAACATCATCAGAGGCAAGATCTTTGGCACCACACTGGACtgaagagcGGTCATAGCTGTTTCCTG
W104M	TGTAAAACGACGGCCAGTgctcttcaAAGTCTAACATCATCAGAGGCATGATCTTTGGCACCACACTGGACtgaagagcGGTCATAGCTGTTTCCTG
W104F	TGTAAAACGACGGCCAGTgctcttcaAAGTCTAACATCATCAGAGGCTTCATCTTTGGCACCACACTGGACtgaagagcGGTCATAGCTGTTTCCTG
W104P	TGTAAAACGACGGCCAGTgctcttcaAAGTCTAACATCATCAGAGGCCCCATCTTTGGCACCACACTGGACtgaagagcGGTCATAGCTGTTTCCTG
W104S	TGTAAAACGACGGCCAGTgctcttcaAAGTCTAACATCATCAGAGGCAGCATCTTTGGCACCACACTGGACtgaagagcGGTCATAGCTGTTTCCTG
W104T	TGTAAAACGACGGCCAGTgctcttcaAAGTCTAACATCATCAGAGGCACCATCTTTGGCACCACACTGGACtgaagagcGGTCATAGCTGTTTCCTG
W104Y	TGTAAAACGACGGCCAGTgctcttcaAAGTCTAACATCATCAGAGGCTACATCTTTGGCACCACACTGGACtgaagagcGGTCATAGCTGTTTCCTG
W104V	TGTAAAACGACGGCCAGTgctcttcaAAGTCTAACATCATCAGAGGCGTGATCTTTGGCACCACACTGGACtgaagagcGGTCATAGCTGTTTCCTG
I105A	TGTAAAACGACGGCCAGTgctcttcaTCTAACATCATCAGAGGCTGGGCCTTTGGCACCACACTGGACAGCtgaagagcGGTCATAGCTGTTTCCTG
I105R	TGTAAAACGACGGCCAGTgctcttcaTCTAACATCATCAGAGGCTGGAGATTTGGCACCACACTGGACAGCtgaagagcGGTCATAGCTGTTTCCTG
I105N	TGTAAAACGACGGCCAGTgctcttcaTCTAACATCATCAGAGGCTGGAACTTTGGCACCACACTGGACAGCtgaagagcGGTCATAGCTGTTTCCTG
I105D	TGTAAAACGACGGCCAGTgctcttcaTCTAACATCATCAGAGGCTGGGACTTTGGCACCACACTGGACAGCtgaagagcGGTCATAGCTGTTTCCTG
I105C	TGTAAAACGACGGCCAGTgctcttcaTCTAACATCATCAGAGGCTGGTGCTTTGGCACCACACTGGACAGCtgaagagcGGTCATAGCTGTTTCCTG
I105E	TGTAAAACGACGGCCAGTgctcttcaTCTAACATCATCAGAGGCTGGGAGTTTGGCACCACACTGGACAGCtgaagagcGGTCATAGCTGTTTCCTG
I105Q	TGTAAAACGACGGCCAGTgctcttcaTCTAACATCATCAGAGGCTGGCAGTTTGGCACCACACTGGACAGCtgaagagcGGTCATAGCTGTTTCCTG
I105G	TGTAAAACGACGGCCAGTgctcttcaTCTAACATCATCAGAGGCTGGGGCTTTGGCACCACACTGGACAGCtgaagagcGGTCATAGCTGTTTCCTG
I105H	TGTAAAACGACGGCCAGTgctcttcaTCTAACATCATCAGAGGCTGGCACTTTGGCACCACACTGGACAGCtgaagagcGGTCATAGCTGTTTCCTG
I105L	TGTAAAACGACGGCCAGTgctcttcaTCTAACATCATCAGAGGCTGGCTGTTTGGCACCACACTGGACAGCtgaagagcGGTCATAGCTGTTTCCTG
I105K	TGTAAAACGACGGCCAGTgctcttcaTCTAACATCATCAGAGGCTGGAAGTTTGGCACCACACTGGACAGCtgaagagcGGTCATAGCTGTTTCCTG
I105M	TGTAAAACGACGGCCAGTgctcttcaTCTAACATCATCAGAGGCTGGATGTTTGGCACCACACTGGACAGCtgaagagcGGTCATAGCTGTTTCCTG
I105F	TGTAAAACGACGGCCAGTgctcttcaTCTAACATCATCAGAGGCTGGTTCTTTGGCACCACACTGGACAGCtgaagagcGGTCATAGCTGTTTCCTG
I105P	TGTAAAACGACGGCCAGTgctcttcaTCTAACATCATCAGAGGCTGGCCCTTTGGCACCACACTGGACAGCtgaagagcGGTCATAGCTGTTTCCTG
I105S	TGTAAAACGACGGCCAGTgctcttcaTCTAACATCATCAGAGGCTGGAGCTTTGGCACCACACTGGACAGCtgaagagcGGTCATAGCTGTTTCCTG
I105T	TGTAAAACGACGGCCAGTgctcttcaTCTAACATCATCAGAGGCTGGACCTTTGGCACCACACTGGACAGCtgaagagcGGTCATAGCTGTTTCCTG
I105W	TGTAAAACGACGGCCAGTgctcttcaTCTAACATCATCAGAGGCTGGTGGTTTGGCACCACACTGGACAGCtgaagagcGGTCATAGCTGTTTCCTG
I105Y	TGTAAAACGACGGCCAGTgctcttcaTCTAACATCATCAGAGGCTGGTACTTTGGCACCACACTGGACAGCtgaagagcGGTCATAGCTGTTTCCTG
I105V	TGTAAAACGACGGCCAGTgctcttcaTCTAACATCATCAGAGGCTGGGTGTTTGGCACCACACTGGACAGCtgaagagcGGTCATAGCTGTTTCCTG
F106A	TGTAAAACGACGGCCAGTgctcttcaAACATCATCAGAGGCTGGATCGCCGGCACCACACTGGACAGCAAGtgaagagcGGTCATAGCTGTTTCCTG
F106R	TGTAAAACGACGGCCAGTgctcttcaAACATCATCAGAGGCTGGATCAGAGGCACCACACTGGACAGCAAGtgaagagcGGTCATAGCTGTTTCCTG
F106N	TGTAAAACGACGGCCAGTgctcttcaAACATCATCAGAGGCTGGATCAACGGCACCACACTGGACAGCAAGtgaagagcGGTCATAGCTGTTTCCTG
F106D	TGTAAAACGACGGCCAGTgctcttcaAACATCATCAGAGGCTGGATCGACGGCACCACACTGGACAGCAAGtgaagagcGGTCATAGCTGTTTCCTG
F106C	TGTAAAACGACGGCCAGTgctcttcaAACATCATCAGAGGCTGGATCTGCGGCACCACACTGGACAGCAAGtgaagagcGGTCATAGCTGTTTCCTG
F106E	TGTAAAACGACGGCCAGTgctcttcaAACATCATCAGAGGCTGGATCGAGGGCACCACACTGGACAGCAAGtgaagagcGGTCATAGCTGTTTCCTG
F106Q	TGTAAAACGACGGCCAGTgctcttcaAACATCATCAGAGGCTGGATCCAGGGCACCACACTGGACAGCAAGtgaagagcGGTCATAGCTGTTTCCTG
F106G	TGTAAAACGACGGCCAGTgctcttcaAACATCATCAGAGGCTGGATCGGCGGCACCACACTGGACAGCAAGtgaagagcGGTCATAGCTGTTTCCTG
F106H	TGTAAAACGACGGCCAGTgctcttcaAACATCATCAGAGGCTGGATCCACGGCACCACACTGGACAGCAAGtgaagagcGGTCATAGCTGTTTCCTG
F106I	TGTAAAACGACGGCCAGTgctcttcaAACATCATCAGAGGCTGGATCATCGGCACCACACTGGACAGCAAGtgaagagcGGTCATAGCTGTTTCCTG
F106L	TGTAAAACGACGGCCAGTgctcttcaAACATCATCAGAGGCTGGATCCTGGGCACCACACTGGACAGCAAGtgaagagcGGTCATAGCTGTTTCCTG
F106K	TGTAAAACGACGGCCAGTgctcttcaAACATCATCAGAGGCTGGATCAAGGGCACCACACTGGACAGCAAGtgaagagcGGTCATAGCTGTTTCCTG
F106M	TGTAAAACGACGGCCAGTgctcttcaAACATCATCAGAGGCTGGATCATGGGCACCACACTGGACAGCAAGtgaagagcGGTCATAGCTGTTTCCTG
F106P	TGTAAAACGACGGCCAGTgctcttcaAACATCATCAGAGGCTGGATCCCCGGCACCACACTGGACAGCAAGtgaagagcGGTCATAGCTGTTTCCTG
F106S	TGTAAAACGACGGCCAGTgctcttcaAACATCATCAGAGGCTGGATCAGCGGCACCACACTGGACAGCAAGtgaagagcGGTCATAGCTGTTTCCTG
F106T	TGTAAAACGACGGCCAGTgctcttcaAACATCATCAGAGGCTGGATCACCGGCACCACACTGGACAGCAAGtgaagagcGGTCATAGCTGTTTCCTG
F106W	TGTAAAACGACGGCCAGTgctcttcaAACATCATCAGAGGCTGGATCTGGGGCACCACACTGGACAGCAAGtgaagagcGGTCATAGCTGTTTCCTG
F106Y	TGTAAAACGACGGCCAGTgctcttcaAACATCATCAGAGGCTGGATCTACGGCACCACACTGGACAGCAAGtgaagagcGGTCATAGCTGTTTCCTG
F106V	TGTAAAACGACGGCCAGTgctcttcaAACATCATCAGAGGCTGGATCGTGGGCACCACACTGGACAGCAAGtgaagagcGGTCATAGCTGTTTCCTG
G107A	TGTAAAACGACGGCCAGTgctcttcaATCATCAGAGGCTGGATCTTTGCCACCACACTGGACAGCAAGACAtgaagagcGGTCATAGCTGTTTCCTG
G107R	TGTAAAACGACGGCCAGTgctcttcaATCATCAGAGGCTGGATCTTTAGAACCACACTGGACAGCAAGACAtgaagagcGGTCATAGCTGTTTCCTG
G107N	TGTAAAACGACGGCCAGTgctcttcaATCATCAGAGGCTGGATCTTTAACACCACACTGGACAGCAAGACAtgaagagcGGTCATAGCTGTTTCCTG
G107D	TGTAAAACGACGGCCAGTgctcttcaATCATCAGAGGCTGGATCTTTGACACCACACTGGACAGCAAGACAtgaagagcGGTCATAGCTGTTTCCTG
[truncated: 21,808 more rows]
