# Supplementary material for: High-throughput screening of spike variants uncovers the key residues that alter the affinity and antigenicity of SARS-CoV-2
Source: Cell Discov. 2023 Apr 11;9:40. doi: 10.1038/s41421-023-00534-2 (PMC10088716; doi:10.1038/s41421-023-00534-2)
Supplement: Supplementary file 3 — Supplementary Data S2. Fold change for ACE2 affinity [file 41421_2023_534_MOESM3_ESM.xlsx]

## Sheet: Affinity
	The fold change of each mutational type for ACE2 affinity
Position	A	R	N	D	C	Q	E	G	H	I	L	K	M	F	P	S	T	W	Y	V
M1	ND	ND	ND	ND	ND	ND	ND	ND	ND	ND	ND	ND	WT	ND	ND	ND	ND	ND	ND	ND
F2	ND	ND	ND	ND	0.326037	ND	ND	ND	ND	0.758054	0.904214	ND	ND	WT	ND	0.952205	ND	ND	1.41069	0.390579
V3	1.23838	1.39476	ND	0.456269	ND	0.499867	0.862219	1.44094	ND	1.57118	0.936028	0.426596	1.24828	1.00388	0	ND	ND	0.450618	ND	WT
F4	0	0.0439842	0.522715	0.214065	0.306003	0.427262	0.186771	1.7416	0.853935	0.912116	0.576236	0.828622	2.35176	WT	0.026792	0.67199	0.247796	0.388905	0.956027	0.638526
L5	3.11103	0.43836	0.330594	0.37973	ND	0.354054	0.466309	2.43763	1.13744	1.9185	WT	0.134051	1.10471	0.957931	0.658773	0.69403	0.574112	2.60668	0.910337	0.964406
V6	0.74554	0.013188	0.117344	0.147757	ND	0.572972	0.348604	0.656698	0.373627	1.73048	0.624435	0.0430844	0.656361	1.74988	0.225328	0.577732	0.617881	0.588686	0.311626	WT
L7	0.393103	0.515743	0.361089	0.528881	ND	0.357028	0.125118	0.124594	0.0940053	0.8726	WT	0.128743	0.31291	1.25502	0.735929	0.109338	0.85645	0.665287	0.717099	1.10851
L8	0.334661	0.418817	0.186964	0.273278	ND	0.405593	0.0698939	0.323233	0.246368	1.33208	WT	0.0453786	0.356751	1.60467	0.361016	0.152489	0.281512	1.31065	0.268818	0.655725
P9	0.450434	0.762125	0.463396	1.15894	0.460799	0.275796	1.38416	0.270773	0.476804	0.307603	0.549327	0.662299	0.478403	0.261782	WT	0.978592	0.424265	0.492636	0.356714	0.322822
L10	0.668543	0.461289	0.8405	0.180029	ND	0.813512	0.647097	0	1.05102	1.15208	WT	0.61093	0.834299	0.324831	0.628412	0.375543	0.245784	0.0591863	1.50019	0.860256
V11	1.12293	0.358089	0.213499	0.0150153	ND	0	0.291351	1.10106	0.153945	0.328278	1.14933	0.34268	0.626474	0.26888	0.0284604	1.00561	0.0691182	0.248697	0.365074	WT
S12	0.318738	0.431751	1.07613	0.14765	0.622003	ND	ND	1.06824	0.0519749	0.785723	0.417437	4.11191	0.979983	0.879738	0.0713009	WT	0.682589	0	0.748256	1.73664
S13	0.30662	0.706298	0	0.0828114	2.22541	ND	ND	4.49771	0.0112518	0.044675	0.875563	ND	0.522502	0.552666	1.15682	WT	0.764777	0.341599	0.429535	0.257622
Q14	0.0142333	1.49597	0.502473	1.43875	0.0689575	WT	0.656348	0.0537584	0.635088	1.21367	0.969986	0.572688	0.555093	1.33658	0.563281	0.61674	1.35618	1.05966	1.58596	0.425703
C15	0.103677	0.79	0	0.868481	WT	0.118715	0.0537584	0.776505	0.151821	0.0644306	0.551871	0.426998	ND	0.362631	1.12803	0.525192	0.0891124	0.60915	0.279314	0.400407
V16	0.757037	0.802467	0.0806132	0.0146613	ND	0.428934	0.375735	0.885323	2.771	0.336085	0.728601	0.0788302	0.839817	0.235292	0	0.155916	0.107343	0.447519	2.85424	WT
N17	0.0967654	0.622017	WT	0.844777	0.373398	0.643708	0.882061	2.55646	0.306013	0.658348	0.772234	0.925882	0.223707	0.0459782	0.4158	0.282406	0.619747	0	0.686743	0.0387061
L18	0.580525	0.302173	0.351053	1.34026	ND	0.584718	0.0884822	0.705323	0.440914	0.394473	WT	0.157796	0.89526	0.813628	0.83292	0.243141	0.261892	4.24776	0.251218	1.04092
T19	0.614611	1.3698	0.503292	0.206039	0.0429136	1.09445	0.565667	2.24576	0.632566	0.399619	0.0104273	0.605217	0.229837	0.659596	0.340456	0.836495	WT	0.813265	0.612061	0.154794
T20	1.01968	1.11272	1.42143	ND	1.16481	0.653176	0.57544	0.678397	ND	0.794153	0.703443	0.515207	0.235912	0.286811	0.851672	0.681331	WT	1.23273	ND	0.455175
R21	0.87087	WT	1.81149	1.47191	0.304388	0.802228	1.26814	0.939723	1.40074	1.01474	0.646097	1.32705	0.974595	1.7032	3.2191	0.701374	1.00301	0.889677	1.65684	0.467481
T22	1.13492	1.11741	1.26284	0.762156	0.234926	0.0172796	1.40593	2.90296	0.199816	1.33459	0.32411	0.864054	1.223	1.52956	1.03365	0.987519	WT	2.1741	0.196805	1.25532
Q23	1.09345	1.61603	0.73617	1.25159	0.27106	WT	1.88762	0.610449	0.987688	0.948815	0.826137	0.662014	0.0726803	0.462337	0.582125	0	0.970821	1.25284	2.71472	0.898489
L24	0.386603	0.90761	1.55131	1.75127	ND	0.747907	1.74069	1.56976	1.61895	1.26486	WT	0.556133	0.68076	1.20949	1.29292	0.794162	1.4728	0.544554	0.74722	1.11615
P25	0.989682	0.700672	1.47128	2.5702	0.418815	1.40413	0.50084	0.0340902	0.87173	2.54273	1.70056	0.749985	1.45074	0.580749	WT	1.04048	0.654712	0.156566	0.911585	0.85119
P26	0.697118	0.684169	1.00864	0.478243	0.729237	0.468769	0.889886	0.0379553	0.879024	1.28459	0.670091	0.777624	1.18475	1.00172	WT	1.00908	1.13321	1.46817	0.526095	3.73604
A27	WT	0.833025	1.91221	0.647561	0.131802	1.59083	0.29419	0.816255	1.57853	0.305674	0.442752	1.67059	0.663129	0.426328	0.602435	0.337873	0.967282	0.365034	0.167806	1.49239
Y28	0.176703	0.756771	0.770877	0.316811	0.250783	0.210442	0.221719	0.546708	1.03576	1.89763	2.30225	0.58546	ND	0.910981	0.053163	0.683114	0.685735	1.33785	WT	0.613556
T29	0.748357	0.701081	0.439482	0.0261516	0.587852	1.17128	2.41634	0.476113	0.218338	0.711081	1.06241	1.4662	0.056809	0.339289	0.339312	0.467031	WT	0.299797	1.6107	0.975049
N30	0.130397	0.537085	WT	0.408557	1.78635	0.177444	0.0271743	0.323462	0.487921	0.922677	0.233889	0.624952	0.155718	0.147799	0.0245585	0.569964	0.678567	ND	0.755806	0
S31	0.249551	0.86313	0.0253352	0.0489952	0.269847	0.144229	0.131953	0.0142302	0.0341534	0.0911523	0.956056	0.158422	0.0295262	0.582847	0.538314	WT	0.345913	0.147836	0.0914173	0.222797
F32	0.105847	0.0239718	0.703606	2.89678	0.211739	0.302673	1.52827	0.0981557	0.828231	0.708131	0.980293	2.82117	1.40145	WT	0.14013	0.896641	0.44038	1.48735	0.872392	0.571233
T33	0.218157	1.15374	1.25021	ND	0.195374	2.08379	0.201251	0.131845	ND	0.638003	0.229686	0.764618	1.80397	0.318235	0.410237	0.677426	WT	0.0350357	ND	0.892877
R34	0.484953	WT	0.0744349	0.524475	0.167505	0.483674	0.0207833	0.639909	0.240711	0	0.386007	0.114459	0	0.0435661	0.547992	0.0734586	0.310839	0.601914	0.194207	0.0580593
G35	0.913666	0.402956	0	0.289541	0.467804	0.130557	0.401945	WT	0	0.0229005	0.0658791	0.118269	0	0.0732564	0.381839	0.256704	0.050607	0.222501	0	0.340002
V36	0.573703	0.0723625	0.114393	0.0997602	ND	0.0995185	0.173605	0.472556	0.13224	0.908293	0.774448	0.0365215	1.12825	0.124436	0.0694999	0.56569	0.478501	0.526903	0.0928608	WT
Y37	0.0847373	0	0.317515	0.0865868	0.271431	0.338278	0	0.159413	0.613566	0.339489	0.0564214	0.397495	0.232735	0.40245	0.108138	0.167803	0.058024	0.313169	WT	0.22793
Y38	0.0284665	0.148985	0.86081	0.360791	0.29012	0.218416	0.0286103	0	0.726153	1.28369	0.198762	0.320635	ND	0.584171	0.227732	0.547502	0.0690101	0.653741	WT	0.107114
P39	0.138594	0.508115	0.161032	0.255281	0.0403189	0.736002	0.841065	0	0.273958	0.0561348	0.392041	0.194263	0.0203939	1.03408	WT	0.527245	0.417338	0.107347	0.00912879	0.40124
D40	0.232573	0.0691181	0.497944	WT	0.081682	0.166687	0.556804	0.288215	0.404036	0.184157	0.135477	2.53759	0.131673	0.00286288	0.0811643	0.113916	0.21107	0.244096	0.179293	0.40372
K41	0	0.532121	1.00013	0.894096	0.151697	0.496303	0.642385	0.48289	0.164257	0.209336	0.947756	WT	0.637395	0.160556	0.643072	0.367441	0.553631	0.0213276	0.0541887	0.0797454
V42	1.18031	1.77759	1.06399	0.289004	ND	0.586875	0.897976	1.10006	1.41001	0	0.571816	0.169993	0.331301	0.0616398	0.0298407	0.0439842	0.438583	0.47484	0.270374	WT
F43	1.19947	11.8	3.07843	1.1404	0.548712	2.35014	2.38357	0.0681052	0.697093	1.25519	0.925	0	0.872776	WT	5.24007	1.47197	5.6174	0.241913	0.831742	1.05177
R44	0.16834	WT	0.151821	ND	0.117918	0	0.888707	0.62568	0.0241914	0.187792	0.412751	0.236565	0.0226132	0.265866	0.408347	0.199816	0.218411	0	0.138236	0.283473
S45	0.551357	0.759453	0.181597	0.105557	0.0682128	4.14659	1.51574	2.04304	0.104936	0.409167	0.47355	5.42961	1.3865	0.800928	0.884612	WT	0.883668	0.617316	0.429034	0
S46	1.37725	0.935465	0.949011	1.25503	0.482576	ND	ND	1.79115	0.290299	0.199703	1.40897	0.154443	0.906569	0.100102	0.0227732	WT	0.538838	0.133219	0.250324	0.287272
V47	1.19144	0.0325331	0.237075	0.309365	ND	0	0.687123	0.797348	0.0390399	0.902473	0.473173	0.257437	1.31669	0.689989	0.0159812	2.47108	2.05871	0.131998	1.25683	WT
L48	5.87961	0.585475	7.18964	6.96836	ND	1.75198	3.89532	3.95983	1.09976	1.5387	WT	0.441256	1.46807	0.995837	2.0415	1.43282	6.80476	0.133807	6.53377	2.68309
H49	0.175116	0.398671	0.281019	0.442998	0.0624171	0.36885	0.433733	0.0134396	WT	0.212984	0.686691	0.318008	1.0181	0.223639	0.238234	0.261916	0.913663	1.06492	1.41902	0.0863727
S50	0.428154	2.05603	0.0831392	0.0137912	1.26102	0.662553	0.184077	0.0967651	0.273538	1.39173	2.62829	3.82111	0.818741	2.61286	1.37905	WT	0.988379	3.75859	1.14968	3.71829
T51	0.388754	0.260793	0.184918	ND	0.573654	1.1711	0.149836	0.191191	ND	0.726971	0.532676	0.393562	0.576156	0.523441	0.352181	0.540625	WT	0.238305	0.227732	1.88378
Q52	0.214455	1.03844	1.01216	0.183536	0.139781	WT	0.936368	0.112319	0.792769	0.367184	0.969687	0.489954	0.722604	1.18959	0.319692	0.409029	0.691422	1.79947	1.20949	1.37881
D53	0.171595	0	0.625586	WT	0.230116	0.57241	0.226742	0.380732	0.165237	1.60831	0.235121	0.0935523	ND	0.44938	0.131406	0.0692259	0.194609	0.0240411	0.17073	0.210039
L54	0.0296237	0.482075	0.080376	0.54793	ND	0.635808	0.00780365	0	1.44762	0.148039	WT	0.180324	0.591261	0.461258	0.804948	0.379415	0.214872	0.350445	1.07927	1.27867
F55	0.203016	0.374256	0.0667593	0.226723	0.214059	0.0146923	0.115636	0.0509292	0	0.252732	0.459992	0.0153097	0.016869	WT	0.832893	0.513877	0.0803761	0.0340185	0.205585	0.362768
L56	0.147233	0.484566	0.181018	0	ND	0.240193	0.188247	0.331671	0.0688487	0.289348	WT	0.0470395	0.440625	0.166962	0.594357	0.216723	0.0899166	0.239648	0.103289	0.172474
P57	0.238766	0.203371	0.292467	0.168616	0.170579	0.0555737	0.0679341	0.026792	0.358673	0.156506	0.475437	0.0817328	0.095111	0.029774	WT	0.364475	0.196256	0.0259193	0.415713	0.382125
F58	0.249748	0.296896	1.32777	0.195329	0.0983094	0.179679	0.24249	0.0245302	0.309195	0.185421	0.296092	0.0664077	0.227407	WT	0.151389	0.446047	0.0964402	0.199194	0.598316	0.15481
F59	0.0451025	0.193532	0.3061	0.462159	0.29765	0.818712	1.90203	0.0295425	1.42626	0.386702	0.702823	0.0658315	0.734075	WT	0.144879	0.529949	0.11118	0.708932	0.640049	0.271062
S60	0.0919652	0.0764616	0.105506	0.198801	0.36677	0.0294337	0.21254	0.32141	0.239983	0.0303642	0.780972	0.136111	0.262158	0.303263	0.504829	WT	0.365148	0.159841	0.120553	0.173891
N61	0.118209	0.0967653	WT	0.177431	0.183243	0.0878628	0.127989	0.17508	0.360478	0.167984	0.280695	0.338859	0.0953446	0.155521	0.11203	0.145897	0.145317	0.0569129	0.206548	0.197443
V62	0.506053	0.34116	0.117156	0.237889	ND	0.116816	0.22594	0.495972	0.135959	1.24556	0.982323	0.190282	0.542374	0.381226	0.0475896	0.0227732	0.180469	0.0662395	0.289402	WT
T63	0.621816	0.906883	0.53029	0.218656	0.032169	0.65532	0	0.894294	0.378196	0.203792	0.408624	0.296667	0.970437	0.620886	0.163677	0.627016	WT	0.191835	0.232183	0.761563
W64	1.68439	0.898983	0.464276	0.052064	0.78605	2.74483	0.715486	1.11573	2.57699	2.55887	1.7875	0.61293	0.527653	1.48395	0.43734	0.520247	1.84077	WT	2.4642	1.71368
F65	0.109252	ND	0.559984	0.0214083	0.231224	2.47061	ND	0	0.423703	0.400508	0.671829	1.13098	1.59265	WT	0	0.708454	0.0190986	0	1.09674	0.680957
H66	0.313919	1.64277	1.14934	0.511388	0.0414058	1.36749	0.0284665	0.0806378	WT	0.0530124	0.607151	1.3883	0	0.0711632	0.770893	0.102398	0.427605	0.943554	0.767173	0.0166837
A67	WT	0.735618	1.35478	0.678372	0.0873594	0.120957	0.177125	0.830501	0.343921	1.8489	0.267855	0.181435	0.171681	0.120957	1.3103	0.499057	0.751866	1.1273	0.0604786	0.921373
I68	0.467309	0.253068	0.954789	0.427373	0.164883	0.887014	0	0.861502	0.959142	WT	0.743314	2.07563	0.900767	0.639171	1.04484	0.28618	1.01373	1.14777	0.239528	0.744513
H69	ND	0.942697	0.829948	0.586456	0.327934	1.2435	0	0.24817	WT	0.232222	0.824427	0.560604	0	0.151822	1.32723	1.47531	2.60563	ND	0.984479	0
V70	1.33154	2.20613	1.36125	0.369049	ND	2.52003	0.83221	1.53281	1.69339	0.0903023	0.620611	2.48782	1.30991	0.346395	1.58726	0.401912	0.612045	0.370781	1.16144	WT
S71	0.0917139	0.703559	1.1807	0.28572	0.56882	ND	ND	1.10289	0.378108	0.904258	0.0910927	ND	4.23348	0	0.493419	WT	0.52395	0.195671	0.157766	0.928527
G72	0.559508	1.4166	0.676925	0.924545	0.643266	4.72923	0.174395	WT	3.35816	0.0755979	1.40673	1.31794	0.212883	0.0709644	0	1.02442	2.00336	0.376585	0.12917	0.466987
T73	1.51555	2.89988	0.972431	0.330524	0.238417	0.430406	ND	ND	0.46297	0.992151	0.188547	0.320649	0.0254645	0.674356	0.776482	0.772227	WT	0.322551	1.23743	0
N74	0.393281	0.471	WT	1.01598	0.120864	0.269649	0.549071	0.635935	0.752838	0.698651	0.665251	0.772749	0.266514	0.0806376	0.168931	0.639001	0.369316	0.331657	0.521665	0.536101
G75	0.802631	0.396249	0.801618	0.727569	0.694689	0.736458	0.63133	WT	0.588397	1.13107	1.37931	0.604776	1.27535	0.0967082	0.95475	0.408271	0.716168	0.800066	0.336312	0.428054
T76	0.689551	0.882196	0.866712	ND	1.24855	0.947396	1.39391	0.899218	ND	1.52492	1.35304	1.74547	1.16693	0.682011	0.271677	0.494758	WT	0.315911	ND	0.814569
K77	0.936526	0.877953	0.841544	0.600389	0.121446	1.125	0.89026	0.157917	2.73076	1.57841	2.84971	WT	0.783468	1.20002	0.940114	0.349194	1.55993	3.5521	1.36346	2.52027
R78	0.679119	WT	1.47154	1.57355	0.616361	1.35994	0.778727	0.73415	3.29614	1.62617	0.570446	0.776972	0.826242	0.769578	0.935707	1.28687	0.236069	1.112	1.00836	1.82082
F79	0.663891	1.24254	0.65176	0.243328	0.154364	0.993819	0.370496	0.242064	0.85963	0.59117	0.890868	0.230662	0.523319	WT	0.660516	0.353777	1.3684	0.477224	1.76499	0.316718
D80	0.571214	ND	1.344	WT	0.908085	0.333498	0.558447	0.752593	1.58305	0.689197	0.519913	0.420494	1.36023	0.862135	1.23456	0.154721	0.667707	2.51156	0.848437	1.04367
N81	0.219839	0.134998	WT	0.626086	0.812004	0.18541	0.439398	0.246438	0.747373	0.434695	0.390973	0.253207	0.427033	1.08196	0.202163	0.350291	0.622516	0.332101	0.480293	1.32025
P82	0.218916	0.550829	0.619889	0.234096	0.0836569	0.517235	0.324961	0.358599	0.174008	0.180439	0.541131	1.8976	0.295642	0.392443	WT	0.818979	0.425079	0.266888	0.479789	0.807541
V83	1.23521	2.35762	0.608407	0.340795	ND	0.841934	0.377472	0.670352	0.163808	0.493492	0.681757	2.06469	0.645561	0.0580592	1.24653	1.4006	1.92058	0.361191	0	WT
L84	0.0774515	1.03788	0.493986	0.380008	ND	0.692099	0.177809	0	1.41864	1.65769	WT	0.0709252	1.16159	1.14269	0.544865	0.173153	0.263401	0.733924	0.764491	1.72594
P85	0.7524	0.185686	2.33846	0.411858	0.353217	0.15868	1.42867	0.192228	0.360188	0.273017	0.748772	0.525514	0.268725	0.570032	WT	0.709336	0.298691	0	1.23961	0.548892
F86	0.314569	0.454504	0.0753639	0.21698	0.243683	0.0143453	0.059464	0.265513	0.068985	0.581618	0.901592	0.0414058	0.0151821	WT	0.357731	0.280988	0.173788	0.59091	0.33438	0.309532
N87	0.684859	0.900706	WT	0.43937	1.13367	0.913558	1.56456	1.22918	0.798949	0.424348	0.533155	0.606333	0.509121	0.478	0.164434	0.305757	0.240212	0.63662	0.833573	0.142283
D88	0.306882	0.511281	1.0611	WT	0.314899	0.707694	0.73226	0.876202	1.63016	0.635648	0.56988	0.696854	ND	0.853379	0.173299	4.36103	0.406019	0.354788	0.664399	0.508529
G89	0.4516	0.077307	0.305519	0.448644	0.214584	0.107469	0.352732	WT	0.164262	0.120695	0.141877	0.193931	0.122606	0.0800883	0.145148	0.200201	0.149921	0.255546	0.217099	0.157862
V90	0.613889	0.0230394	0.112352	0.0863561	ND	0.1536	0.222635	0.708994	0	1.65291	1.02035	0.0100102	0.794892	0.661153	0.222517	0.00912879	0.284755	0.0263229	0.28527	WT
Y91	0.172841	0	0.22236	0.19576	0.415877	2.27763	0.391051	0	0.795584	0.0628772	0.00258786	0.2656	0.480124	0.249915	0.239774	0.112368	0.158999	0.540202	WT	0.248325
F92	0	0	0.0937722	0	0.145094	0	0.156566	0.0629807	0	0.466293	0.611671	0.181602	0.059506	WT	0.016869	0.307988	0.196856	0.932565	0.51745	0.482303
A93	WT	0.347406	0.0450074	0.239432	0.178404	0.0379554	0.019544	0.260667	ND	0	0.378359	0.0084345	0	0.331247	0.375547	0.200328	0.60046	0.148161	0.0147734	0.706346
S94	0.257399	0.41421	0.291736	0.125894	0.465595	2.59114	0.551552	0	1.03518	0.312833	0.830698	0.969131	0.567818	1.29545	1.08259	WT	1.36831	4.09414	0.677575	1.03301
T95	0.995448	0.211985	0.836038	0.875582	1.30357	0.431533	1.15724	0.101859	2.0572	1.1107	1.4076	0.303643	8.00761	0.165477	0.460211	0.947474	WT	2.38204	0.630107	0.956337
E96	0.350325	0.623137	0.131953	1.33316	1.37986	1.69829	WT	0.774902	0.545431	0.0297041	0.333007	0.556184	0.847681	0.875113	0.283317	1.23348	4.09856	0.0832391	0.197114	0.71418
K97	0.874946	0.706216	0.607338	1.89121	0.0219921	0.288033	1.05594	0.204855	0.0201594	0.381668	1.19072	WT	1.54265	0.625184	2.47713	1.19956	0.696723	0.815299	0.133469	5.05267
S98	0.528222	1.34169	0.376765	0.30849	0.177491	0.997262	1.85434	ND	3.1378	0.426955	1.74095	0.579839	0.806805	0.781869	0.850722	WT	0.662206	0.804904	0.735689	0.505094
N99	1.11876	2.52844	WT	1.15396	2.60943	0.417183	0.0373821	2.42817	0.445745	0.468232	1.441	1.94215	0.705428	0.291234	0.513639	0.95368	0.81177	2.0138	0.927359	0.445135
I100	1.04762	0.888144	0.942212	0.185895	1.87779	0	1.18888	0.685118	1.14541	WT	0.966157	0.0213499	1.61033	1.84953	0	0.368473	0.938769	1.38424	0.708246	0.453241
I101	0.801923	0.0908482	0.613775	0.129393	0	0.398531	0.209736	0.628327	0.0691182	WT	0.641029	0.415547	0.412615	0.469367	5.46712	0.326766	0.719599	0	0.0959391	0.856999
R102	1.30046	WT	0.242804	ND	0.170825	0.0650664	0.90639	1.6727	1.16333	0.361032	0.225898	0.612439	0.143881	0.379403	0.378109	0.337363	0.264945	0.0302391	0.781291	0.0806378
G103	0.6022	0.154794	0.688685	0.333454	0.347554	0.145148	0.186698	WT	0.258022	0.329002	ND	0.0884415	0.0112518	0.0123501	0.604784	0.253702	0.197212	0.0967653	0.0843195	0.310733
W104	0.682369	0.76411	0.122626	0	0.211049	0.332839	0.177519	0.856384	0.281032	0	0.439364	0.198213	0.0277811	0.136343	0	0.104899	0	WT	0.169656	0.124363
I105	0.111631	0.313653	0.392031	0.190472	0.161275	0	0.184648	0.0102942	0.00813326	WT	0.237039	0.0934721	0.271369	0.757057	0.562006	0.234037	0.574381	0	0.0259	1.88057
F106	0.218111	0.135022	0.220612	0.0506877	0.433688	0.00875891	0.156286	0.0369295	0.0739964	0.699833	0.793653	0	0.367599	WT	0.0350357	0.393807	0.0635014	0.0806379	0.360099	0.554082
G107	0.7099	0.216699	0.500874	0.314635	0.482455	0	0.192681	WT	0.0788304	0.00895976	0.113866	0	0.437947	0.0443338	0	0.169455	0.195806	0.716531	0	0.217796
T108	0.416195	0.0071151	0.328248	1.58134	0.317638	0.0472028	2.0955	0.0207029	1.80026	0.449493	0.0322551	1.06561	0.204148	0.0792112	0.845543	0.808001	WT	0.0599747	0.0776838	0.514965
T109	0.159409	0.296759	0.0395575	ND	0.0224395	0.576421	0.174854	0.257623	ND	0.399701	0.0806379	0.392319	0.00674762	0	0.492068	0.570963	WT	0.0610391	ND	0.417598
L110	0.112319	0.463324	0	0.0581078	ND	0.586378	0.0880308	0.0572192	0.0580105	0	WT	0.0471792	1.30967	0.918382	0.503303	0.507684	0.0290337	0.360328	0.0430811	0.469169
D111	0.806097	0.241913	0.704566	WT	0.0198028	0.16635	0.307693	0.458064	0.124405	0.0173093	0.0333266	0.0658504	0	0	0.0253035	0.187065	2.03747	0.156799	0.277406	0.646923
S112	1.88313	0.962133	0.977984	0.743744	0.454439	ND	0.316845	1.49426	2.21728	0.283848	0.817592	2.95941	1.77528	0.495588	0	WT	0.920869	0.460769	0.350772	0.139422
K113	1.9054	1.31981	1.20898	1.64901	0.0279131	0.263614	1.49609	2.67896	0.405622	0.429666	1.99399	WT	0.969779	1.24277	0.0223931	0.367607	0.72462	0.141116	1.05861	0.125949
T114	0.308592	0.346543	0.17133	ND	0	0.93929	0.703108	ND	ND	0.60606	0	0.545643	0	0.0695878	0.199409	0.761888	WT	0	ND	0
Q115	2.27594	2.98593	0.425524	0.034559	0.0828114	WT	0.620566	2.56796	1.66971	0.156168	0.963216	2.38364	0.632867	0.121457	1.82115	0.182186	0.894561	1.97702	0.0142333	0.597776
S116	0.147335	0	0.284153	0.0485332	0.147058	0	0.288753	0	0.00948884	0.110514	0.233718	0.0321448	0.0978526	0.728502	0.67119	WT	0.246819	0.0429684	0.12874	0.197369
L117	0.174221	0.509213	0.0268793	0	ND	0.403152	0.19792	0.19487	0.0372145	1.68521	WT	0.29725	0.823212	0	0.638303	0.194648	0.0967653	0.415887	0.54047	0.406133
L118	0.80553	0.371872	0.319918	0.207613	ND	0.263837	0.12781	0	0.311797	0.704958	WT	0.130057	1.15869	1.44601	0.464092	0.0958439	0.0399463	0.483828	1.36405	0.643171
I119	0.00991884	0.301177	0.38552	0.121672	0.268301	0.109055	0.107873	0.134601	0.729724	WT	0.209192	0.0786717	0.148507	0.360291	0.146761	0.11906	0.429486	0.254287	0.0322149	0.682897
V120	0.548849	3.01031	0.310172	0.49476	ND	0.201038	0.399863	0.615913	0.194975	1.33531	0.570194	0.872813	1.07093	0.419515	0.0488296	0.0153596	1.44687	0.213677	1.90082	WT
N121	0.273551	0.966515	WT	0.960254	0.605424	0.941196	0.0303643	0.134397	1.35566	0.92578	0.669433	0.289507	0.296609	0.246773	0.0110482	0.43656	0.54562	0.298783	0.447493	0.554983
N122	0.0304882	0.322301	WT	0.391609	0	1.05273	0.14295	0.0372532	0.875093	0.953303	0.0423451	0.902661	0.107697	0.607284	0.0325309	0.406563	0.363641	1.17086	0.899259	0.125282
A123	WT	0.948851	3.21531	0.635144	0.468224	0.0225036	0.534725	0.321141	0.290922	0.0671982	2.04205	2.41914	3.91306	0.747074	0.53477	0.318925	0.530742	0.512593	1.51919	0.91944
T124	0.43955	1.02548	0.956235	0.0797441	0.10518	0.510316	0	0.0332461	0.694532	0.404145	0.109957	0.897398	0.410039	0.20799	0.702437	0.58242	WT	0	0.0689119	0.228437
N125	0.196555	1.87567	WT	0.392335	0.674664	0.300729	0.871025	0.466019	1.10319	0.643775	2.12446	0.86561	0.130739	0.364024	0.0967658	0.613741	0.80981	0.980277	0.586778	0.471873
V126	1.10134	0.158265	1.55038	0.160347	ND	0.32255	0.406819	1.51407	0.0755979	0.209217	0.925485	0.0978053	0.68254	1.09206	0.0500511	0.640769	1.72934	0.744873	0.254717	WT
V127	1.04088	2.28134	2.86876	0.766058	0.252369	0.530164	0.991526	0.387413	2.75693	0.578162	0.908258	1.12386	0.717597	0.789751	0	0.320459	0.157298	3.41555	2.66651	WT
I128	0.51713	0.222151	0.455137	0.0383486	0.835486	0.138287	0.131758	0.191001	0.408755	WT	0.407406	0.199267	0.901776	0.685783	0.167338	0.1851	0.584956	0.388908	1.17107	1.56423
K129	0.0532513	0.70099	0.462072	0.0452229	0.270078	0.263154	0.327881	0.20682	0.174259	0.230299	0.183253	WT	0.398758	0.166984	0.186257	0.137513	0.227198	0.264482	0.524897	0.0519824
V130	0.742928	2.12149	0.190075	0.0719771	ND	0.983236	0.451076	0.963827	0.148518	0.155154	0.46117	0.105024	0.650354	0.201689	0.230498	0.870435	0.89718	0.177734	0.39769	WT
C131	0.0161947	0.522975	0.444527	0.0632687	WT	0.461721	0	1.03959	0.310981	0.118383	1.71683	0.337597	ND	0.260093	0.00582923	0.268707	0.0182185	0.561711	0.413075	1.67921
E132	0.407223	0.549927	0.590583	0.628664	0.12902	0.585219	WT	0.693005	1.49952	0.194774	0.00700713	0.546923	0.303595	1.07552	0.160163	1.06734	0.0943002	1.7027	2.23533	0.465707
F133	0.0647399	0.306481	0.292545	0.256707	0.124766	0	0.660424	0.111492	0.0445456	0.201959	0.442319	0.0575324	0	WT	0	0.676169	0.0222177	0.0414601	0.432367	0.434923
Q134	0.764738	0.785162	1.39216	0.667267	0.985296	WT	0.247543	0.154269	0.406473	0.250398	0.440253	0.839525	0.713187	0.119013	0.229748	0.353417	0.318745	0.353171	0.207827	0.48337
F135	0.051113	1.19065	0.412766	0	0.335496	0.349957	2.47962	0	0	0.500748	0.533157	0.547101	0.273865	WT	0.162654	0.574293	0.513629	0.00590032	0.53079	0.927909
C136	0.23702	0.501881	0.594974	0.740096	WT	0.0996451	0.0981346	0.588293	0.247747	0.217217	0.155367	1.23595	ND	0.235631	0.340996	0.231787	0.204048	0.250096	0.360784	1.05016
N137	0.463356	0.25368	WT	1.17813	0.588747	2.85195	1.10577	1.01921	0.706632	0.913224	0.279415	0.90543	0.424623	0.0948815	1.10694	0.576258	0.392041	1.38486	1.2322	0.804631
D138	0.324477	0	0.987814	WT	0.521497	0.913861	0.480574	0.407483	0.724435	ND	0.175593	0.0821579	ND	1.34246	0.418121	0.660336	1.00311	2.70042	0.473365	0.515996
P139	0.287327	0.0745562	0.084345	0.322435	2.1992	0.527743	0	0.46515	0.568216	0.0981897	0.284625	0.0915802	0	0	WT	0.592633	0.205423	0	0	0.22628
F140	0	0.853912	0.0569331	2.95135	0.312353	0	0	0.0822249	0.752585	1.09754	0.537708	ND	0.0910927	WT	1.93672	0.701953	0	ND	0.625505	1.03578
L141	0.320488	0.797142	0.0053584	0	ND	0.802498	0.0414058	0.724372	0.327851	0.949194	WT	0.0139789	1.3883	0.145811	1.17645	0.878403	0.744663	1.07314	0.616222	1.26864
G142	1.18336	0.502481	ND	1.48737	0.624211	ND	2.08201	WT	0	0.455464	0.480311	0.605871	0	0.0759107	0.73575	1.10533	0.158422	ND	1.37094	0.735028
V143	1.01917	0.0660686	1.08173	0.0414058	ND	0.0759107	0.718071	1.46481	ND	8.50624	1.22125	0.0930438	1.16004	0.967653	0.381013	0.872835	ND	1.73539	0	WT
Y144	2.12383	0	0.737528	1.01992	0.524145	5.87494	0.532307	0.981509	1.12654	0.552467	0.368098	0	0.477202	0.93069	0.119759	0.97934	0.636699	0.00893066	WT	0.422812
Y145	0.0913893	0	1.17663	0.748845	0.421059	1.58328	0.459613	0.853287	0.893485	ND	0.580278	0.113866	ND	1.19682	0	0.715939	0.36967	0.328947	WT	0.52029
H146	1.81524	0.593271	1.21325	1.10679	0	0.535043	1.37022	1.5428	WT	0.121592	0.606794	0.287492	0.392424	1.44159	1.03349	0	4.20502	0.642337	0.787595	ND
K147	ND	0.814662	0.947258	0	0.109311	0.422748	1.00943	0.202097	0	0.559218	0	WT	1.17434	0.313833	0.269999	0.120767	0.579159	0.489216	1.57987	5.94416
N148	8.91702	0.849197	WT	1.45188	0	0	0.865637	0.218503	1.71282	1.00122	0	1.4283	0.339286	0.890244	0	0.739482	1.75942	1.37281	0.998188	2.23635
N149	ND	1.25028	WT	1.01428	ND	0.516082	0.335564	0.156548	0.915265	1.29122	3.75116	0.733231	0.669914	ND	0.443865	0.637085	0.883548	0	1.2685	ND
K150	0	0.786721	0.941522	0.0396056	0.193987	1.86737	0.854553	4.89579	0.0379553	0.49062	0.354329	WT	1.12455	0.241913	0.945263	0.263791	1.25437	0.677354	6.52421	0.307148
S151	0.912498	2.31807	0	0.507302	0.141127	0.165624	1.37705	0.150153	0.274168	0.134185	2.5476	0.0966139	1.64688	0.767956	0.901111	WT	0.420682	0.136639	0.700582	0.8529
W152	0.396234	0.652772	0.387168	0.438284	0.373597	0.23491	0.282204	1.08009	0.585306	2.3169	0.666791	1.27785	0.482318	1.88464	2.06458	0.563464	0.227732	WT	0.0857819	0.492285
M153	0.882496	1.11266	0.406281	0.225036	ND	1.15057	0.46066	1.31434	2.64744	0.868915	0.562469	1.77044	WT	0.570593	0.0322551	1.09163	0.728629	1.46006	2.11555	1.5483
E154	0.482441	1.02863	0.987432	0.591606	0.272065	0.535454	WT	1.10718	1.61093	0.557616	0.582889	0.727104	0.561702	1.83075	1.06479	0.113866	0.69988	0.744424	1.52047	0.640753
S155	0.692939	0.594115	1.07576	0.647027	0.226549	ND	ND	1.21618	0.397603	0.570471	1.56643	0.309261	0.630524	0.834242	0.422335	WT	0.503483	0.638089	0.67863	0.687028
E156	0.49222	0.58681	2.24314	0.670425	0.716458	1.06786	WT	0.618232	2.74988	1.12148	2.06859	0.907872	1.28157	0.679982	1.1021	0.241913	0.62908	0.264293	2.05591	1.09027
F157	2.95549	1.50969	2.29046	0.824711	0.855072	0.676342	1.97023	0.0919565	1.93155	0.807632	0.854395	2.74841	0.608828	WT	0.243582	0.781851	3.32065	1.57188	0.778112	1.05496
R158	0.76523	WT	3.29099	0.554424	1.03101	1.68635	3.58015	1.19906	1.76672	0.151822	0.688814	1.21692	0.783664	2.04903	2.79973	1.80011	2.60328	0.782142	1.96103	0.151639
V159	0.898697	0.141843	0.022245	0.240053	ND	0.0814406	0.206796	0.681331	0.123299	1.26336	0.930192	0.183085	1.35329	0.17578	0.291375	0.0154981	1.50259	0.332376	0.288422	WT
Y160	0.429267	0.165411	0.4197	0.457573	0.366183	0.0386331	0.131461	0	1.00861	0.949926	0.163213	0.410518	ND	0.900171	0.0033599	0.154701	0.204974	1.43409	WT	0.395083
S161	0.315542	2.22493	0.460167	0.274106	0.159731	0.992871	1.82524	0.673798	0.381282	0.656543	0.521959	0.465119	1.50809	0.494946	0.602613	WT	0.726322	0.0197941	0.227878	1.36902
S162	0.603875	0.433002	0.598285	0.946046	0.111588	2.24358	1.36763	0.39742	0.0700714	0.910929	1.34921	1.05469	0.142302	0.831773	0.979151	WT	1.12258	0.580532	0.463542	0.628344
A163	WT	0.68134	1.09523	0.342669	0.492328	0.233384	2.21517	0.40215	0.132982	0.989434	0.174442	3.49224	0.273	0.792758	0.516303	0.457688	0.767942	0	0.393609	1.02495
N164	1.62419	0.455769	WT	0.530128	0.984657	0.235251	3.10963	0.247483	0.577631	0.685761	0.66494	1.87105	0.436586	1.06903	0.120685	0.753487	1.16196	0.202419	0.928667	1.48278
N165	0.621476	0.541849	WT	2.29267	0.0902382	0.233638	0.271334	1.00369	0.739115	0.477442	0.199805	0.85905	0.40707	0.747527	0.0939727	0.471332	0.349023	0.233615	0.702929	0.191343
C166	0.420393	0.44638	0	0.0608052	WT	0.0645103	ND	0.576662	0.236166	0.220831	0.576421	0	ND	0.701275	0.0959963	0.315395	0.263906	0.111781	0.463163	0.0759107
T167	1.60153	4.67514	0.838783	ND	0.183051	3.40833	3.67803	1.97752	ND	2.77151	3.29837	3.39596	1.34051	0.191682	0.295228	0.493034	WT	0.192696	ND	4.00226
F168	1.19857	0.532792	0.103537	0.219844	0.289188	0.139475	0.146273	0.010518	0.399977	0.543447	0.43427	3.01008	0.452697	WT	0.236428	0.369686	0.504466	1.27628	0.690503	0.451958
E169	0.378296	0.78747	1.27204	0.396706	0.21685	0.612644	WT	0.640916	1.62398	0.844649	1.1583	0.964376	1.50218	0.511012	0.09345	0.355781	1.49301	0.16435	0.513096	0.602994
Y170	0.865246	2.12695	1.75445	0.307311	0.368714	1.57867	0.611685	0.353189	0.667215	0.405643	0.843758	3.94672	1.69256	0.517136	0.165455	0.328766	0.929445	1.7718	WT	0.358967
V171	0.935148	0.688511	0	0.469324	ND	0.873605	0.497931	0.646961	3.39838	0.841535	0.897649	1.37019	0.862428	0.741715	1.34175	1.3828	2.63313	0.165788	0.849681	WT
S172	0.801198	1.45361	2.72685	2.84857	0.114046	0.320937	1.26088	2.89152	0.592747	0.151798	0.167842	0.00583927	0.498146	0.80998	0.604989	WT	1.86958	0.705912	0.726854	0.306803
Q173	0.377261	1.03792	0.690052	3.18977	0.106818	WT	0.788138	0.283264	0.592073	0.347973	0.500218	1.80535	0.740526	0.929434	0.6155	0.967655	1.8689	0.24942	1.39507	1.00437
P174	0.964262	0.324301	0.173447	0.273279	0.303464	0.259144	0.0672321	0.762257	0.509775	0.314341	0.415222	0.13227	0	0.517468	WT	1.29889	0.549004	0.0882448	0.0955007	0.655183
F175	0.70856	2.06937	0.150252	0.693507	0.371513	0.255639	0	0.065962	0.372046	0.937282	0.934625	0.232431	0.460247	WT	0.402299	0.873027	0.0860138	0.0693306	0.343244	0.719577
L176	0.168777	0.838183	0.385744	0	ND	1.03453	0.164577	ND	3.38081	0	WT	0.361593	0.891181	1.80775	1.2986	0.529429	1.49361	2.11237	0.207712	1.52469
M177	ND	0.998502	0.408519	0.387987	ND	0.418212	0.529899	1.41902	ND	1.04547	0.819423	0.827214	WT	0.201595	0.0604783	1.03132	1.0003	0.623158	0.46624	1.53743
D178	0.856053	0.483827	1.08947	WT	0.0592966	1.44196	0.861287	1.58432	0.203914	0.0700833	1.67078	ND	ND	1.30037	0.113866	0.34629	1.69671	ND	0.284465	1.00164
L179	1.95065	1.08099	1.86616	1.12619	ND	3.50385	0.410762	0	0.455682	1.0549	WT	0.662995	0.673509	1.91686	1.29029	1.00716	3.33244	1.77031	0.990082	0.842528
E180	0.399396	1.32092	0.0322551	0.709684	1.20817	1.59934	WT	1.26395	2.49632	0.918633	0.310192	1.03899	0.706111	0.496395	0	0.181852	0.878624	0.250464	0.974035	0.914779
G181	0.807278	0.550176	2.30228	1.15922	0.525043	0	0.129021	WT	1.62666	0.213453	0.110589	0.563842	0.0691181	1.46506	0.187544	0.702307	1.08504	0	0.701935	0.583977
K182	3.27261	0.952069	0.963994	1.01653	0.385693	0.523289	0.968821	0.660949	0.161275	1.48928	1.34569	WT	1.42125	0.771144	0.597235	0.325213	1.1356	0.0587056	0.42298	0.399349
Q183	0.992635	0.777922	0.281317	0.865698	1.32996	WT	1.87894	0.786053	0.665951	0.967653	1.15811	0.655644	0.423524	1.15994	0.60812	0.379805	0.428693	0.103677	1.71465	0.855339
G184	0.788325	0.641653	0.799389	1.06191	0.419592	3.41185	0.737193	WT	0.431609	1.3263	0.241914	1.46899	1.24065	0	2.27154	0.733213	ND	0.161275	1.44943	0.713183
N185	0.197507	0.354751	WT	0.683534	0.105774	1.21007	1.63373	0.765617	0.649129	1.40781	1.00571	1.03908	0.345492	1.09234	0.149449	0.595164	0.352408	0.550826	0.68703	1.60354
F186	0.387721	1.78549	0.694042	1.82698	0.303144	0.386132	6.69649	0.575228	0.276592	1.13727	0.792036	0.750342	1.04341	WT	1.73339	0.770188	0.492801	1.63787	0.542363	0.616841
K187	0.655749	1.41539	0.738552	0.505349	0.285836	0.933373	0.971518	0.921695	1.06862	1.08074	0.783797	WT	0.718869	0.914269	2.01197	0.847654	0.672214	2.89183	0.659883	1.2277
N188	0.417705	0	WT	0.43865	1.1518	0.303122	0.172611	1.34567	0.599791	0.898501	1.96266	0.818144	0.0283178	1.90922	0.241913	0.341409	0.81424	0.141811	0.798895	0.607283
L189	0.0569329	0.41632	0.518028	0	ND	0.541973	0.161275	0.862713	0.019748	1.93332	WT	0.174581	0.617705	0.253035	1.11768	0.412779	0.0511403	0.136954	0.322622	0.162483
R190	0	WT	0	2.43875	0.127196	0.261749	0.927411	1.08472	4.70646	1.45129	0.0586558	1.24375	0.87296	0.398531	0.0146923	0.840325	0.482734	1.06807	0.0076798	0.877585
E191	0.365211	0.870611	0.292843	0.499595	0.0179195	0.447226	WT	0.61433	0.441677	0	0.393109	0.23425	0.130532	0	0	ND	0.574923	0.142302	0.0114582	0.755682
F192	0	0.291497	0	0	0.309496	0	0	0	0.241913	0.629137	0.608429	0	0.0189736	WT	0	0.58595	2.04959	0.971657	0.832305	0.959772
V193	0.643747	0.00722128	ND	0.278726	ND	0	0.506747	0.913866	0.134397	0.554282	0.475226	0.0239718	0.684925	0.0299648	0.998874	0.215785	0	0.109699	0	WT
F194	0.161275	0.0988725	0.0617671	0.483826	0.270443	0.192974	0.0172796	0.0755157	0	0.740281	0.542023	0.010996	0.720798	WT	0.179195	0.455826	0.0828114	0	0.611344	0.572919
K195	0	0.370502	0.154541	0.0387062	0.219083	0.11923	0.41719	0.158746	0.0526252	0.148978	0.0912629	WT	0.74944	0.28384	0.312762	0.0524327	0.444014	0.0050607	0.204083	0.115738
N196	0.27184	0.388052	WT	0.520287	0.0455464	0.406239	0.0447301	0.447186	0.722139	0.804722	2.47174	0.994693	0.359578	0.390398	0.0326942	0.506346	0.502383	0	0.818639	0.3843
I197	0.483827	1.11218	1.17599	0.0216888	0.459015	0.0537584	1.04276	ND	3.29689	WT	1.28612	10.4023	1.29418	0.641631	0	0.705216	0.865359	0.098662	0.277331	1.2136
D198	0.470005	0	0.615514	WT	0	3.6586	0.809401	0.785166	0.674874	ND	0.00653818	0.403188	ND	0.0144791	ND	0.0439842	0	0.103878	0.198997	0.734395
G199	0.650846	0.348902	0.67873	0.399955	0.354714	ND	ND	WT	0	0.342415	0.112571	2.27733	0.192266	0.136371	0	0.412263	0	0.967655	0	0.835112
Y200	ND	0.483827	1.32582	0.287414	1.12272	1.32691	0.983009	ND	1.12502	0.31479	0.746363	1.75679	0	0.875397	ND	0.508232	0.444195	3.76142	WT	0.103677
F201	0	0	0.0655278	0.161979	0.332232	0	0	0.105562	0.0302391	0.697652	0.737899	0.267256	0	WT	0.0186087	0.561784	1.10996	ND	0.459613	0.573017
K202	0	1.17331	0.254608	0.216185	0.0850634	0.41341	0.466587	0.482137	0.180591	0.150727	0.0921578	WT	0.809907	1.58426	0	0.090419	0.461754	0	1.90742	0.0154395
I203	0.310035	0.307174	0.19881	0.218244	0.0379553	0.186386	0.213784	0.434821	0.165975	WT	0.240744	0.541596	0.253697	0.571661	0	0.192439	0.531868	0	0.0900652	0.867459
Y204	0.052149	0.0992636	0.417879	0.126167	0.348834	0.080845	0.148525	0.0284665	1.20579	0.0546026	0.446208	0.0825706	0.197387	0.982814	0.0178613	0.204533	0.364927	0.535771	WT	0.0586242
S205	0.500636	0.173244	0.858717	0.219732	0.968014	0.667144	1.75571	1.97332	1.49417	0.265131	0.525909	0.170988	0.665679	2.69309	0.784916	WT	0.628989	3.70984	0.935204	0.261716
K206	2.61362	0.655201	1.27129	0.124412	0.0259102	0.900114	0.609723	1.58632	1.4048	0.149654	0.476873	WT	0.750859	0.0965078	0.0690855	0.752311	0.718683	0.0827482	1.10247	0.859038
H207	1.51052	0.509269	0.94559	0.615905	0.401697	0.753806	1.71059	0.495368	WT	0.0482691	0.950716	1.72194	0.196695	0.474837	0.391845	1.40137	0.65319	1.16284	1.04258	0
T208	0.386435	0.164678	0.632056	0.845057	0.0930072	4.45122	1.53528	0.199807	0.640332	0.583971	0.601095	0.286736	0.422943	0.206831	0.631214	0.590171	WT	0.184314	0.1341	0.26369
P209	0.596661	0.497889	0.879823	0.110173	0.356909	1.27215	0.801036	0.303643	0.551349	1.31417	1.02149	1.69612	0.68633	0.649181	WT	1.35852	1.10935	0.740129	1.31386	0.639385
I210	0.698224	0.0834459	0.636968	0.358014	0.930767	1.19942	0.76158	0.444037	0.999476	WT	0.633701	0.0756824	0.894662	1.87231	0.645318	0.460895	1.43835	0.195199	1.38862	0.493265
N211	1.30778	0.779546	WT	1.88507	0.407523	1.9085	1.53037	0.507304	0.964062	0.636323	0.387816	1.01029	0.358846	0.620702	0.571394	0.393512	1.08041	0.359097	0.60283	0.523489
L212	1.23665	0.779991	1.21727	2.16643	ND	0.740889	0.735053	0.526766	1.97409	1.53931	WT	1.86549	0.796272	0.602077	1.06162	1.21268	1.06331	0.430227	0.447568	0.428861
V213	0.891762	0.264471	1.65381	0.982825	ND	1.15298	0.59493	1.0397	2.50203	1.64304	0.477089	1.76687	0.834308	0.902257	0.39635	0.849715	1.68607	0.957917	0.905713	WT
R214	1.4158	WT	1.55908	1.12999	0.790864	0.797738	0.281797	2.69422	0.969562	1.06147	0.682879	1.84594	2.26763	1.1582	0.873531	0.779035	1.25817	0.161157	2.74065	0.862199
D215	0.573854	0.286581	0.972495	WT	0.273606	2.02837	0.690117	0.898141	1.25822	0.274304	0.304864	0.341868	0.454803	0.170875	1.2155	0.456782	1.61569	0.772185	0.547352	0.3987
L216	0.162317	0.569427	0.863146	0.360451	ND	0.369892	0.102235	0.11589	0.500267	0.215017	WT	0.15427	0.648218	0.0231592	0.791102	0.179226	0.400738	0.806021	0.00948677	0.157008
P217	0.444625	0.244309	ND	0.0733069	0.632242	0.627827	0.115197	0.026792	0.34667	0.539364	0.452537	0.388484	0	0.212591	WT	0.66654	0.314997	0.159039	0	0.661674
Q218	0.957717	1.35712	1.60944	0.397944	0.0309372	WT	1.07968	0.570008	0.723378	0.446239	0.806109	0.773204	0.216846	1.27347	0.627895	0.316607	0.582645	0.702408	1.37983	0.425467
G219	0.605617	0.143191	0.524634	0.893834	0.419228	2.16171	2.28077	WT	0.00599294	0.169111	0.194991	0.483768	0.510482	1.21538	1.45737	0.591004	0.711249	0.383674	0.372684	0.720125
F220	0	0.176503	0	1.20485	0.228127	0	5.01823	0.94058	0.149449	0.647506	0.670634	0	0.10352	WT	0.0175178	0.51811	0.360835	0.0820053	0.479286	0.612613
S221	0.980714	0.0806376	0.725741	0.629002	0.657055	0	5.026	0	0.428467	0.150357	0.49951	0.278026	1.64999	0.549992	0.696031	WT	0.672484	2.25303	0.558226	ND
A222	WT	0.462491	0.295502	0.184141	0.44254	0.101697	0.0426997	0.511064	0.171058	0.295457	0.123449	0.40824	0.229942	0.553124	1.4155	0.211402	0.338215	0.244822	0.197199	1.25483
L223	3.8545	0.611136	0.109704	0.0129021	ND	0.471974	0.320512	0.041471	0.154407	0.211112	WT	0.24101	0.296601	0.0304673	0.756432	0.154053	0.231632	0.864117	0.0375788	0.104075
E224	0.636184	0.724348	2.53915	1.03086	0.259962	0.356947	WT	0.683782	1.00019	0.0151196	0.0194643	0.401767	0.801925	0.0728743	0.2857	ND	0.127144	0.198298	0.134643	0.431161
P225	0.447263	0.106801	0.192396	0.267158	0.376428	1.04882	0.377393	0.520265	1.52539	0.753277	0.704693	0.455464	0.797299	0.591484	WT	0.780582	0.288057	0.0875895	0.105772	0.282869
L226	0.353207	0.779062	0.729403	0.122347	ND	0.938664	0	0.0644549	0.516707	0.795255	WT	0.643595	0.842389	0.370857	0.639971	0.485151	1.19951	0.574302	0.162665	0.632225
V227	1.14208	0.565742	0.304496	0.13732	ND	0.936764	0.426786	1.07346	0.852497	0.388531	1.2956	0.201113	1.18817	1.3765	0.557992	0.158308	0.603471	0.484991	1.59064	WT
D228	0.336198	0.0948886	0.424761	WT	0.12616	1.01739	0.388104	0.740134	0.378598	0.866855	0.101134	0.230349	ND	0.390341	0.0700715	0.357766	0.218229	0.135555	0.431259	0.668669
L229	0.0935157	0.50108	0.0667346	0.16222	ND	0.325056	0.295068	0.401064	0.13164	0.631372	WT	0.0821075	0.531578	0.0116785	0.696851	0.379207	0.0118007	0.0826575	0.277473	0.348753
P230	0.811161	3.59168	0.95047	0.922847	1.98711	1.58178	3.30507	0.210081	0.916676	0.314589	0.764919	3.92825	1.01094	0	WT	0.702353	0.370944	0	0.387977	2.02684
I231	0.0886114	0.0982538	0.295403	0.199871	0.443983	0.156604	0.235982	0.469479	0.303542	WT	1.02148	0.0290621	0.74344	0.851367	0.188737	0.231888	0.914641	1.33483	0.153155	0.902828
G232	0.630385	0.545969	1.22843	0.607437	0.428552	0.498448	0.275568	WT	0.967655	0.160832	0.863377	2.289	0.507995	1.31944	1.60037	0.639686	0.414478	0.411751	0.468209	0.681287
I233	0.0815756	0.123041	0.555575	0.33842	0.263292	0.175938	0.108575	0.133429	0.251674	WT	0.605587	0.242864	0.586622	0.804094	0.178836	0.150771	0.686229	0.0172796	0.0277267	0.67719
N234	0.432787	0.456911	WT	0.367734	0.3557	0.113866	0	0.214386	0.341758	0.441001	0.312283	0.786837	0.107587	0.102078	0.0787858	0.339522	0.602098	0.742664	0.349782	0.111247
I235	0.212538	0.0435039	0.950768	0.149746	0.822567	0.00834182	0.10996	0.09337	0.0452926	WT	0.344258	0.0711627	0.11808	0.541435	0.276472	0.150236	0.665247	0.132637	0.0228467	1.19682
T236	0.283278	0.435967	0.453764	0.594458	0.0458318	0.00820045	0.0353759	0.00930436	0.206162	0.380948	0.057424	0.129186	0.342307	0.0628228	0.572201	0.418951	WT	0.208306	0.156336	0.571632
R237	1.16607	WT	1.31672	0.166122	0.691085	0.906306	0.100829	0.659839	0.538992	0	0.340852	0.766323	0.460673	0.32275	0.648219	0.416954	0.457745	0.520437	0.673042	0.567436
F238	0.0129021	0	0.247355	0.131441	0.358336	0	0.183244	0	0.178898	0.371931	0.430255	0.139302	0.446923	WT	0.197138	0.471975	0.00623923	0.564451	0.277876	0.821325
Q239	0.483827	1.61516	0.204015	0.024957	0.397759	WT	0.118495	0.1283	0.414828	1.00716	0.356109	0.799965	0.117277	0.620875	0.432219	0.737697	1.34711	2.01703	0.254287	1.06169
T240	0.870857	0.596921	0.0587434	ND	0.538375	0.343461	0.0703748	0	ND	1.41143	0	0.532325	0.0523577	0.846439	0.432917	0.646359	WT	0.211698	ND	0.0198028
L241	0.325246	0.677143	0.196756	0.12915	ND	0.270362	0.0266341	1.93531	0.0644549	0.405053	WT	0.0873612	0.467102	0.181354	0.918908	0.0909948	0.334085	0.0586624	0.287568	0.617299
L242	0.0474266	0.663966	0.9975	0.158724	ND	0.50281	0.516974	1.47403	0.667214	2.51848	WT	0.356587	0.905554	1.72762	1.25065	0.262401	0.728689	0.210152	0.821358	1.02212
A243	WT	1.29662	0.291466	0.270807	0.339205	0.82113	0.65162	0.772092	0.204796	0.356504	0.217136	0.290261	0.386312	0.880633	0.770164	0.592997	0.580062	0.0910923	0.231398	1.05959
L244	0.758916	0.5627	0.529812	0	ND	0.447272	0.303684	0.294711	0.626859	0.939968	WT	0.724456	0.81653	0.0734619	0.742014	1.11665	0.442633	0.623973	0.52033	0.212278
H245	0.0587693	0.546837	2.09691	0.416335	0.14383	0.818987	ND	1.91514	WT	0.0604783	0.544227	0.880896	0.56643	0.330718	0.883482	0.427102	0.806539	1.14503	0.986323	0.160028
R246	0.119695	WT	0.386253	ND	0.127775	0.939291	1.06517	1.35948	3.66496	0.348217	0.980285	1.29902	0.846038	0.483921	0.0227732	0.464082	1.69982	0.890179	1.22362	0.639243
S247	0.339385	0.614075	1.17431	0.482918	0.896474	ND	ND	0.592821	1.82299	1.09845	0.230791	0.458974	2.36786	0.680384	1.25011	WT	0.666221	1.98926	0.81381	0.0561137
Y248	0.916903	1.6257	0.586459	0.546324	0.60729	0.722573	0.869719	0.525478	1.44838	0.914382	0.836387	0.931709	0.775256	0.859244	0.191051	0.443895	0.820491	1.2373	WT	0.80423
L249	0.0241913	0.514481	3.14683	0.565824	ND	0.580795	1.70378	1.25892	0.825911	0.813996	WT	0.778955	0.63269	0.476171	1.18132	0.241926	1.50201	1.51889	1.66052	0.61845
T250	0.866272	0.615987	0.687744	ND	0.594872	4.90738	1.15938	2.9672	ND	1.42639	1.67733	1.65137	1.42048	26.4794	0.524381	2.29643	WT	1.13904	ND	1.44755
P251	1.0069	0.917246	3.16855	0.52002	0.0265112	1.45341	0	0.193647	0.912153	0.852985	1.14018	0.679379	1.82433	1.2305	WT	0.890599	1.18719	1.36496	1.02812	1.31559
G252	0.894246	0.397304	0.589687	1.03597	0.618146	1.05015	0.202081	WT	1.32349	1.45841	0.219895	0	0.514245	0.803314	1.2962	0.731854	1.38862	0.495784	0.382155	0.748495
D253	0.862397	0.483827	1.06621	WT	0.952198	0.748741	1.14758	1.45653	1.05851	2.50121	2.06641	1.27446	5.00705	1.48862	1.22485	0.465091	2.12373	0	1.16013	2.3987
S254	0.386072	1.40133	0.992467	0.876915	0.780133	ND	ND	1.31085	1.12677	0.658023	0.337726	1.18741	0.480873	0.349426	0.819612	WT	1.55589	1.06178	0.22135	0.428852
S255	0.469963	0.416699	1.21748	2.49964	0.514281	0.661952	1.6257	6.21031	0.270782	0.236872	0.721653	0.480771	1.79297	1.19875	1.10215	WT	0.797139	4.38564	0.711279	0.936039
S256	0.486402	0.107517	0.202668	0.0967653	1.27505	0.312959	0.159692	0	1.10514	1.36674	1.401	1.39985	2.23784	1.26859	1.18634	WT	0.748086	ND	0.583043	ND
G257	0.74638	0.78022	0.648801	0.648001	0.14451	1.62413	0.97335	WT	1.95949	0.625974	0.184882	0.965151	4.26288	0.514735	2.49883	0.967655	0.945452	0.423671	0.0881538	0.57331
W258	0.949557	0.525602	0	0.299092	0.67878	0.700078	0.109375	0.999012	0.569385	0.0276472	0.816849	0.635707	1.47263	0.0561951	0.153945	0.504927	1.17683	WT	1.82946	0.313298
T259	2.24121	0.604091	2.09218	0.969979	2.46413	0.425832	0.61115	2.38915	0.0831949	1.39317	0	0.408407	0.986113	1.10752	0.787422	0.735702	WT	0	1.54266	0.602313
A260	WT	0.218357	0.734618	0.730789	ND	0.122702	0.756015	0.984699	ND	1.54512	1.06088	0.357865	2.91944	0	0.721097	0.510323	0.954498	0.608119	1.58319	1.02647
G261	0.887041	0.985695	0.907906	2.06414	0.725427	4.60909	1.14828	WT	2.42414	0.327295	0.641097	2.17296	7.36078	0.936227	1.66667	1.14673	1.72974	0.00799714	0.0286227	0.384031
A262	WT	0.965072	13.9372	0.7473	ND	1.57161	0.620064	1.31286	ND	0.492346	0.488848	0.828868	2.47725	0.658936	0.415152	0.299763	1.04639	0.468329	0.898076	0.761677
A263	WT	0.219218	0.238075	0.926722	ND	0.0967653	0.480577	2.20108	ND	2.26656	0.562825	0.112317	0.28846	0.304908	0.547724	0.337578	1.22599	0	0.660493	1.36648
A264	WT	0.731603	5.26532	0.677414	0.231166	0.376235	0.730042	1.36799	0.036218	0.265347	0.164743	5.12148	0.508598	0.424864	0.389258	0.720381	1.10073	0.67409	0.90511	0.6125
Y265	1.63544	0.142141	0.419841	0.325289	0.435672	0.387062	1.7195	0.0440772	1.21868	0.822642	0.183626	0.0787329	1.07841	1.59725	0.792953	0.35385	0.284958	0.784464	WT	0.530781
Y266	0	0.0189776	0.65807	0.454139	1.00362	0.792491	2.022	ND	0.978073	3.20661	2.71754	0.42123	ND	1.37421	0.0691181	0.592281	0.308369	1.83984	WT	0.293188
V267	0.682166	0.0515461	0.00969073	0.172096	ND	0	0.394538	0.958591	0	1.82916	0.717276	0.0759108	0.37658	0.559555	0.035839	0.0186087	0.0365445	1.1849	0.378851	WT
G268	0.452874	0.132758	0	0.48628	0.503477	0.373197	0.140611	WT	0.1669	0.154395	0.083717	0.494643	0.132844	0.185372	0.0604783	0.220729	0.553868	0.106436	0.131555	0.303864
Y269	0.141473	0.0855886	0.458353	0.263081	0.348864	0.0763937	0.279475	0	1.30724	0.545555	0.185114	0	ND	0.769216	0.236408	0.430967	0.110579	ND	WT	0.10044
L270	0.093929	0.287327	0.235289	0.122818	ND	0.390062	0.323974	0.109027	0.0790963	0.0951288	WT	0.0951857	0.161213	0.072808	1.09657	0.0571201	0.128023	0.609107	0.409054	0.17686
Q271	0.0428708	0.972836	0.0483679	0.145731	0.133652	WT	1.44235	0.0858473	0.921043	1.77518	0.475177	1.01218	0.190724	0.188443	0.420531	0	0.251353	0	0.300947	3.05286
P272	0.963744	0.401596	2.54116	0.384562	0.1573	0.279209	0	0.144389	0.4364	0.251894	0.848468	0.781863	0	1.67374	WT	0.646857	0.709072	0	0.343634	3.02034
R273	0.032691	WT	0.179085	0.174541	0.0753023	0.554258	0.338205	0.742369	0	0.0689654	0.075542	0.550051	0.577283	0.243157	0.0232887	0.245689	0.303601	0.598615	0.0855282	0.05132
T274	0.694123	0.073004	0.41088	0.310813	0.0142333	2.41914	0.0843454	0.151821	0.322552	1.22001	0.341598	0.205608	1.19534	0.535068	0.698427	0.877795	WT	0	1.03805	0.0930438
F275	0.165912	0.572956	0	0.0356345	0.300227	0	ND	0.102907	0.0143831	0.856295	0.648469	ND	0.0400235	WT	0.097946	0.650674	0.0239718	0	0.324498	0.534387
L276	ND	0.681404	0	0.34199	ND	0.594323	0.191663	0.0867552	0.0195115	0.169105	WT	0.00495069	0.9092	0.567579	0.618631	0.0778595	0.00612439	0.21902	0.133002	0.161101
L277	0.050833	0.276713	0.0276474	0.0312148	ND	0.512686	0.317247	0	0.00620291	0.210895	WT	0.0363549	0.121565	0.432644	1.04453	0.129223	0.0555444	0.273127	0.124232	0.315615
K278	0.0290296	1.27218	0.45734	0.105023	0.0138745	0.505427	0.739796	0.0156074	0.10229	0.139557	0.41815	WT	0.944827	0.188317	0.0415143	0.167463	0.222138	0	0.193374	0.18765
Y279	0.0713785	0	0.12448	0.243827	0.443528	0.0785285	0.0477661	0.473581	0.713705	0.011057	0.0687512	0.0660375	0.0717275	0.642403	0.0633849	0.104684	0.0981231	0.272519	WT	0.603419
N280	0.833585	0.102368	WT	1.1251	0.00597315	0.483644	1.39047	0.0420788	0.220695	0.483898	0.421326	0.299734	0.206307	0.202669	0.00364371	0.634837	0.634847	0.368438	0.461439	0
E281	1.06324	0.556632	0.346211	0.56761	0.00930438	0.495753	WT	0.718024	0.2574	1.40412	0.595065	0.526253	0.576753	4.63428	0.427711	0.808325	0.54662	0.42556	0.868039	2.07018
N282	0.625704	0.265998	WT	0.502426	1.58193	0.665283	0.107769	0.783453	0.266021	0.810912	0.943666	0.676257	0.281774	0.0640497	0.108723	0.27661	0.262646	0.455465	0.969148	0.336441
G283	0.384985	0.204786	0.200079	0.388869	0.394191	0.582052	0.0441612	WT	0.0747426	0.0504537	0.00612439	0.134569	0.885423	0.0578487	0.157942	0.363664	0.227006	0.0802184	0.0927887	0.737408
T284	0.846166	0.189464	0.484402	0.153558	0.0667346	0.256927	1.56367	0.116785	0.518625	0.572643	0	0.65535	1.2622	0.16967	0.304117	0.480673	WT	0.0691181	0.386407	0.978494
I285	0.156825	0.267583	0.369888	0.103877	0.135749	0	0.0854205	0.0508889	0.0460788	WT	0.322743	0.177703	0.192025	0.578872	0.133491	0.123706	0.441949	0.0679795	0.0523075	0.229775
T286	0.455611	0.187236	0.149942	ND	0.308907	0.38493	0.847531	0.669916	ND	2.27252	0.599694	0.306951	0.091597	0.13071	0.124105	0.40636	WT	0.0506069	ND	0.866451
D287	0.228589	0.120957	0.402384	WT	0.188464	0.0815439	0.456955	0.596887	0.256732	0.228871	0.145981	0.207714	0.324069	0.0774496	0.105894	0.0869102	0.0257778	0.084237	0.132933	0.273336
A288	WT	0.664762	0.100095	0.09198	0.125674	0	0.0865625	0.306293	0.110709	0.370771	0.24215	0.0207029	0	0.201537	0.419907	0.188786	0.404351	0.415285	0.0746018	0.40073
V289	0.412621	0.142049	0.145982	0.214633	ND	0.0890755	0.205609	0.371989	0.0769929	0.830881	0.255826	0.385682	0.651709	0.0731153	0.0350055	0.2367	0.206814	0.0748988	0.0629905	WT
D290	0.0891537	0.0172795	0.194486	WT	0.129834	0.0723568	0.240241	0.342706	0.0552623	0.462377	0.200714	0.18896	ND	0.0986204	0.0650663	0.286079	0.148966	0.139141	0.157156	0.188894
C291	0.0637151	0.470461	0.194536	0.0682416	WT	0.0535842	0.151552	0.53209	0.0577834	0.101824	0.0959101	0.396466	ND	0.27927	0.484895	0.123983	0.309066	0.482391	0.351346	0.679027
A292	WT	0.673136	0.305043	0.198555	0.0918284	0.124825	0.496052	0.915101	0.44449	0.00820045	0.16491	0.0726877	0.370315	0	0.695866	0.452238	0.514491	0.173363	0.114548	0.531891
L293	0.247452	0.390022	0.202906	0.422611	ND	0.542625	0.172355	0.10397	0.542973	0.10689	WT	0.627342	0.50948	0.142667	0.783172	0.308284	0.0413741	0.413312	0.156565	0.184752
D294	0.206458	0.0792112	0.317467	WT	0.10791	0.118372	0.199876	0.391203	0.337597	0.607217	0.0366455	0.102103	ND	0.0576135	0	0.14266	0.0539687	0	0.224301	0.409484
P295	0.0953588	0.0576584	0.0387629	0.0164131	0.0864011	0.0323375	0	0.13917	0.257224	0.141803	0.411267	0.213768	0.103243	0.289459	WT	0.529426	0.190282	0.215746	0.470001	0.277442
L296	0.0568544	0.3573	0.32821	0.0637055	ND	0.326678	0.448767	0.0225478	0.0588962	0.996118	WT	0.19628	0.386256	0.056089	0.69774	0.164686	0.128674	0.30458	0.0837882	0.314053
S297	0.336994	0.407703	0.0189736	0.0968288	0.176329	0.13491	0	0.192637	0.186681	0.0907175	0.983225	0.455554	0.69571	0.668743	0.913092	WT	0.241272	0.180615	0.208638	0.15616
E298	0.376368	1.50582	0.00597315	0.103757	0.0720593	0.187977	WT	0.666269	0.559896	0.0996115	0.199988	0.210375	0.0103514	0.24664	0.291037	0.16345	0.525078	0.299109	0	0.49433
T299	0.862087	0.0328908	0.215443	0.210492	1.08357	0.297446	0.161276	1.1672	0.233948	1.17698	1.73277	0.492196	3.26434	0.229635	0.352322	0.352172	WT	0.36287	0.164746	0.347767
K300	0.176294	0.541275	0.386308	0.0339675	0.185032	0.342319	0.249821	0.400091	0.123332	0.122871	0.132188	WT	0.804764	0.0247535	0.136743	0.141856	0.485515	0.251413	0.275142	0.036388
C301	0.151396	0.677673	0.101063	0.281185	WT	0.0119859	0	0.644532	0.157063	0.187676	0.694042	0.00962248	ND	0.355602	0.0254917	0.383532	1.28408	0.478098	0.424188	1.8644
T302	0.600386	0.281711	0.590276	ND	0.0693099	3.30171	0.0736258	0.715359	ND	0.546637	0.0996115	0.260979	0.30739	0.285897	0.214659	0.565825	WT	0	ND	0.0130133
L303	0.411598	0.378294	0.402746	0.18674	0.0759108	0.122353	0.0537585	0.0172795	0.362267	0.599047	WT	0.995276	0	0.550269	1.09332	0.557614	0.225573	0.314113	0.241913	0.770551
K304	0	1.17653	0.35957	0	0.175176	0.786421	0.371197	0.138254	0.376253	0.24807	0.241914	WT	0.520105	0.258737	0.0585308	0.0922921	0.76188	0.130737	0.0283887	0.0509575
S305	0.397219	0.975865	1.78723	0.199742	0.372209	1.50303	ND	0.483187	0.0498656	0.354745	0.437908	1.38543	0.634394	0.0967653	0.0171873	WT	0.950264	0	0.0559369	0.0806376
F306	0.00875891	0.190065	0.454611	1.1027	0.420986	0.73307	0.0142302	0.238148	0.133321	0.882799	1.1009	0.125645	3.57061	WT	0.0610816	0.371856	0.515904	0.744141	0.371273	0.698427
T307	0.901315	0.559905	1.37577	1.95369	1.34592	0.544081	2.03732	0.0403189	0.900748	1.04766	0.0126257	0.210632	0.446467	0.719367	0.889408	0.663065	WT	0	0.572061	2.10572
V308	0.999142	0.275142	0.455464	0.210845	ND	0	0.640574	0.989015	0	1.12815	0.747919	0.0629489	0.665946	0.118316	0.0417949	0.0284645	0.161275	0.659007	0	WT
E309	0.737554	1.34378	0	0.574509	0	0.306173	WT	1.41645	0.951906	1.77482	0.10842	0.896221	0.548322	0.0123099	4.485	ND	0.053484	0.567632	0.0433775	0.741253
K310	0.0514712	0.796447	0.462164	0.0725739	0.202069	0.219478	0.310419	0.0214914	0.388704	0.250858	0.0308922	WT	0.963807	0.0254647	0.0189736	0.0648757	0.358876	0.0474813	0	0.031428
G311	0.511146	0.15243	0.033738	0.45171	0.193772	0	0	WT	0.198965	0	0	0	0	0.141116	0	0.348679	0	0	0.0694903	0.307817
I312	0.173681	0.437747	0.79682	0.084028	0.348876	0	0.0835018	0.0716783	0.407538	WT	0.554485	0.938058	0.25387	0.399873	5.1608	0.236471	0.72321	0.227732	0.447122	0.359338
Y313	0.169475	0.292166	0.272317	0.31427	0.286781	0.0214727	0.184896	0.0867552	1.27333	1.39476	0.0733712	0.151821	ND	0.670388	0	0.312444	0.477683	3.00447	WT	0.0720595
Q314	0.0396581	1.21128	1.203	0.352984	0.0157057	WT	0.101218	0	0.463899	0.234567	0.530696	0.757925	0.48421	0.117951	0.511667	0.455464	0.278113	0	ND	0.46278
T315	0.324892	0.221277	0.279024	ND	0.161275	0.226898	0.262684	ND	ND	0.612165	0.126693	0.113553	0.250438	0.0998375	0.311426	0.327796	WT	ND	ND	0.0677358
S316	0.51976	1.59834	1.25776	0.900495	0.463639	ND	0.0537584	0.496489	2.73824	0.807305	5.83762	1.09102	3.19126	0.136639	0.656061	WT	0.680215	0.0429448	0.321095	1.99934
N317	0.196806	0.154093	WT	0.254401	0	0.527287	0.114164	0.395125	0.423224	0.742094	0.147247	0.559071	0.193179	0.220367	0.911882	0.263955	0.442047	0.25791	0.585596	0
F318	0.0652676	0.211068	0.1572	0.150767	0.110238	0.193166	0.279743	0.117826	0.0508011	0.201004	0.327916	0.155412	0.0555451	WT	0.311327	0.253734	0.212389	0	0.225311	0.370843
R319	0.0514692	WT	0.0175756	0.091776	0.331935	0.307967	0.227967	0.953951	0	0.254884	0.0796522	0.333746	0.399935	0.138145	0.0287993	0.394716	0.102188	0.532094	0.0343128	0
V320	0.583027	0.339252	0.162017	0.239956	ND	0.101262	0.196377	0.890286	0.0578367	1.80934	1.1801	0.117242	0.314754	0.0791496	0.0325332	0.218443	0.080376	1.04404	0.598554	WT
Q321	1.06272	1.26834	2.05072	0.0606082	0.231452	WT	0.488431	0.951159	0.369304	1.11834	1.47831	0.339717	0.497369	1.13449	0.953502	0.664149	0.993512	0.324706	0.592117	1.76323
P322	0.472695	0.175013	0.123644	0.112096	0.053448	0.0713523	0.334958	0.229488	0.239275	0.0976226	0.240515	0.103796	0.141745	0.112624	WT	0.395247	0.13183	0.160188	0.21765	0.165967
T323	0.30492	1.4284	0.427979	0.275423	0.13539	1.54175	1.33108	0.745602	0.261484	0.545158	0.593436	0.838792	1.05674	0.896636	0.121663	0.674416	WT	0.178215	0.295088	1.7746
E324	0.861707	0.234008	0.972558	0.382635	0.480341	0.854148	WT	0.864951	0.969158	0.499405	0.14657	0.594258	0.602946	0.613242	0.215661	0.225519	0.580267	0.159758	1.12763	0.605384
S325	0.469694	1.39342	2.32848	1.02458	0.243971	0.327506	0.198536	0	0.341638	0.163831	0.48591	0.57995	0.713443	0.525175	0.695895	WT	0.573909	0.662455	0.552971	0.136681
I326	0.143499	0.0936497	0.393529	0.107332	0.275935	0.208929	0.34069	0.404107	0.234599	WT	0.310706	0.0266516	0.231641	0.19923	0.0903967	0.166486	0.571436	0	0.175724	1.20036
V327	1.76437	1.01279	0.514025	0.354371	ND	2.11885	0.951632	0.768243	2.5069	3.23914	0.515294	0.113854	1.44302	2.24817	0.292507	4.60429	0.905971	1.21332	4.03583	WT
R328	0.222834	WT	0.302391	0.140693	0.577012	0.0694708	0	0.209309	0.401476	0.274995	0.154821	0.0199929	0.24285	0.36569	0.325442	0.10794	0.010469	0.198388	0.060555	0.239637
F329	0.210213	0.0914612	0.559267	0.288242	0.35793	0.115197	0.194168	0.257222	0.0574639	0.36503	0.55447	0.267968	0.0948789	WT	0.0458126	0.336972	0.212146	0.723653	1.56359	0.425287
P330	0.236469	0.159893	0.20216	0.160599	0.392035	0.315675	0.297629	0.251077	0.211047	0.0340031	0.296284	0.342404	0.051315	0.014804	WT	0.729896	0.261662	0.181928	0.188684	0.362282
N331	0.767052	0.440082	WT	0.231632	0.13204	0.451973	0.366271	0.0801739	0.531406	0.401374	0.592653	0.862769	0.253574	0.263733	0.496375	0.686958	0.388012	0.113631	0.562354	0.599659
I332	1.33126	0.831759	1.35281	0.105929	0.345166	1.21137	0.801709	0.285968	0.616804	WT	0.597054	0.101209	0.638726	0.540811	0.209835	0.277258	0.76451	0.161693	0.225349	2.16077
T333	0.498565	0.261123	0.353938	ND	0.149327	1.50043	0.568339	0.0199931	ND	0.291818	0.293593	0.384647	0.132704	0.145532	0.46606	0.247856	WT	0.166398	ND	0.683955
N334	2.11315	0.415461	WT	0.435137	0.0379507	0.683019	0.856962	0.357306	0.508207	0.478877	0.192029	0.428546	0.117911	0.343737	0.186022	0.310608	0.466313	0.186362	0.398282	0.13425
L335	0.572563	0.684257	0.0502325	0.43791	ND	0.680457	0.0827054	0.47889	0.0202429	0.33661	WT	1.57401	0.81534	0.926731	1.44047	0.863338	0.563015	1.69169	2.30367	1.04649
C336	0.222288	0.566303	0.0567767	0.0367042	WT	0.0566091	0.0471416	0.379239	0.0290296	0.375267	3.48494	0.032802	ND	0.229945	0.222534	0.476934	0.0436536	0.531949	0.208537	0.227732
P337	0.0910364	0.177437	0.33544	0.0635528	0.159764	1.7625	0.0664422	0.369502	0.451151	0.00316226	0.512632	0.267644	0.431944	0.091534	WT	0.460344	0.339755	0.267338	0.214285	0.0855245
F338	0.0947127	0.231576	0.00731529	0.00320415	0.354154	0.00376417	0.744938	0.00771973	0.638602	0.260041	0.568707	0.102513	0.344682	WT	0.0975433	0.331059	0.296978	0.421917	0.283454	0.445403
G339	0.343842	0.316015	0.440894	0.901595	0.432499	0.151822	0.363534	WT	0.317523	0.346691	0.131355	0.350088	0.198833	0.327398	0.495568	0.709361	0.177176	0.16574	1.36072	0.153241
E340	0.345447	0.285093	0.305775	0.592021	0.0685851	0.798064	WT	0.621741	0.305621	0.153879	0.256864	0.359678	0.0924617	0.0852309	1.1644	0.137918	1.02726	0.235699	0.0219471	0.257639
V341	0.476102	0.280365	0.184172	0.0847322	ND	0.195083	0.146895	0.546796	0.10981	0.712599	0.656957	0.309463	0.286533	0.117589	0.0299043	0.0716595	0.193734	0.102431	0.382936	WT
F342	0.417092	0.103911	0.167894	0.0232259	0.159599	0.0512395	0.146663	0.0439842	0.0548396	0.228569	0.401578	0	0.103412	WT	0.094881	0.385545	0.0418284	0.00403189	0.242121	0.393571
N343	0.214962	0.0573515	WT	0.271461	0.0523874	0.269635	0.471903	0.151559	0.410415	0.185414	0.0195486	0.201997	0.329195	0.0882359	0.127059	0.166246	0.222015	0.189752	0.150517	0.202694
A344	WT	0.112341	0.230602	0.214435	ND	0.252432	0.656878	0.462631	ND	0.0771866	0.109961	0.354378	0.359881	0.239202	0.260378	0.151724	0.546103	0.540328	0.0947405	0.311236
T345	0.203701	0.264686	0.331214	1.4009	0	0.223902	0.221577	0.291822	0.113444	0.39871	0.00863978	0.330925	0.253295	0.114041	0.33559	0.525165	WT	0	0.035561	0.00701197
R346	1.39462	WT	0.75266	0.737379	0.084256	0.391234	0.990496	0.793521	0.867993	1.0073	0.458847	0.811895	0.509435	0.524409	0.234272	0.898723	0.683837	0.372852	0.188954	0.595934
F347	0.101822	0.295672	0.143553	0	0.229746	0.0834186	0.540091	0.0276474	0	0.239131	0.517177	0.0716783	0.0684872	WT	0.132828	0.286746	0.0318307	1.21102	0.380094	0.640952
A348	WT	0.0533843	3.11642	0.178021	ND	0.455462	0.377105	0.182344	ND	0.261715	0.0210359	0.0713843	0.0516559	1.27151	1.55813	0.207604	0.69614	0.623751	0.394188	0.417498
S349	0.346545	0.491759	0.346039	0.11449	0.802748	ND	ND	0.431601	0	0.383202	0	0.031934	0	0	1.17359	WT	1.03904	0	0.0532848	0.030917
V350	0.759445	0.226381	0.099945	0.0860905	ND	0.108455	0.249465	0.618222	0.192761	0.214337	0.316678	0.149092	0.447717	0.212357	0.596471	0.0790467	0.190958	0.298442	0.154555	WT
Y351	0.248435	0.0506072	0.191479	0.153489	0.466591	0.062097	1.15064	0.101859	0.547952	0.0476591	0.124406	0.227732	0.0313986	0.354206	0.091866	0.119661	0.135183	0.673406	WT	0.0312148
A352	WT	0.352234	1.66462	0.128003	ND	0.493632	0.718988	0.166759	ND	0.520955	0.0151822	0.521736	0.553493	0.325332	0.142201	0.65214	0.542071	0.182185	0.149799	0.361867
W353	0.0695128	0.402512	0.119916	0.16717	0.126129	0.345781	0.0112342	0.600266	0.0939103	0.43548	0.309744	0	0.126317	0.0690984	0.245502	0.105698	0.125211	WT	0.156441	0.141475
N354	0.400411	0.00671982	WT	0.787205	0.145741	1.10917	0.509931	0.468065	0.852779	0.820263	0.0322551	0.459287	0.0543745	0.126135	0.175851	0.370451	0.452542	0	0.632705	0.495816
R355	0.168784	WT	0.107692	0.0174877	0.0337553	0.0997814	0.278134	0.767994	0.126847	0.0547406	0.237275	0.275581	0.551895	0.0495069	0.237047	0.0924572	0.188322	0.319267	0.0890225	0.0136675
K356	0.863802	0.653398	0.578816	0.338628	0.545816	0.557431	0.433153	0.113568	0.466792	0.925486	1.27419	WT	0.729432	1.48522	0.195107	0.251141	0.485294	0.134953	0.260032	1.24379
R357	0.386876	WT	0.978901	0.195585	0.654644	0.219921	6.68123	0.644043	0.624765	0.334423	0.475155	1.38861	ND	0.369413	0.335551	0.515162	0.0460788	ND	0.761872	0.188945
I358	0.166197	0.34301	0.542398	0.0426803	0.0164269	0.0781261	0.142122	0.0862502	0.103711	WT	0.402026	0.0552864	2.14603	3.86353	0.159987	0.119378	0.583663	0.903144	2.11797	0.389283
S359	0.262749	0.229458	0.746589	0.679356	0.12072	0.500949	0.210607	0.0996327	0.283757	0.100353	0.280107	0.440629	0.29366	0.40879	0.853055	WT	0.907261	0.206748	0.329302	0.527635
N360	0.00912879	0.566266	WT	0.21621	0.332607	0.318981	0.20595	0.619797	1.2781	0.198973	0.0346659	0.365821	0.151388	0.290647	0.0566368	0.425503	0.371025	0.0878968	0.320347	0.25505
C361	0.0494908	0.515006	0.124573	0.197782	WT	0.109657	0.251848	0.500939	0.108496	0.00969073	0.0848238	0.104028	ND	0.197675	0.0292786	0.207683	0.0676244	0.440538	0.36056	2.42381
V362	0.361052	0.235057	0.200424	0.131202	ND	1.51948	0.335207	0.807993	0	0.565438	0.865148	0.24788	0.763821	0.249421	0.799528	0.120911	1.51599	0.186313	1.12293	WT
A363	WT	0.75567	0.35329	0.298657	0.206436	0.557021	0.0619681	0.334138	0.187236	0.691517	0.102889	0.186644	0.0977415	0.848747	0.36802	0.50878	0.552773	1.95859	2.6735	0.601351
D364	0.177154	0.56653	1.79372	WT	0.00773274	0.180212	0.288188	0.256187	0.138571	0.0439784	0.0102942	0.0277181	0	0.110466	0.0808195	0.085484	0.108321	0.144528	0.22285	0.327175
Y365	0.108119	0.0798889	0.322902	0.30893	0.258265	0.063972	0.137849	0	0.691182	2.6755	0.187483	0.033895	ND	0.24735	0.00766874	0.2778	0.141093	0.860638	WT	0.264009
S366	0.47965	0.253138	1.38277	2.24634	0.0723887	1.89556	3.00084	0.770479	0.226955	0.0243303	0.797316	1.06237	1.23348	0.513076	0.592592	WT	0.572231	0	0.331249	0.0276039
V367	1.22796	0.732008	0.5622	0.829093	ND	0.882194	0.370947	0.993169	0.267778	2.09151	0.950608	1.12753	0.882049	5.25462	1.23653	0.84607	0.631134	1.16294	3.30147	WT
L368	0.163096	0.400367	0.271353	0.332831	ND	0.268763	0.151979	0.135762	0.110759	0.404053	WT	0.159428	0.333019	0.49654	0.308662	0.0921487	0.0446833	0.166986	0.0997107	0.362338
Y369	1.87088	0.540572	3.74753	0.35682	0.369635	1.36773	0.246081	0.710589	1.25295	0.854669	0.982063	0.867504	1.26295	1.14715	0.280274	0.609	2.21063	0.646411	WT	2.00815
N370	0.868927	1.53856	WT	0.724738	0.224207	0.88804	0.937252	1.31914	0.341268	0.169895	0.499034	0.684554	0.583284	0.143138	0.692783	0.875559	0.504749	0.183969	0.20671	0.243096
S371	0.341094	0.869465	0.651778	0.605041	0.451686	ND	3.38345	1.02674	2.49471	0.298736	0.0452658	0.631375	1.77784	0.359122	1.84457	WT	1.09267	0.0839799	0.0794947	0.231659
A372	WT	0.994313	0.034559	1.03604	0.140868	0.603874	0.051315	0.801263	1.63174	0.576892	0.316175	9.63333	0.143944	0.274427	1.18156	1.67638	3.94328	0.032802	0.211929	0.628564
S373	0.637415	1.81116	0.22896	0.953571	0.440431	1.11073	0.280286	0.574336	1.12637	0.333395	0.71199	5.66326	0.686051	0.72208	0.967624	WT	0.554463	0.805762	1.86617	0.864307
F374	0.0393746	1.42909	0.373428	0.450563	0.210095	0.676315	0.195188	1.41557	2.11433	0.583939	0.596561	1.74679	0.165594	WT	0.510921	0.527206	0.0785285	1.19365	0.767551	0.697557
S375	0.272364	0.0297883	1.22058	0.574861	0.308737	0.94462	0.0690096	0.495722	1.47865	0	1.07693	0.735515	0.632389	0.356935	0.685605	WT	0.597036	0.187845	0.274261	0
T376	0.229684	0.644944	1.43165	0.453785	0.0533253	0.469809	0.0791716	0	0.133224	1.03164	0.758963	0.416323	0.834195	0.204792	0.174227	0.36333	WT	0.177896	0.242609	0.744659
F377	0.306591	0.193738	0.0926329	0.203065	0.322937	0.241405	1.1924	0.0719407	0.504847	0.468447	0.891634	0.557944	1.21222	WT	0.0957862	0.196373	0.311293	0.849684	0.278379	0.442602
K378	0.723862	0.649228	0.760788	0.678608	0.393744	0.19395	0.847584	1.07824	0.172338	0.182593	0.37588	WT	0.691052	0.101167	0.0092952	0.24734	0.418014	0.166724	0.257812	0.428502
C379	0.649222	0.595976	0.162462	0.0239718	WT	0.0130764	0	0.237964	0	0.140064	1.08152	0.013396	ND	0.393687	0.169951	0.316478	0	0.206525	0.260129	0.967655
Y380	0.365729	ND	0.627827	0.294958	0.319463	0.254915	0	0.044077	0.928289	0.335249	0.376847	0.113866	ND	0.766795	0.0617577	0.276635	0.0552077	0.631079	WT	0.116602
G381	0.517558	0.0894777	5.1033	0.447386	0.417525	0.650912	0.0929476	WT	0	0.227848	0	0.690935	0.0455465	0	0.43038	0.274637	0.598116	0.376732	0.0108443	0.369387
V382	1.3747	0.159623	0	0.829644	ND	1.1011	1.20483	0.538717	4.74203	0.267443	0.908487	0.60542	1.33154	0.241397	2.32081	1.95263	6.15085	1.59248	2.7836	WT
S383	4.16091	3.47819	6.07874	7.40753	0.934818	ND	0	1.23717	1.74251	4.31282	3.13998	3.24026	3.71538	2.84429	1.8977	WT	4.16785	0.845174	3.93524	11.4673
P384	2.20822	0.256819	0.460712	3.65327	0	1.15439	2.91519	0.290297	0.624713	2.10632	1.11741	2.10317	1.37421	0.870352	WT	1.30581	0.693651	1.11565	0.0346994	0.208828
T385	2.5008	0.533116	1.83186	ND	0.313582	0.917602	11.6511	0.933722	ND	1.15809	2.88581	1.39821	0.485648	1.06394	1.88654	0.484315	WT	2.25264	ND	1.2829
K386	8.40848	1.3734	3.28155	11.9796	0.2567	5.06345	4.71554	5.26666	6.37468	4.28492	1.89088	WT	1.82112	2.59539	0.451768	1.02828	2.42468	0.211502	2.11656	4.89826
L387	0.167249	0.610698	0.106396	0.166315	ND	0.328594	0.0105432	0.127202	0.108486	0.637649	WT	0.185357	0.232545	0.327478	0.652311	0.173331	0.660172	0.179199	0.0801316	0.345997
N388	0.194475	0.315468	WT	1.12948	0.0150169	0.888684	1.63713	0.0430953	0.341604	0.601174	0.181417	0.587109	1.23057	0.104985	0.127666	1.51173	0.371082	3.33378	0.490915	0.310659
D389	0.333581	0	0.273555	WT	0.181505	0.0968458	0.776743	1.67525	0.138291	0.264582	0.0114731	0.188701	0.211365	0.0428273	0.767974	0.239385	0.342671	0.248384	0.241801	0.473099
L390	1.27238	2.94541	2.12454	0.399498	ND	2.15904	2.82328	2.18665	2.11386	2.19126	WT	3.6414	3.48662	0.0230393	0.775482	3.85975	7.50692	0.146855	9.48747	3.22265
C391	0.25382	0.540348	0.0257	0.183415	WT	0.0122283	0	0.43688	0.277156	0.0940774	0.0606358	0.198001	ND	0.101219	0.241307	0.195948	0.104053	0.137644	0.216252	0.341598
F392	0.208433	0.19329	0.18005	0.0591641	0.442784	0.167828	0.232558	0.11471	0.369205	0.38271	0.648905	0.193118	0.15689	WT	0.150615	0.251011	0.111396	2.3114	0.429698	0.949816
T393	0.757697	0.207394	1.14952	0.11618	0.0567624	0.158443	0.194518	0.793229	0.226433	0.311155	0.155274	0.04138	0.209444	0.150375	0.334561	0.268139	WT	0.200516	0.616024	0.455714
N394	1.90803	0.283427	WT	0.391655	0.518419	0.195742	0.74382	0.60391	1.05675	0.419109	0.309315	0.463504	0.381628	1.14617	0.18682	0.506638	0.842814	3.08576	1.46595	0.695418
V395	0.684802	0.24585	0.181031	0.136269	ND	0.195492	0.323835	0.680818	0.118021	2.1201	0.811502	0.246461	0.449658	0.274254	0.200352	0.236013	0.119399	0.208858	0.208662	WT
Y396	0.0518376	0.0187237	1.19449	0.0811242	0.411988	0.747967	0.155292	0.0155714	0.696966	0.211653	0.42783	0.096225	0.121544	0.343324	0.057208	0.239045	0.127948	2.93171	WT	0.253369
A397	WT	0.67086	0.0482255	0.170778	0.289678	0.0166838	0.164766	0.112449	0.0559446	0.279085	0.57033	0.14897	0.102978	0.0936444	0.221287	0.106883	0.470757	0.148091	0.122903	1.05718
D398	0.134379	0.169079	0.467493	WT	0.031147	0.057655	0.39923	0.453102	0.207507	0.0806376	0.112913	0.0450704	ND	0.053201	0.452595	0.0935281	0.0437246	0.146876	0.325768	0.32151
S399	0.252393	0.294127	0.293113	0.0587693	0.10376	0.06223	0	0.0659764	0.242465	0.351944	0.120988	0.201859	0.194353	0.451679	0.524189	WT	0.303123	0.122846	0.303039	0.109165
F400	0.164972	0.0629368	0.0320505	0.126742	0.184146	0.105107	0.0756196	0	0.117317	0.380037	0.465742	0.0315668	0.15156	WT	0.232899	0.292496	0.0871693	0	0.0766708	0.49131
V401	0.536883	0.162981	0.318208	0.275552	ND	0.0121457	0.24753	0.777944	0.338052	0.560645	0.409849	0.178378	0.277231	0.099909	0.0485655	1.21377	0.317444	0.0433658	0.0887035	WT
I402	0.0967653	0.660281	0.316311	0.091948	0.110777	0.0075598	0.210466	0.0583928	1.514	WT	0.929253	0.0115196	0.14374	0.642906	0	0.177064	0.4996	0.0317265	0.711793	1.45757
R403	0.0278661	WT	0.31532	0.201773	0.00503986	0.16839	0.22275	0.908676	0	0.0458794	0.159529	0.811043	0.620511	0.180129	0.315886	0.357809	0.160427	0.420768	0.0457674	0.45318
G404	0.547199	0.29345	0.0225036	0.3991	0.375345	0.0201594	0.0527749	WT	ND	0.688169	0.12383	0.335898	0.21975	0.00311962	0	0.271589	0	0.192917	0.322456	0.377439
D405	0.640916	ND	0.619031	WT	0	1.89089	0.989296	0.425288	0.653021	0.138713	0.0967654	0	0.760299	1.01791	0.439843	0.124444	0.257664	0	0.147929	0.691169
E406	0.435175	1.78849	0.0123098	0.65389	0	1.4276	WT	1.0396	ND	0	0.135451	0.346119	ND	ND	0.0201594	ND	0	0.383792	0	0.719533
V407	0.967119	0.0324335	0.11248	0.784133	ND	0.138237	0.265388	1.02444	0.0302392	0.297057	0.58527	0.0813149	0.410294	0.246892	0.0700714	0.0969506	0.0506071	0.823634	0	WT
R408	1.54047	WT	0.108618	0.11037	0.640206	0.212134	0.0207229	0.340615	0.658173	0	0.360596	2.73508	0.483333	0.319869	0.917445	0.385041	0.45797	0.595395	0.633942	0.265167
Q409	0.0967861	1.16801	0	0.0451572	0.0569331	WT	0.317435	0	0.349091	0	0.729495	0.529377	0.238604	0.595609	0.419616	0	0.952772	0	ND	0.51012
I410	0	0.67359	0.231261	0.24362	0.233194	0.0496073	0.0352605	0.966805	0.437808	WT	0.213213	0.0559788	0.308275	0.131682	0.108851	0.143487	0.43665	0	0.147984	1.14759
A411	WT	0.28593	0.265364	0.206745	ND	0	0.272168	0.29113	ND	0.136513	0.0100797	0	0.012092	0.0123098	0.267337	0.173784	0.606595	0.270192	0.274317	0.38368
P412	0.126675	0.201201	0.0455021	0.106342	0.125383	0.3394	0.120957	0.231193	0.0911461	0.254779	0.395384	0.328876	0.0802572	0.111522	WT	0.477614	0.222997	0.119785	0.0596321	0
G413	0.259726	0.446324	16.094	0.953255	0.756397	0.526052	0.706503	WT	0.135039	0.0983036	1.62808	0.385056	0.562657	0.116786	0.0707228	0.411151	0.0866362	0	0.574896	0.468317
Q414	2.72812	0.893997	0.0594083	0.123801	0.188637	WT	0.560521	0.161284	0.269973	0.285949	0.506003	1.09814	2.04111	0.0144778	0.531175	0.220939	0.379853	0.00437945	0.223861	0.874408
T415	0.741712	0.640891	0.372016	ND	0.201582	0.161275	3.64388	1.78494	ND	0.458354	0	0.735347	0.341698	0.0776289	0.771442	0.712632	WT	0.0350356	ND	0.712185
G416	0.345942	0.116377	0.149609	0.409096	0.290376	0.0497392	0.0912106	WT	0.151822	0.561481	0.0818412	0.157632	0.0956476	0	0.0514709	0.269036	0.209829	0.0489952	0.223652	0.368375
K417	0.0379553	0.700001	0.316326	0.141104	0	0.264891	0.575285	0.17948	0.188797	0.640666	0.140002	WT	0.526915	0.0336575	0	0.040675	0.312672	0.25016	0.0291497	0.135472
I418	0.236128	0.101519	0.150502	0.218372	0.152986	0.0165954	0.636873	0.0336429	0.13547	WT	0.130089	0.254708	0.134089	0.321637	0.203312	0.0995238	0.525712	0.117291	0.0356382	0.421971
A419	WT	0.0306212	0.0769526	0.218032	ND	0	0.162387	0.0827524	ND	0.132094	0.0365968	0.102024	0.161276	0	0.374777	0.113654	0.637347	0	0.337798	0.577833
D420	0.292094	0.120957	0.288333	WT	0	0.112782	0.388824	0.396149	0.120756	0.029774	0.0289327	0.549718	0.549446	0.208573	0	0.182071	0.0540589	0	0.244987	0.567671
Y421	0.100253	0.0690097	0.221094	0.239841	0.628817	0.186705	0.163666	0.979456	0.609737	0.120113	0.284813	0.177158	0.0824135	1.13168	0.0242375	0.174403	0.0321219	0.149148	WT	0.292569
N422	0.117388	0.132591	WT	0.352966	0.306915	0.700676	0.169372	0.19348	0.271345	0.614596	0.333915	0.431117	0.131841	0.105922	0.111757	0.38525	0.332789	1.30795	0.483214	0.0910928
Y423	0.0518595	0.0205884	0.444784	0.218533	0.312621	0.416268	0.184375	0.22142	0.360468	1.70811	0.220423	0.178124	ND	0.558765	0.206883	0.238262	0.00339898	0.0631079	WT	0.073393
K424	0.163	0.611932	0.318949	0.0997252	0.124058	0.210528	0.617059	0.322572	0.385305	0.0872049	0.015359	WT	0.500198	0.122393	0.0635528	0.067956	0.545186	0.194778	0.349156	0.123726
L425	0.121303	0.53303	0.0158632	0	ND	0.37807	0.0821417	0	0.0681115	1.10332	WT	0.0860768	0.205722	0.271109	0.677413	0.367732	0.22923	0.102776	0.634077	1.06575
P426	0.262039	0.123743	0.178434	0.0526414	0.0769723	0.0735636	0.15765	0.0316582	0.260721	0.579679	0.387757	0.0258917	0.026792	0.198163	WT	0.599861	0.147733	0	0	0
D427	0.551443	ND	0.715591	WT	0.183299	0.182515	0.899333	0.804349	0.416777	0.51392	0.28273	0.0918583	0.137197	0.170496	0.5084	0.124889	0.104523	0.129703	0.3122	0.316677
D428	0.109353	0.0486259	2.92461	WT	0.0941155	0.0607546	0.494523	0.261776	0.170785	ND	0.15186	0.133047	ND	0.253267	0.246898	0.190298	0.209479	0.134248	0.189656	0.53471
F429	0.0664063	0.105798	0.164998	0.0937929	0.250693	0.150865	0.10681	0.141849	0.00722958	0.148905	0.512254	0.0459285	0.0426998	WT	0.190701	0.345811	0.0175405	4.56675	0.284725	0.386757
T430	0.840371	2.74606	2.3304	0.151983	0.140953	2.96074	1.73079	0.0790968	1.78603	0.769476	1.43296	14.198	0.497791	0.475643	0.306727	1.07472	WT	0.790013	3.36995	1.55158
G431	0.448314	0.653618	0.0807099	0.375588	0.177984	0.224356	0.133804	WT	0.119133	0.139471	0.384338	0.335476	0.0917727	0.0789895	0.196998	0.226834	0.417018	0.0697979	0.0544105	0.174908
C432	0.0581249	1.17609	0.199416	0.163167	WT	0.303517	0.309195	0.499952	0.00636613	0.120491	0.939289	0.19829	ND	0.0845643	0.163308	0.26971	0.0248117	0.287064	0.243428	0.167624
V433	0.600671	0.0387062	0.00582923	0.016442	ND	0.129701	0.143912	0.433865	0.137263	0.633823	0.41702	0.126588	0.503027	0.124317	0.0403189	0.111445	0.0218626	0.164201	0.363816	WT
I434	0.635779	0.0988854	0.187206	0.312783	0.226462	0	0	0.0234205	0.283631	WT	0.201367	0.558827	0.521046	0.712525	0.0895996	0.164162	1.04255	0.44701	0.924302	1.45936
A435	WT	1.27015	0.381782	0.284879	0.0399256	0.259511	0.23665	0.345333	0.165884	0.280286	0.135306	0.0578367	0.251544	0.983758	0.431937	0.200769	0.634402	0	0.16811	0.481085
W436	ND	0.698815	0.12753	0.00310145	0.219965	0.199904	0.235453	1.02549	0.0248434	0.0834934	0.312709	0.334851	0.048227	0.400935	0.0426906	0.0673232	0	WT	0.297967	0.269163
N437	0.179112	0.598176	WT	0.150996	0.119476	0	0.0537587	0.188367	0.237976	0.453389	0.235376	0.347487	0.144615	0.177795	0.0235216	0.195672	0.355853	0	0.296281	0.16625
S438	0.221531	0.294467	0.126494	0.025134	0.135773	0.0890938	0.0491187	0.0728743	0.181055	0.236048	0.675588	0.0779174	0.0358392	0.329946	0.9608	WT	0.478916	0.0546558	0.1211	0.181074
N439	0	0.124691	WT	0.429466	0	0.0138019	0.0175178	0.244629	0.123919	0.574101	0.292591	2.99713	0.085849	0.0707517	0.122831	0.300373	0.693226	0.128365	0.303652	0
N440	1.64765	3.64658	WT	0.869043	0.327755	1.06614	0.550361	0.8746	1.01969	0.935819	0.870451	2.24618	0.36391	1.41506	0.245987	0.537902	0.530346	1.59378	1.21299	0.547777
L441	0.0138236	0.522022	0.0258533	0.0731887	ND	0.650121	0.101969	ND	0.155345	0.255966	WT	0.951908	0.595448	0.630236	0.563775	0.341677	0.505135	0.275669	1.94933	0.620579
D442	0.238501	0.0806376	0.173291	WT	0.199585	0.216062	0.289032	0.539522	0.0669399	0.711559	0.146273	0.0402946	ND	0	0.0227732	0.287303	0	0.0284604	0.185281	0.461197
S443	1.14431	0.304906	0.451438	0.166386	0.328725	ND	ND	0.700962	0.0117055	0.325886	0.0685021	0.614795	0.396897	0.278795	0.150647	WT	1.12484	0.939844	0.216472	0.0355123
K444	0.137972	0.605443	0.432588	0.541401	0.0483827	0.729927	0.269715	0.0156074	0.30577	0.421705	0.797813	WT	0.0509861	0.108951	0.260662	0.159557	0.357243	0.359577	0.572389	0.0322551
V445	0.674277	1.14049	0.0821329	0.391085	ND	0.226026	0.375419	0.879586	0.289842	1.15945	0.597447	1.4023	0.528693	ND	0.975999	0.62346	0.964921	0.218983	0.82391	WT
G446	0.565599	0.129437	0.332516	0.299366	0.379959	0	0.34851	WT	0	1.31576	0.0506071	1.85689	0.0414058	0.385052	0.130737	0.459689	0.00990141	0.0445563	0.00681445	0.391672
G447	0.294102	0.63153	0.214536	0.451289	0.401933	0.160415	0.174413	WT	0.38486	0.0700712	0.0196321	0.123184	0.455465	0.14239	0.290683	0.481406	0	0.107744	0.74773	0.211629
N448	0	0.107253	WT	0.248107	0.00859364	0.0279852	0.135037	0.519657	0.221192	0.231997	0.526728	0.214679	0.300342	0.137116	0.0164941	0.159956	0.253514	0.381968	0.29135	0.0437219
Y449	0.0544127	0.233116	0.261622	0.137999	0.206847	0.845558	0.165977	0.198895	0.721915	0.959185	0.0934302	0.376447	0.106544	0.338099	0.174313	0.464134	0.0861575	0.0653004	WT	0.118106
N450	0.68692	0.170761	WT	0.348745	0.68634	1.29291	0.272519	0.319468	0.619969	0.622312	0.783974	0.573766	0.258171	0.2179	0.0736472	0.245057	0.215332	0.204698	0.488679	0.166858
Y451	0.571794	0.0282036	0.730263	0.382056	0.316688	0.417509	0.161925	0.514929	0.431098	1.57494	0.318707	0.109283	ND	0.862775	0.0517572	0.268474	0.142769	0	WT	0.0507795
L452	2.20891	3.04889	0.72314	0.0442075	ND	2.45595	0.185443	ND	1.5843	0.0948665	WT	4.74127	0.917339	0.539496	0.801982	3.80388	2.20753	0.226857	0.103514	1.82308
Y453	0.0325332	0.246399	0.284687	0.186311	0.411955	0.0852383	0.105821	0.16869	0.956506	0.0421627	0.30848	2.35337	0.441157	7.93489	0.360954	0.453242	0.133986	0.409916	WT	0.766558
R454	1.20785	WT	0.146928	0.245595	0.151822	0.359146	0.385204	0.604042	0.294931	0	0.250446	0.0652759	0	0	0.940978	0.206085	0.0963405	0.561629	0.10181	0.0239718
L455	0.308369	0.901669	0.0705581	0.223305	ND	0.728678	0.376309	1.04106	0.010518	0	WT	0.0175937	0.506586	0.116118	0.878655	0.166837	0	0.161275	0	0.690599
F456	1.55746	0	ND	0.0634528	0.487001	0.0325331	ND	0.0197621	0	0.608689	0.853609	2.18623	0.611792	WT	0.0267921	0.559832	0	0.174716	0.426209	0.753103
R457	0.0260123	WT	0.0403861	ND	0.161953	ND	0.480187	0.475166	0	0.177702	0.106041	0.206416	0.270556	0.72874	0.173275	0.138604	0.109169	0.172065	0.00569207	0.0333674
K458	0.0967653	0.386736	0.377006	2.14466	0.14648	0.287514	0.410499	0.884133	0	0.468321	0.43503	WT	0.61075	0	0.0771801	0.134531	0.616334	0.511182	0.0870127	0.317999
S459	0.476385	2.09219	0.715476	0.801708	0.22772	0.264376	ND	1.01409	0.344311	0.904288	0.697379	2.05107	0.726453	0.8903	0.877543	WT	0.705016	0	0.349705	0.237606
N460	1.29236	0.220814	WT	0.832691	0	1.53262	0.953941	0.566864	0.824217	1.38811	0.172607	0.877303	0.218036	0	0.833523	0.53145	0.577239	0	0.838067	0.00948884
L461	0.234823	0.373181	1.77761	0.0209493	ND	0.481159	0.487997	0.0460788	0.191984	0.0156074	WT	0.157482	0.198183	0.0201594	1.33863	0.100571	0.0483827	0.0455464	0.389844	0.142291
K462	2.77517	0.501109	0.437706	1.31414	0.934285	0.759258	0.933821	0.472482	0.0379554	0.345733	1.35936	WT	0.838136	0.127603	0.0643445	0.474291	0.794389	0	1.63523	ND
P463	0.687602	0.362415	0	ND	0	0.591248	0	0	0.3243	0	0.437532	0	0.597778	0.37631	WT	0.506899	0.207456	0	ND	ND
F464	0.0517954	0.4396	0.50186	0.102606	0.266011	0.0663801	0.47117	0.177705	0.180513	0.542292	0.697134	0	0.193532	WT	0	0.204835	0.170097	0.301702	0.45635	0.341742
E465	0.402076	0.38954	0.107517	0.161232	ND	0.245758	WT	0.5228	0.658003	0.254646	0	0.175395	0.0373271	0.0343257	0.0583117	0.282233	0.137972	0.501977	0	0.709385
R466	0	WT	0.0109961	0	0.329644	1.1578	0.363317	1.02685	1.30133	0.100862	0.088987	0.401649	0.729916	0.145749	0.0420719	0.310564	0.173366	0.534447	0.0709612	0.0604784
D467	0.173361	ND	0.458272	WT	0.0151821	ND	0.431175	0.665422	0.0800574	0.265886	0.0757855	0.227732	0.564776	0	0	0.044923	0.141893	ND	0.286314	0.718707
I468	0.715203	0.637298	0.687777	0.4378	0.219192	0.123156	2.53894	0.237667	0.137156	WT	0.487718	0.225037	0.523487	0.701093	0.107252	0.266525	1.31799	0.0123098	0.202876	1.65658
S469	0.153701	0.309425	0.0957932	0.0380933	0.38311	0.058538	0.309529	0.219704	0.334835	0.0493809	0.244694	0.623161	0.393208	0.393018	0.728851	WT	1.37708	1.01057	0.224756	0.19515
T470	0.675105	0.652203	0.431909	ND	0.269674	0.419386	1.83944	0.278726	ND	0.528759	0.47899	0.645398	0.104455	0.280779	0.507454	0.351035	WT	0	ND	0.826022
E471	0.284746	0.456914	0.903168	0.606682	0.224774	0.510613	WT	1.29054	0.430965	0.0335999	0.332493	0.574312	0.434315	0.72021	0.150148	0.455464	0.380779	0.0426444	0.219418	0.34187
I472	0.234111	0.224219	0.499686	0.190373	0.0260901	0.041177	0.244006	0.020372	0.0754173	WT	0.218578	0.0933597	0.17312	0.353306	0.0403189	0.134352	0.838689	0.622753	0.185772	0.498779
Y473	0.189333	0.17451	0.194156	0.151313	0.411492	0.0421239	0.386676	0.114335	0.92164	0.137055	0.12154	0.175479	0.0418489	0.893121	0.201135	0.144418	0.0560625	0.132764	WT	0.210737
Q474	0.560426	0.843399	0.610994	0.170928	0.147117	WT	0.557975	0.0571481	0.222308	0.20442	0.161939	0.496322	0.0632777	0.0919474	0.288548	0.0359577	0.120942	0.0854056	0.144664	0.184335
A475	WT	0.447636	0.0888604	0.172265	0.48889	0.274347	0.120966	0.643622	0.208474	0.200176	0.346955	0.00572189	0.133117	1.48837	0.432382	0.204603	0.505868	0.0211451	0.195491	0.677771
G476	0.408977	0.523443	0.0892302	0.34828	0.149132	0.0456181	0.218933	WT	0.538168	0.347147	0.273446	0.330972	0.282614	0.0916996	0.194155	0.462513	0.0717049	0.15977	0.269264	0.34311
S477	0.331283	0.759535	5.86481	0.382192	0.490275	0.0798349	1.06907	0.184313	1.31003	0.464885	1.34036	0.52284	1.33245	0.848785	4.30975	WT	1.14705	7.23591	0.352505	0.591363
T478	0.742605	0.0869042	0.875506	0.277118	0.010518	0.204282	0.558558	0.618037	0.480158	1.10465	0.389177	0.239657	0.252035	0.176768	0.760688	0.771834	WT	0	0.665495	1.31156
P479	0.232265	0.233816	0.431387	2.05935	0.0615153	0.28074	0.528818	0.825322	0.376614	0.229767	0.381918	0.150546	0.256775	0.21125	WT	0.560899	0.350958	0.106865	0.22767	0.233384
C480	0.0179195	0.750228	0.076811	0.172644	WT	0.0079577	0.317189	0.841272	1.08806	0.0914941	0.353062	0.0374102	ND	0.373252	0.109042	0.202199	0.479333	0.308312	0.370116	0.504737
N481	0.38881	0.303036	WT	0.689306	0.00744347	0.251779	0.353225	0.0614795	0.470542	0.370273	0.468156	0.477067	0.338267	0.470949	0.113702	0.331796	0.335226	0.159234	0.293133	0.240614
G482	0.301209	0.257088	0.331235	0.341599	0.214346	0.428515	0.082134	WT	0.183168	0.230689	0.24118	0.466174	0.10402	0.2016	0.373109	0.310576	0.175475	0.0198401	0.316254	0.260701
V483	0.567101	0.878576	1.66732	0.304732	ND	0.82234	0.551913	0.524441	1.0011	0.444604	0.659793	3.29367	1.22935	0.272388	0.194104	0.162847	0.149679	0.191673	0.225711	WT
E484	0.380336	0.488361	0.405575	0.313938	0.234933	0.529999	WT	0.984825	0.472839	0.115973	0.177535	1.45001	0.087852	0.326642	0.494426	0.137881	0.992073	0.0855517	0.0937879	0.240463
G485	0.236773	0.273695	0.257086	0.362776	0.1839	0.197352	0.428765	WT	0.369409	0.0831483	0.333821	1.43344	0.11208	0.088972	0.151776	0.26756	0.349712	0.0687489	0.0465965	0.214485
F486	0.0975484	0.0210359	0.240508	0.00636613	0.274921	0.0552681	0.0772679	0.123541	0.0517642	0.533623	0.663617	0.123772	0.117099	WT	0.179435	0.333652	0.490501	0.268696	0.329644	0.515972
N487	0.126593	0.138467	WT	0.184862	0.080973	0.125927	0.165952	0.1831	0.133419	0.417653	0.0261761	0.25154	0.163884	0.196148	0.0624842	0.166413	0.270219	0.153047	0.25394	0.159234
C488	0.0152788	0.793936	0.0544305	0.0254645	WT	0.712003	0.241913	0.528834	0.311408	0.13802	2.07774	0.552148	ND	0.421446	0.24125	0.301111	0.764153	0.215302	0.387446	0.690706
Y489	0.120643	0.0553303	0.570964	0.148695	0.471407	0.316577	0.0105107	0.0435398	0.761907	1.86258	1.00017	0.112518	ND	0.758322	0.230503	0.288298	0.044322	0.365427	WT	0.261374
F490	0.688883	1.76582	0.781323	0.252201	0.273544	0.781417	0.529182	0.0591962	0.930183	0.478801	0.468332	2.56249	0.159412	WT	0.115743	0.479966	0.265456	0.527703	0.514873	0.466586
P491	0.188934	0.13394	0.0440771	0.110267	0.212634	0.117158	0.101488	0.227733	0.258304	0.115577	0.363404	0.0107168	0.161276	0.329717	WT	0.310583	0.347917	0.0249324	0.0093947	0.0391247
L492	0.0482746	0.402416	0.106956	0.0750119	ND	0.319985	0.484745	0.0742955	0.123516	1.59997	WT	0.100423	0.204687	0.187488	0.775347	0.240245	0.204825	0.0179196	0	0.588251
Q493	4.51231	0.723079	0.219536	0.0888658	0.256296	WT	0.267372	0.654732	0.844013	1.49402	3.78415	1.9895	11.2345	12.1933	0.460293	2.77241	3.30263	0.0583385	3.92926	16.9876
S494	0.220428	3.74483	0.757913	0.239432	0.143383	ND	ND	0.593442	1.50157	0.12479	0.064097	7.29499	0.525308	0.0972444	1.3921	WT	0.989274	0.0605059	0.143213	0.0893133
Y495	0.0910929	0.0315539	0.48476	0.296375	0.342416	0.050607	0.0455464	0.140575	0.884987	0.106398	0.18433	0.307889	0.174178	0.731962	0.339268	0.158804	0.135768	1.06442	WT	0.252789
G496	0.402523	0.27256	0.111089	0.386608	0.280662	0.267734	0.170075	WT	0.531375	0.0557043	0.24525	0.910929	0.327927	0.0697804	0.115215	0.203683	0.780945	0.120325	0.18481	0.201174
F497	0	0.0626262	0.0540395	0.0554477	0.197132	0.436279	0.0797563	0.00597315	0.244289	0.335096	0.567847	0.316729	0.0322551	WT	0	0.46123	0.580846	0.16869	0.140987	0.367341
Q498	0.788874	1.37922	0.229815	0.572245	0.109702	WT	0.157551	0.427421	1.99781	1.15227	0.658608	0.233972	0.00621077	2.94945	0.490405	ND	0.264342	3.80018	9.79993	0.0826821
P499	0.229156	0.324301	0.0245576	0.343662	0.0316024	0.445015	0.0596115	0.0793956	0.130092	0.12721	0.264615	0.0809717	0.200042	0.212459	WT	0.666899	0.207733	0.355178	0.148723	0.224856
T500	0.295188	0.719234	0.462895	0.209373	0.107599	0.235448	0.268739	0.0123098	0.29938	0.342913	0.11812	0.204115	0.0345593	0.0147878	0.714188	0.36365	WT	0.156819	0.1319	0.471509
N501	2.18499	0.195293	WT	0.420049	1.47508	0.483827	0.100285	0.0114229	1.20963	1.60083	0.336826	0.542916	6.17828	18.0012	0.0663318	0.326539	4.52233	5.41538	5.40382	4.9003
G502	0.708877	0.493475	0.267563	0.325683	0.30026	0.118421	0.19411	WT	0.0583928	0.0616964	0.227733	0.934602	0	0.342625	0.0603628	0.330596	0.0868303	0.185256	0.0634526	0.215418
V503	0.401683	3.41209	0.159234	0.0805276	ND	0.827281	0.548198	0.763157	0.151927	0.502365	1.34247	1.98252	0.725488	0.491182	0.0286486	0.164874	0.164254	0.778016	0.373452	WT
G504	0.370619	0.1111	0.652855	0.506417	0.330226	0.0848412	0.0504671	WT	0.541875	0.297755	0.19302	0.0760299	0.271208	0.147443	0.0607287	0.293406	0.0967863	0.0896747	0.021778	0.344396
Y505	0.0304898	0.089058	0.508743	0.222314	0.192337	0.0841441	0.182329	0.169172	0.777604	ND	0.08901	0.203057	ND	0.837077	0.295936	0.300383	0.296893	1.64457	WT	0.0840302
Q506	0	0.789476	0.261562	0.24671	0.0327709	WT	0.196366	1.03149	0.385204	0.276299	0.178107	0.0860194	0.166578	0.149628	0.37864	0.0368511	0.0467143	0	0.0566339	0.331028
P507	0.311543	0.088033	0.299765	0.0388941	0.1547	0.0412355	0.0765769	0.17162	0.297112	0.195271	0.322864	0.128633	0.11906	0.0507399	WT	0.659377	0.1406	0.280237	0	0
Y508	0.441401	0.0198833	0.344307	0.123466	0.218959	0.156313	0.0121134	0.10635	1.18008	0.712932	0.377878	0.28062	0.146513	0.884531	0.188772	0.129043	0.346436	0.649386	WT	0.133243
R509	0.820027	WT	0.157744	0.0956447	0.263337	0.0936957	0.406415	0.45299	0.383624	0.116771	0.206941	0.109138	0.351778	0.0332038	0.42653	0.174028	0.220603	0.0050607	0.350429	0.0933928
V510	0.326469	0.347601	0.494578	0.0699703	ND	0.0287993	0.22865	0.741713	0	0.358123	0.68122	0.214841	0.313356	0.0887378	0.125071	0.202166	0.427159	0.466808	0.127344	WT
V511	0.260639	0.0440533	0.32599	0.294748	ND	0.108122	0.16434	0.669223	0.230089	0.693452	0.2702	0.0598882	0.198637	0.0118007	0.0582274	0.254923	0.149259	0.277841	0.216045	WT
V512	0.37588	0.0420862	0.231788	0.0935931	ND	0	0.133689	0.717009	0.107417	0.342713	0.50705	0.0739977	0.359471	0.0773574	0.0301899	0.107812	0.133227	0.219378	0.155555	WT
L513	0.0117011	0.537057	0.371108	0.147271	ND	0.432695	0.340702	0.00835182	0.12472	0.831739	WT	0.0939996	0.249328	0.376126	0.755201	0.0371633	0.188317	0.0837852	0.173068	0.497275
S514	0.423038	0.0785808	0.394505	0.24769	0.271066	2.46446	0.100261	0.666885	0.278127	0.0650664	1.02939	0.243878	0.229186	0.475587	0.717996	WT	0.354153	0.107804	0.331329	1.88107
F515	0.0515447	0.347111	0.23685	0.0312873	0.326393	0.0898069	0.692416	0.142225	0.0805583	0.224135	0.468203	0.0489833	0.173853	WT	0.228131	0.419541	0.274919	0.872387	0.279978	0.370307
E516	0.199796	0.376634	1.59884	0.256038	0.0455371	0.648863	WT	0.797648	2.66116	0.388795	0.277494	0.314244	0.187466	0.331051	0.413696	0.462554	0.405088	0.945904	1.0288	1.39114
L517	0.225525	2.84174	1.20893	0.74504	ND	1.61659	0.829787	ND	0.5535	5.61181	WT	2.68162	0.823034	0.0115196	0.776669	0.530934	5.78489	0.471403	0.99393	1.99736
L518	0.0285102	0.712936	3.28514	0.0780795	ND	0.814564	0.440416	1.53212	1.15246	0.251121	WT	0.590029	0.293422	0.44558	0.77917	0.491466	2.80654	0.302296	0.314098	0.23887
H519	1.49102	0.905973	2.01114	2.29329	0.00542219	0.7538	5.62206	0.51778	WT	0.0972568	0.389489	4.2182	0.855142	0.25118	1.09899	0.367412	0.139814	0	0.56942	0.0564464
A520	WT	0.877835	0.888607	0.0864018	ND	0.174159	0.410384	2.35781	ND	0.194132	0.226355	3.50031	0.0936444	0.558798	0.886437	0.475333	1.11628	ND	0.293629	0.703293
P521	1.02563	1.67771	1.24744	0.120957	0	0.264613	0	ND	1.03123	1.51864	0.581619	0.330337	ND	0	WT	0.540586	0.432197	0.0107517	0	0.151821
A522	WT	4.28882	ND	0.472366	ND	1.36639	0.406323	0.34475	ND	0.0120957	ND	0.985023	0	0.383803	0.409292	1.89751	1.04891	ND	2.24496	1.20329
T523	0.537602	0.532779	0.305004	ND	0	0.267136	0.455464	0.449557	ND	0.587056	0.576836	0.502255	1.74052	0.0992464	1.18278	0.682796	WT	0	ND	0
V524	0.924599	0.265882	0.371563	0.128486	ND	0.228364	0.269519	0.823484	0.066719	0.95135	0.293132	0.317649	0.381506	0.0995324	0.703904	0.0198027	0.200996	0.032195	0.044077	WT
C525	0.21759	0.441045	0.353866	0.262431	WT	0.0395858	0.0907536	0.345594	0.0870666	0.141087	0.13657	0.0643644	ND	0.15197	0.0894067	0.205245	0.0994098	0.569725	0.23301	0.03587
G526	0.334995	0.38631	0.100797	0.163612	0.14967	0.0847373	0.268626	WT	0.138237	0.383002	0.189591	0.096108	0.0325332	0.21992	0.747114	0.553878	0.413593	0.233696	0	0.15849
P527	0.551005	1.46895	0.407471	0.710533	0.176847	0.954053	0.214453	0.774089	1.0148	0.619312	1.43911	2.39679	1.42353	0.650876	WT	0.935332	0.967832	3.47255	2.36094	2.16917
K528	0.126159	0.668948	0.171323	0.0813432	0.991256	1.0791	0.339317	0.2612	0.236001	0.276675	0.356307	WT	0.671034	0.477711	1.17612	0.210013	0.337689	0.566808	0.026584	0.320703
K529	0.343836	0.685181	0.304796	0.191764	0.00701198	0.427897	0.728719	0.0138236	1.03386	0.710325	0.366246	WT	0.143238	0.469778	0.34298	0.478608	0.319964	0.201299	0.893917	0.570253
S530	0.238091	0.464118	0.455031	0.11619	0.373049	0.050607	ND	0.398286	0.295884	0.294926	0.116297	0.233946	0.252016	0	0.0134396	WT	0.561625	0	0.214806	0.191343
T531	0.252163	0.0151196	0.252249	0.14145	0.103033	0.151822	0	0.0379986	0.148415	0.295316	0.0120308	0.0142302	0.234884	0	0.178629	0.421492	WT	0	0.147819	0.0910929
N532	0.827334	0.904783	WT	0.771697	0.615666	0.756036	0.473635	1.92358	0.947532	0.610351	0.851328	0.709505	0.271815	0.242664	0.741759	0.696395	0.727762	0.0808555	0.661419	1.9505
L533	0.397188	0.388654	0.0191995	0.226824	ND	0.303361	0.100004	0.018189	0.061532	0.477534	WT	0.478694	0.210951	0.215605	0.897084	0.256951	0.0303312	0.202013	0.0634665	0.510525
V534	0.558163	0.0897158	0.107033	0.495543	ND	0.260959	0.171129	0.288194	0	1.029	0.392471	0.185848	0.397161	0.246505	0.0934337	0.205379	0.343275	0.376621	0.0787491	WT
K535	0.208798	0.255318	0.167534	0.302943	0.0274377	0.143369	0.340635	0.133401	0.244854	0.201537	0.71553	WT	0.652282	0.508314	0.149931	0.0592886	0.600297	0.0694973	0.358542	0.201228
N536	0.207026	0.336145	WT	0.884849	0.0126518	1.23241	0.424184	2.20581	0.360627	0.626469	0	0.464837	0.141725	0.0241914	0.0783257	0.316422	0.364125	0.895493	0.634452	0
K537	0.0166837	0.861229	0.395399	0	0.102348	0.653057	0.490866	0.333721	0.00442197	0.26742	0.253073	WT	1.90837	0.103186	0.111064	0.107862	0.764245	0.171998	1.04572	0.0130133
C538	0.00948677	0.378199	0.212271	0.156034	WT	0	0.365676	0.349983	0.103087	0.00948884	0.113866	0.112172	ND	0.38335	1.27005	0.261059	0	0.384568	0.161219	0.800814
V539	0.661169	0.0625436	0.0758945	0.188873	ND	0.224749	0.235039	0.574758	0.17351	1.37739	0.543992	0.280369	0.630421	0.0924745	0.381132	0	0.185892	0.104824	0.0553944	WT
N540	2.23987	0.193731	WT	0.634794	0.212304	0.101551	ND	0.536365	0.50402	0.767711	0	0.442202	0.411361	0.219921	0.172814	0.200814	0.502018	0	1.15139	0.289841
F541	0.0880165	0.106852	0.0339475	0.124885	0.142771	0.101214	0.219958	0.0261234	0.455509	0.328028	0.466528	0.407686	0.0447997	WT	0.0111796	0.360687	0.113144	0.0783118	0.443392	0.385572
N542	0.0659764	0.0511803	WT	0.5512	0.166854	0.0308018	0.461392	0.0714802	0.313969	0.317439	0.0915757	0.140322	0.0786121	0.0783116	0.0713306	0.14149	0.275684	0.0795255	0.344617	0.363018
F543	0.0983886	0.0984683	0.26367	0.376509	0.112031	0.189458	0.14834	0.0759487	0.0624417	0.433848	0.377198	0.146552	0.517313	WT	0.311127	0.176202	0.0835521	0.0853994	0.21682	0.343886
N544	0.507205	0.604026	WT	0.319671	0.162548	0.46322	0.746102	0.266603	0.364169	0.295348	0.165673	0.384644	0.101037	0.171554	0.254736	0.443161	0.39501	0.134927	0.323508	0.416323
G545	0.104317	0.348482	0.0546557	0.141883	0	0.120038	0.225563	WT	0.86145	0.0886287	0	0.293568	0	0	0.111064	0.183681	0.278047	0.100102	0.14496	0.15829
L546	0.163257	0.618323	0.196214	0.132231	ND	0.798903	0.636859	0.258921	0.202468	1.65533	WT	0.296987	0.332089	0.229437	0.953993	0.301729	0.149491	0.309676	0.0728743	1.78762
T547	0.943541	1.06925	0.589866	0.208465	0.114828	0	7.45167	0.0653818	0.0455464	0.568408	0.287141	1.4521	0.765038	0.0381498	0.265575	0.442027	WT	0.0490659	0.2032	1.91507
G548	0.173293	0.452291	0	0.587269	0.18727	0.100443	0.327671	WT	0.0844813	0.455466	0.269763	0.114825	0.250255	0.302882	0.0871237	0	0.0894127	0.0907205	0.529323	0.281381
T549	0.331394	0.122187	0.181663	ND	0.033592	0.389326	1.2593	0.163827	ND	0.915698	0.0671652	0.951363	0.605719	0.0141595	0.61881	0.378254	WT	0.101786	ND	0.175077
G550	0.318614	0.14828	0.082961	0.238341	0.315634	0.0719152	0.0903649	WT	0.0797063	0.00399856	0.187736	0.125983	0.111107	0.118083	0.0567187	0.285616	0.237204	0.235594	0.0559247	0.280517
V551	0.468965	0.539883	0.172228	0.0813634	ND	0.138759	0.171943	0.725019	0.17443	0.451535	0.536145	0.285784	0.493424	0.443693	0.14835	0.140274	0.341069	0.118079	0.401756	WT
L552	0.0599863	0.341403	0.29514	0.107356	ND	0.203389	0.108476	0.014092	0.100465	1.38321	WT	0.147448	0.263077	0.115721	0.652281	0.177962	0.26204	0.257927	0.200635	0.584189
T553	0.629031	0.297854	0.855928	0.27058	0.0201595	0.51708	0.359882	0.521874	0.114433	0.558481	0.353375	0.145808	0.0960942	0.0215035	0.218659	1.01717	WT	0.17928	0.129431	1.35133
E554	0.865818	0.234806	0.75918	1.12435	0	0.934152	WT	0.881216	1.43786	2.06498	0.392821	0.612174	0.218468	0.0779949	1.57386	0.36412	1.30372	0.122221	0.208035	0.768834
S555	0.137971	0.310371	0.282097	0.0839294	0.152252	0.20583	0.0595483	0.0809715	0.190268	0.0533127	0.0971195	0.266206	0.171263	0.401475	0.55287	WT	0.249412	0	0.188519	0.16109
N556	0.776846	0.0882428	WT	0.911098	0.325346	0.770854	0.468722	0.522793	0.528591	0.420536	0.843946	2.03039	0.364509	0.728609	0.350669	0.462023	0.57183	0.233887	0.430601	0.403405
K557	0.189015	0.404419	0.192842	0.154872	0.161649	0.412077	0.181712	0.18256	0.11542	0.0533715	0.107585	WT	0.580799	0.136381	0.0223827	0.0867265	0.409105	0.503662	0.164734	0.237134
K558	0.139035	0.73825	0.834751	0.758413	0.169916	0.446989	0.663342	0.17549	0.61037	0.551916	0.364281	WT	0.485015	1.039	0.400084	0.264984	1.11506	0.313444	0.320495	1.91705
F559	0.475497	0.208755	0.98528	2.42192	0.297986	0.324498	0.992909	0.00372174	0.896739	0.240035	0.784111	0.362048	0.469723	WT	0.117349	0.553574	0.807036	6.14983	0.860895	0.611109
L560	0.865382	0.637277	0.09549	0	ND	0.573242	0.489836	0.498655	0.163596	1.42371	WT	0.194924	0.385349	0	3.02978	0.242126	0.693492	0.557444	0	0.832064
P561	0.560315	0.332545	0.748291	0.780793	0.0967653	0.391472	0.233027	1.68475	0.912085	0.447069	0.825451	0.242914	0	0.123868	WT	0.552242	0.646884	0.0343746	0.00431988	0.121074
F562	2.72016	5.5785	1.77403	0	0.773807	2.42705	0	2.22907	0.940543	1.02213	0.819601	0	0.0146923	WT	0.668301	1.32662	0.410939	0.270414	1.16036	0.685963
Q563	0.302392	2.05786	0.146596	0.365456	0.0759105	WT	2.24524	0.599023	1.12807	1.32735	0.617362	2.06296	0.283911	2.57131	0.573396	1.62249	5.01799	1.66934	7.55214	1.60458
Q564	0.531996	1.73018	0.61674	1.55863	0	WT	1.36434	ND	0.81488	0.0276472	0.227039	0.36277	1.43145	0	0.681018	0.711559	1.29946	0.565932	0.683194	0.0839265
F565	2.40621	34.6261	0.944616	1.77822	0.386898	0.277239	ND	0.0691181	0.341348	0.769712	0.794935	ND	1.86734	WT	0.377051	1.47084	3.78517	0.741797	1.09299	0.924946
G566	1.10851	1.66153	4.14092	1.94632	1.37552	0.207447	2.6596	WT	7.66212	3.23756	3.04005	4.41221	8.77946	1.53076	1.74915	3.0356	8.09002	0.702398	1.61609	2.49086
R567	1.88177	WT	2.84018	0.763441	0.142181	1.3632	0.664733	2.01217	0.450041	0.40498	2.2509	1.09289	1.08283	1.56036	0.144684	1.00029	1.06031	1.01094	0.685962	0.177381
D568	1.81712	ND	0.961134	WT	0.119818	1.01105	3.01384	1.1107	0.732223	1.39313	3.33455	3.87703	2.24404	2.71197	4.70524	0.465103	0.484984	4.00153	1.37952	1.52172
I569	0.0166837	2.07168	2.01968	3.39052	0.20362	3.69466	5.73058	4.77711	5.1284	WT	0.828894	3.07289	1.72299	0.974811	2.18128	1.03364	1.78238	0.14384	0.939211	1.88974
A570	WT	7.55495	0.654	1.33546	ND	0.714479	2.19775	1.44944	ND	0.128446	4.56295	3.69698	11.9794	3.11757	2.0401	1.32663	0.811968	25.0215	2.84007	1.66198
D571	0.780647	ND	3.7802	WT	0.233831	0.23116	0.72842	0.349119	1.1631	1.00522	1.28599	0.477905	ND	0.122271	5.43529	0.957298	2.6153	0.892473	0.312049	0.643801
T572	0.554458	0.700671	0.96799	0.401495	0.641785	0.651145	0.661821	1.08883	0.704248	1.14011	0.781982	0.143994	0.573647	1.8251	1.07098	0.58559	WT	1.53687	0.703899	2.4934
T573	1.76848	0.732694	1.22247	ND	0.303776	0.209252	0.916273	1.36285	ND	1.65343	2.62575	0.968653	0.766338	1.84211	0.851478	1.24278	WT	0.151152	ND	6.76694
D574	0.319872	0.241913	0.709746	WT	0.151279	1.22797	1.25595	0.993346	0.591917	0.759589	0.739181	0.690817	0.586597	2.00833	0.654437	0.177159	1.20041	1.01545	1.62574	0.805194
A575	WT	0.484282	0.157761	0.260057	0.990191	0.964811	0.0517618	0.402919	0.311215	0.51256	0.358198	0.130673	2.22302	3.19219	0.433407	0.857156	1.06642	4.202	0.899488	0.822445
V576	0.730136	0.0719947	0.0301024	0.0693592	ND	0.0541699	0.176663	0.516733	0.0578486	0.238	0.408996	0.0325332	0.555294	0.193928	0.718057	0.221406	0.0624114	0.0924961	0.269967	WT
R577	0.148049	WT	0.0615493	0.0205011	0.593903	0.0211843	0.0084345	0.200001	0.407088	0.181131	0.232276	0.129498	0.554403	0.99768	0.396158	0.13373	0.118334	0.00690096	0.45659	0.319795
D578	0.319124	0.0910927	0.344952	WT	0.170423	0.197351	0.53794	0.320321	0.172063	0.189501	0.480767	0.164879	0	0.2727	0.270163	0.0049656	0.126886	0.266374	0.231081	0.339916
P579	0.109388	0.424604	0.0883908	0.116786	0.918781	0.0457171	0.515203	0.55343	0.353746	0.0360142	0.521355	0.0533049	0.450896	0.201355	WT	0.329593	0.249018	0.129807	0.0540163	0.229181
Q580	0.0144607	1.17318	0.0894211	0.0492244	0.257623	WT	0.265944	0.218437	0.27313	1.58404	1.58661	0.253663	0.475603	0.11832	0.572168	0.125545	0.0217941	0.219194	0	1.5315
T581	0.33738	0.0267669	0.420852	0.293115	0.0639936	0.589424	0.0365153	0.230947	0.513045	0.485854	0.106837	0.05598	0.0850244	0.168468	0.304695	0.285046	WT	0.0335605	0.0357125	0
L582	0.619267	0.66065	0.0709814	0.551879	ND	0.521192	0.227446	1.17399	0.116872	0.102168	WT	1.39039	1.08219	0	0.820142	0.215565	0.594356	0.59761	1.19902	0.0847181
E583	0.234961	0.836947	0.181761	0.708925	0.440327	0.66763	WT	0.674616	0.243952	0.173923	0.0797538	0.370583	0.462567	0.0887014	0.0146924	0.201595	0.0956857	0.303211	0.18265	0.36633
I584	0.00671982	0.221966	0.208511	0.118487	0.168538	0.0488589	0.0502366	0.187174	0.196852	WT	0.175442	0.34359	1.63119	0.905794	0.526756	0.204639	0.552275	2.08322	0.130678	0.81902
L585	0.0666653	0.539954	0.117231	0.103088	ND	0.276429	0.0282723	0.321982	0.0257918	0.0225136	WT	0.101534	0.463046	0.308267	0.652735	0.173117	0.295739	0.216556	0.470849	0.10311
D586	0.168942	0.484931	0.291754	WT	0.0781768	0.700859	0.413592	0.267003	0.152339	2.29968	0	0.154926	ND	0.0975996	0.333044	0.102057	0.533093	0.184638	0.140285	0.416472
I587	0.609509	0.154008	0.292415	0.0751265	0.162421	0.317446	0.0301134	0.0636613	0.101892	WT	0.305056	0.159878	0.232889	0.394006	0.529855	0.196212	0.46087	0.181872	0.130198	1.33259
T588	1.12716	0.509483	0.806711	ND	0.499501	1.57744	0.367744	0.842739	ND	0.82418	0.765166	1.01608	0.774727	0.0219472	0.232709	0.606641	WT	1.06157	ND	1.19632
P589	0.220373	0.243157	0.301358	0.499595	0.314158	0.459571	0.999967	0.088697	0.142624	0.0449186	0.297581	0.0373261	0.244057	0.025673	WT	0.338005	0.38873	0.251793	0.168003	0.0946861
C590	0.0394526	0.683224	0.0836755	0.196434	WT	0.138167	0.184085	0.433905	0.0175463	0.209005	0.569222	0.206736	ND	0.556084	0	0.440551	0.108836	0.514014	0.35986	0.483477
S591	0.302817	0.338525	0.349653	0.125377	0.743901	0.241526	0.247085	0.252301	0.127206	0.0203527	0.43108	0.0669912	0.0844339	0.278894	0.610329	WT	0.344439	0.178074	0.284705	0.320389
F592	0.557651	0.051499	0.0866663	0.129176	0.258585	0.0604215	0.240531	0.127405	0.635768	0.642128	0.830981	0.0146614	0.998425	WT	0.0936871	0.686708	0.446841	1.51056	1.20985	0.487307
G593	0.779119	0.425757	1.05327	1.64271	0.124674	0.580922	1.96185	WT	0.128099	0.223687	0.54627	0.676296	0.0746817	0.153614	4.50116	0.432713	0.878896	0.273366	0.0235745	0.393035
G594	1.34527	0.460765	2.00164	0.456243	0.357688	1.13474	0.22685	WT	0.404913	0.0681854	0.697378	0.39573	0	0.223921	0.547611	0.748672	0.68621	0.206376	0.559445	0.303206
V595	0.550158	0.518592	0.093098	0.0866934	ND	0.271335	0.173013	0.481969	0.179726	0.295519	0.583945	0.100186	0.525633	0.0433954	0.186797	0.405692	0.311633	0.0738299	0.240133	WT
S596	0.407114	1.90342	1.6723	0.326541	0.242005	0.643369	0.374178	0.154911	1.01527	0.226898	0.745759	1.03337	1.44468	1.41821	0.71994	WT	0.535193	0.360744	0.906854	1.01236
V597	0.700996	0.329683	0.29106	0.120921	ND	0.0780164	0.156935	1.20058	0.135977	0.0040129	0.764971	0.0257502	0.392422	0.0306221	0.0830055	0.1303	0.02566	0.137698	0.0447319	WT
I598	0	0.262496	0.318235	0.0787436	0.456947	0	0.0674832	0.225324	0.171958	WT	0.643477	0.327074	0.098221	0.390022	0.192212	0.184232	0.506088	ND	0.107355	1.65447
T599	0.325734	0.0555072	0.120882	ND	0.154157	2.60432	0.0282897	0.944089	ND	0.482252	0.00830729	0.38276	0.0525854	0.13429	0.775613	0.366538	WT	0.266733	ND	0.0575984
P600	0.220288	0.112008	0.258209	0.0582924	0	0.302004	0.153649	0.135677	0.117254	0.433889	0.571563	0.161473	0.292194	0	WT	0.282722	0.325548	0.200404	0.0325982	0.5687
G601	0.318084	0.195165	0.140977	0.352069	0.420991	0.166111	0.168589	WT	0.0199731	0.250627	0.224973	0.346519	0.0440771	0.157182	0.0394763	0.295033	0.264237	0.237809	0.0274098	0.368755
T602	0.204136	0.221136	0.260239	0.187898	0.751204	1.00797	0	0.22782	0.258687	0.321133	0.393278	0.264814	0.0479436	0.35234	0.313291	0.568947	WT	0.115565	0.118644	0.247061
N603	0.652372	0.217566	WT	0.589436	0.13463	2.01008	1.82989	0.0961359	0.705142	0.589338	0.327749	0.65087	0.808187	0.343356	0.564197	0.726133	0.489114	ND	0.477225	1.18756
T604	0.983048	0.683686	0.796073	ND	0.343958	0.68848	0.933539	0.123887	ND	1.75402	1.07493	1.4467	0.478923	1.05664	0.28249	0.429172	WT	0.538659	ND	0.146986
S605	0.119489	0.287899	0.312816	0.25179	0.319384	ND	0	0.539015	0.247868	0.133285	0.024403	0.0796792	0.0833405	0.150692	0.388015	WT	0.93189	0.154374	0.243386	0.0945002
N606	0.12772	0.266528	WT	0.649283	0.690953	0.669729	0.651978	0.346158	0.366418	0.357146	0.308944	0.537196	0.166508	0.236706	0.197555	0.369682	0.995583	0.381396	0.254314	0.423434
Q607	1.90904	1.10638	0.6708	0.130881	0	WT	0.301604	0.0985609	0.345847	0.547313	0.809381	0.72346	1.34081	0	0.36323	0	0.472448	0.129815	0.383937	0.294865
V608	0.30689	0.0219909	0.224068	0.124581	ND	0.130065	0.166757	1.02266	0.191616	0.654425	0.423229	0.259616	0.265287	0.536053	0.0388176	0.287908	0.0426308	0.170283	0.261513	WT
A609	WT	0.637263	0.161659	0.189271	0.0306836	0.235057	0.24943	0.379821	0.207355	0.0356553	0.0208882	0.122644	0.312319	0.0302392	0.36265	0.109581	0.319989	0.29654	0.159948	0.652174
V610	0.532494	0.120345	0.256438	0.079548	ND	0.210994	0.151338	0.403414	0.466802	0.542547	0.294731	0.108369	0.391961	0.463636	0.0327061	0.0852454	0.441138	0.49521	0.220746	WT
L611	0.0551262	0.315275	0.00558852	0.0552812	ND	0.406075	0.0564264	0.348387	0.167006	0.30678	WT	0.0343747	0.184409	1.49564	0.815296	0.0578085	0.0136401	0.67674	0.151419	0.429665
Y612	0.0426345	0.092034	0.295991	0.208331	0.48514	0.031138	0.00291963	0.0846307	0.574369	0.28332	0.30594	0.0193459	ND	0.70931	0.351956	0.193209	0.0876412	0.0216887	WT	0.0668028
Q613	1.61829	1.17015	0.431259	0.0350357	0.036174	WT	1.05999	0.25521	0.55971	0.254495	0.378885	1.2888	1.36481	0.120573	0.479461	0.028627	0.573701	0.10047	0.121358	0.21517
D614	0.773636	ND	1.63348	WT	0.139692	1.35487	0.6585	0.882253	0.280575	0.0544677	0	0.135544	0	0.185339	0.0927862	0.204814	0.327819	0.789193	0.655354	0.613805
V615	1.06932	0.617252	0.16697	0.140379	ND	1.79958	0.297648	0.880914	0.219996	1.67911	1.00926	0.176259	1.46143	0.388706	0.836193	0.750561	0.392533	0.192044	0.151066	WT
N616	0.0879684	0.0840108	WT	0.502835	1.4345	0.0845544	0.304194	0.0115197	0.594868	0.806792	0.329154	1.07712	1.86609	0.68088	1.01999	0.696772	0.399749	0.799102	0.532285	0.716321
C617	0.161832	0.39888	0.228734	0.303643	WT	0.0952993	0.0661568	0.94466	0.0649969	0.259263	0.562981	0	ND	0.882788	0.270888	0.297443	0.234375	0.346017	0.270208	0.670393
T618	0.794196	0.375876	0.828655	0.950074	0.012173	1.13563	2.87189	0.604284	1.26198	0.498927	0.453834	0.104519	0.21171	1.10855	0.382474	0.754394	WT	2.69118	0.2481	0.784571
E619	0.388139	1.37598	0.0535839	0.899963	0.0146923	1.22536	WT	0.592199	0.6969	0.0980998	0.716086	0.432166	0.615018	0	0.134266	ND	1.06111	0	2.38047	0.75316
V620	0.807505	0.260491	0.204155	0.0819343	ND	0.0716635	0.163049	0.914261	0	0.195282	0.551218	0.175937	0.255628	0.0655365	0.26209	0.196955	0.09477	0.233728	0.124217	WT
P621	0.484933	0.328378	0.185273	0	7.25741	0.617623	ND	0.310283	0.105682	0.155667	0.432649	0.00990141	0.11817	0.280932	WT	0.591344	0.249948	ND	0.407285	0.0162666
V622	0.920522	2.62185	3.27067	0.883985	ND	0.762576	0.695221	1.1112	1.27102	2.05583	1.28464	0.923459	1.00032	1.03119	0.0663871	0.814315	0.804914	0.374906	0.681523	WT
A623	WT	0.594098	0.0918256	0.116254	ND	0.754311	0.581839	0.241976	ND	0.738294	1.60447	1.67037	5.1799	0.0771973	0.367288	0.364685	0.864016	0.130995	0.199674	1.30604
I624	0.191921	0.0473534	0.230467	0.182138	0.101858	0.153442	0.105137	0.494186	0.0594922	WT	0.404054	0.178223	0.355297	0.712382	0.166002	0.153047	0.52978	0.175583	0.178352	0.317722
H625	0.261111	0.730403	1.32828	0.051405	0.19908	0.751052	0.199663	1.04735	WT	0.0274873	0.380271	2.56376	0.598991	0.115072	0.501123	1.66939	0.672472	0.710453	0.296076	0.210818
A626	WT	0.171848	0.192441	0.149426	ND	0.113866	0.344963	0.154602	ND	0.303699	0.0352653	0.126518	0.456196	0.237621	0.282861	0.366915	0.440566	0.617686	0.118187	0.773597
D627	0.200363	0	0.469043	WT	0.0158895	0.162868	0.3544	0.386874	0.288546	0	0.0529799	0.222538	ND	0.256724	0.291445	0.177776	0.782553	0.246761	0.192677	0.270396
Q628	1.08512	1.0406	0.654311	0.41129	0.0891643	WT	0.30467	0.152824	0.888088	0.712708	0.92359	0.311571	0.557943	0.0372175	0.308088	0.207355	1.62909	0.945057	0.646704	0.0321164
L629	0.0326896	0.233833	0.285676	0.490347	ND	0.26601	0.114588	0.144571	0.210517	0.328706	WT	0.12754	0.15917	0.07286	0.585706	0.13059	0.225787	0.955871	0.0972864	1.31876
T630	0.585424	0.171016	0.476906	0.557526	0.0774615	0.297398	0.195752	0.448964	0.0493009	0.357372	0.12475	0.367281	0.123114	0.0694394	0.488563	0.273179	WT	0.0151822	0.142299	0.611221
P631	0.380397	0.492521	0.69724	0.323675	0.0936444	0.391887	0.961772	0.178705	0.321066	0.142733	0.388385	0.168152	0.160589	0.0531375	WT	0.579591	0.514791	0.247252	0.149438	0.364427
T632	1.34626	0.35335	1.65072	ND	0.101159	ND	0.753421	0.851456	ND	0.606838	1.01383	0.81557	1.38305	2.31676	0.257977	0.811282	WT	0.0729053	ND	0.101179
W633	0.281429	0.430882	0.0986058	0.0146614	1.14443	0.390438	0.281442	0.95278	0	0.0145361	0.648712	0.222472	0.149068	0.0730304	0.0946785	0.151935	0.0458995	WT	0.179425	0.0683761
R634	1.21595	WT	0.35665	0.168475	0.0327755	0.878871	0.0596939	1.30316	0.0444355	0.018753	0.351969	1.4007	0.250426	0.0628227	0.30346	0.0973213	0.253642	0.676245	0.499755	0.0909052
V635	1.06629	0.587378	1.47142	0.478142	ND	0.539114	0.879807	1.02149	0.715236	0.583828	0.75037	1.99009	0.625961	1.64558	0.69976	1.02703	1.69975	1.15352	1.31053	WT
Y636	0.0528851	0.137595	0.153634	0.114537	0.380212	0.0125645	0.666514	0.00543625	0.707355	0.0624715	1.36514	0.217582	0.378849	1.15436	0.0360249	0.102627	0.067623	0.849352	WT	0.113577
S637	1.15519	0.711558	0.134338	0.0319624	0.208587	0.085015	0.0179195	0.351873	0.145653	0.646868	1.24499	0.170561	0.384756	0.477019	0.589564	WT	0.418741	0.180726	0.191997	0.105388
T638	1.0359	0.50625	1.14211	0.901939	0.143104	1.84355	1.59926	2.72271	0.769456	0.606067	0.129176	1.03202	0.548291	1.20119	0.191899	0.861998	WT	0.117879	0.379635	0.901436
G639	0.609219	0.749353	0.280939	0.378589	0.245479	0.145742	0.0264184	WT	0.140143	0.0322893	0.40157	0.121457	0.261888	0.185664	0.144966	0.424178	0.304309	0.630813	0.304647	0.355246
S640	0.542894	0.705417	0.78609	1.47152	0.375309	ND	ND	1.58917	1.0316	0.634035	0.967655	1.98249	1.49028	0.264043	1.01121	WT	1.32452	0.113866	0.932952	0.345815
N641	1.16618	0.266031	WT	0.323574	0.196587	0.564048	2.50306	0.701228	0.478772	0.281195	0.614988	0.85133	0.660507	0.323107	0.622822	0.702854	0.725415	0.902843	0.851192	0.0474639
V642	1.0248	0.526766	0.189379	0.084336	ND	0.418064	0.349558	0.523653	0	0.562304	1.09393	1.73994	0.973915	0.819509	0.596102	5.39725	2.37938	0.200264	0.10994	WT
F643	0.190059	0.00948884	0.0338558	0.072212	0.155595	0.0303107	0.288674	0.0641312	0.0198028	0.953471	0.642001	0.160491	0.518684	WT	0.414343	0.353781	0.132902	1.08143	0.53356	0.589263
Q644	0.200825	0.741533	0	0.367915	0.298847	WT	1.33946	0.163181	1.09703	0.393603	0.631976	0.27611	0.376343	2.4258	0.262593	0.545556	0.439425	0.428655	0.362871	0.207954
T645	0.277373	0.170264	0.0765963	ND	0.269137	0.22094	0.22169	0.256521	ND	0.464354	0.117028	0.352595	0.107055	0.167876	0.212478	0.248419	WT	0.223714	ND	0.264407
R646	0.34388	WT	0.774625	ND	0.215435	0.0241913	0.577899	0.597549	0.127813	0.540601	0.837431	1.20693	0.431492	0	3.28897	0.610804	0.478612	0.329741	1.24166	0.0371206
A647	WT	1.37042	0.184647	0.162446	ND	1.01278	0.632187	0.570476	ND	1.2468	3.09086	2.31453	1.195	1.14348	0.568843	0.299497	0.422519	0.0113866	1.14771	1.41533
G648	0.231577	0.219288	0.158632	0.323261	0.0127323	0.180064	0.199111	WT	0.0298665	0.133238	0.0634322	0.327281	0.256699	0.323495	0.013396	0.244138	0	0.0610192	0	0.186088
C649	0.251624	0.738623	0.454817	0	WT	0.107723	ND	0.748137	0.0124058	0.16562	0.510794	0	ND	0.321423	0.262767	0.316906	0.258996	0.816244	0.27845	2.09213
L650	0.0626262	0.425693	0.10359	0	ND	0.362874	0.0856137	0.14492	0.291902	0.241913	WT	0.0293848	0.929648	1.40977	0.872495	0.120829	0	0.226102	0.141116	0.269178
I651	0.259656	0.176505	0.254275	0.0299886	0.14654	0.0486377	0.286211	0.223127	0.191947	WT	0.251431	0.14275	0.360368	0.943819	0	0.112008	0.53922	0.466507	0.115691	1.00086
G652	0.136232	0.320214	0.06955	0.059756	0.00641499	0.153325	0.262682	WT	0.177168	0.151458	0.144637	0.105691	0.127376	0.0848818	0.206077	0.163631	0.0901441	0.0682384	0.440027	0.216474
A653	WT	0.254675	0.104861	0.062891	ND	0.0645103	0.102451	0.479427	ND	0.262687	0.0535037	0.114796	0	0.0359601	0.215341	0.224288	0.368383	0	0.204747	0.869863
E654	1.02843	2.08879	0.377413	0.567973	0.208691	0.690404	WT	0.651536	0.737993	1.27691	3.61911	0.951828	0.843404	1.03459	0.273373	ND	0.156549	0.107517	0.639851	0.815813
H655	0.483827	1.34383	0.30285	0.144013	0	1.3126	0.0744349	ND	WT	0.764407	0.761032	0.0546557	0	0	0.977368	0.37243	0.747485	0	1.61815	0
V656	1.06756	0.412647	0.148769	0.430208	ND	0.256962	0.288476	1.21969	0.575643	0.125366	0.595542	0.718824	0.635989	0.455464	0.0396057	0.70689	0.575588	0.411215	1.36607	WT
N657	ND	4.39488	WT	0.914366	0.138237	1.33447	0.635854	0.46608	0.453506	1.45124	0.643905	1.45264	1.58284	0.872354	1.91889	1.145	1.77787	0.455464	0.626313	2.29296
N658	2.12989	0.846458	WT	0.960866	0.0130764	2.42147	1.90342	0.0557964	0.846445	0.797616	2.71703	0.604807	0.897627	1.33477	0.949088	0.693831	0.9839	0.0193531	0.903922	0.964095
S659	2.41438	1.11267	0.940682	1.06254	0.777029	ND	ND	1.70168	1.11624	0.646795	2.18344	1.92886	1.8172	0.357137	0.809015	WT	1.42435	2.84912	1.48976	1.60329
Y660	1.23969	0.424916	0.79902	0.893558	0.236241	0.0857402	0.337131	0.623812	1.19458	1.48285	0.78857	0.797146	ND	1.21138	2.72352	0.888636	1.08703	1.01164	WT	1.11312
E661	0.851928	0.768528	0.145901	0.66122	0.00895976	1.05519	WT	0.658421	0.376494	0.720101	0.505513	0.571149	0.796097	1.94248	0.902592	0.515923	0.28869	0.832248	0.631301	0.748377
C662	0.329784	0.578713	0.108366	0.192053	WT	0	0.0120957	0.313433	0.0521275	0.237438	0.257346	0.0345016	ND	0.311545	0.166831	0.140518	0.0562832	0.127587	0.228128	0.193531
D663	0.107	1.08152	0.400471	WT	0.0729627	0.0537586	0.232208	0.353429	0.142395	0.152609	0.0554692	0.274058	0.0417004	0.00576536	0.00456439	0.0564289	0.118265	0.0806871	0.140949	0.524547
I664	0.241913	0.101537	0.247912	0.0950981	0.0167397	0.113823	0.202847	0.441755	0.178808	WT	0.201844	0.0729909	0.221366	0.474162	0.140382	0.1213	0.48577	0.137383	0.0888814	0.175282
P665	0.719066	0.258469	0.28073	0.635434	0.117103	0.211689	0.632827	0.0127323	1.36429	0.135129	0.689236	0.405397	0.196792	0.764821	WT	0.900542	0.323196	0.0684256	2.10031	0
I666	0.158994	0.0596656	0.352108	0.0636387	0.0504049	0	0.311462	0.12683	0.0419073	WT	0.342307	0.115778	0.428948	0.265684	0.113689	0.143103	0.607662	0.3343	0.045031	0.794073
G667	0.404165	0.168539	0.416234	0.303397	0.172181	0.235496	0.0902593	WT	0.142264	0.185341	0.116917	0.259008	0.140045	0.167762	0.224221	0.388521	1.29814	0	0.172196	0.240848
A668	WT	0.872543	0.495842	0.520699	0.50152	1.47891	0.836185	1.47447	1.13564	0.224855	0.155408	3.16081	0.265949	1.62544	0.846036	0.307246	0.540479	2.94684	1.03397	1.18696
G669	0.398631	0.476241	0.97244	0.803639	0.215475	0.100642	0.108954	WT	0.212206	0.0280383	0.168916	0.300038	0.555354	0.115392	0.252475	0.435974	0.160268	0.156935	0.148873	0.26092
I670	0.0907664	0.00662776	0.429765	0.239186	0.199741	0.151207	0.232755	0.105652	0.111218	WT	0.239843	0.231481	0.629338	0.358765	0.281909	0.106869	0.501731	1.16577	0.034921	0.56909
C671	0.046408	0.928532	0.172159	0.312473	WT	0	0.00841438	1.07215	0.0704887	0.10256	0.70624	0.145725	ND	0.138543	0.0127323	0.372023	0.0958607	0.44629	0.292491	0.925111
A672	WT	0.322714	0.286003	0.151675	0.0943237	0.0628226	0.0489154	0.291271	0.0761023	0.895654	1.71025	0.142333	0.228926	0.100498	0.310276	0.186017	0.332952	0.202205	0.229909	1.18555
S673	0.271928	0.790024	0.102295	0.219389	0.122585	0.315676	0.354751	0.323678	0.1847	0.11661	0.45468	1.02558	0.06385	0.350962	0.789956	WT	0.76337	0.217626	0.12292	0.167615
Y674	0	0.575397	0.233545	0.296593	0.206297	0.0787282	0.135972	0.210891	0.776231	0.375452	0.343553	0.145874	0.139192	1.22146	0.24548	0.195903	0.738087	2.07226	WT	0.595985
Q675	0.788103	1.00547	1.05823	0.108614	0.073639	WT	0.601697	0.75894	0.570675	0.484543	0.716677	0.747315	1.3764	0.693944	0.688086	0.742008	0.933517	ND	1.52202	0.806522
T676	0.838116	1.70628	0.942085	1.50876	0.457221	0.492093	0.772795	0.610412	0.797606	0.93979	0.25139	0.663273	1.97442	0.316471	0.588976	0.523049	WT	12.7264	0.789626	3.18965
Q677	1.2436	1.4933	1.61889	1.5863	0.0844678	WT	1.35686	0.167478	0.944812	1.11281	0.814714	0.998674	0.310343	0.991871	2.83096	0.474372	3.95952	0.993581	2.27377	0.715016
T678	0.893243	1.88703	1.37115	ND	1.35232	0.848198	0.53638	0	ND	1.78053	1.59652	0.899285	0.0806378	1.88154	0.832401	0.857619	WT	0.410518	ND	ND
N679	0.589524	0.967655	WT	0.662767	0.113866	2.41913	2.16215	0.536301	1.97561	0.923804	0.0325331	1.37289	0	0	0.230322	1.63783	1.2723	0	1.09041	ND
S680	1.15915	ND	3.12403	ND	1.14293	ND	ND	0.218208	0.413644	0.732414	0.900995	1.37084	ND	0.985557	1.42574	WT	0.994024	ND	0.499778	1.18121
P681	0.258855	0.589251	ND	ND	ND	1.07543	0	ND	1.97287	ND	1.15338	ND	ND	ND	WT	1.92919	1.1031	ND	ND	ND
G682	0.811878	0.658596	1.1812	0.947836	0.759059	ND	0.358569	WT	ND	0.0719154	3.36969	1.09196	1.97367	ND	ND	1.15923	2.04804	0.289506	0	2.90593
S683	ND	0.576851	1.4898	1.20123	0.678727	ND	ND	1.02082	ND	0.906578	ND	1.00586	0.0372174	1.9071	0.530124	WT	0.885514	0	0.0895977	0.241913
A684	WT	0.904906	1.51167	0.507233	0.0736609	0	0.773324	1.1304	0.303642	0.362871	ND	ND	ND	ND	0.676811	0.48706	1.12566	ND	1.25227	1.45972
S685	0.479427	0.706599	0.510059	1.07647	0.31046	0.506804	0.131953	0.827917	0.830847	0.355699	1.1591	0.0209691	0.776908	0.639928	1.06384	WT	0.334468	0.506039	0.503906	0.902264
S686	0.359638	0.02566	0	0.142312	0.834329	0	ND	0	ND	ND	1.56076	1.5206	ND	1.13068	1.55897	WT	0.781142	4.55464	0.750789	ND
V687	1.2757	0.483827	ND	ND	ND	ND	1.62651	1.17781	ND	ND	1.17355	0.038197	1.16311	ND	1.21624	ND	ND	0.454698	ND	WT
A688	WT	1.84835	0.0186087	0.664148	ND	1.45643	0.641632	1.01373	ND	ND	0.151822	ND	0.373866	ND	1.2949	0.672689	0.931867	ND	ND	1.0241
S689	1.3726	1.45408	0.836848	2.78451	1.59662	ND	ND	0.598188	ND	0.959685	0.598721	1.72398	ND	0.586272	ND	WT	1.38609	ND	0	0.469645
Q690	ND	0.781328	0	0	0.227732	WT	1.07586	ND	0.773195	1.74595	0.879739	1.57184	0.515192	0.26165	1.12964	ND	ND	0.64385	0	0.454616
S691	0.522149	0.0267921	ND	0.0570413	0.425222	2.04494	0.383029	0.223305	0.393735	0.0253036	0.289984	ND	0.0230393	1.07841	0.904293	WT	0.815739	3.02019	0.54124	0.933425
I692	0.0214263	0	0.19246	0.0549411	0.0867202	0.152139	0.0994825	0.0175178	0.155505	WT	0.413171	0.0196606	0.272759	0.947542	0.13879	0.127637	0.47249	0.14887	0.238867	0.668969
I693	0.209886	0.0367783	0.315009	0.0806427	0.10015	0.0828114	0.254434	0.373247	0.0322551	WT	0.353598	0.755979	0.944915	0.567568	0.0719154	0.195281	0.715671	0.23797	0.36735	1.1784
A694	WT	0.262818	0.173965	0.285696	0.214712	0	0.125474	0.30516	0.0756582	0.84064	1.85732	0.819835	0.213453	1.10404	0.35564	0.200029	0.553168	0.767292	0.686257	1.34776
Y695	0.0445781	0.103174	0.456596	0.254942	0.452357	0.224307	0.0726475	0.183232	0.564307	1.38058	0.416627	0.987069	ND	1.27206	0.0558166	0.139335	0.119447	1.54658	WT	0.512321
T696	1.0196	0.390891	0.649468	1.45184	0.14662	1.23416	0.544256	0.140065	0.653544	0.766198	1.50696	0.706206	1.08556	0.904031	0.924921	0.575446	WT	0.202918	0.834601	0.724286
M697	7.25901	0.811397	0.539083	0.572405	ND	4.6775	0.569796	1.89773	2.1778	1.04768	0.985404	0.415394	WT	1.02113	1.98867	2.13061	1.31033	3.1185	2.7672	2.90116
S698	0.420598	0.648926	1.34771	0.268777	0.351034	0	0.113842	1.86212	0.199584	1.49698	1.01126	1.11717	0.545675	0.637251	1.59238	WT	1.41721	0.945194	0.610962	1.03457
L699	0.471871	1.50526	5.10417	3.31976	ND	2.79161	0.904861	1.87408	1.77908	1.12481	WT	2.42671	1.41785	0.511362	2.65462	1.38478	4.46844	3.39716	4.61113	1.65032
G700	0.85723	1.98018	4.08157	1.79743	1.18265	3.0011	3.028	WT	1.76172	3.16155	4.26938	7.15792	3.10729	1.40776	0.867718	2.45083	2.10879	2.22571	3.3306	1.54208
A701	WT	1.1394	2.1233	1.13766	0.400906	0.894808	0.782042	1.03651	0.416951	1.82185	0.761111	0.880695	0.697773	0.759447	2.62495	0.374673	1.50226	1.02178	0	1.59123
E702	0.964193	0.438155	4.56509	0.601427	0.554692	1.70561	WT	1.1482	0.558578	1.12913	0.821423	1.32295	0.727465	0	1.42562	0.469645	1.8049	0.339112	0.730031	0.648132
N703	0.640222	0.657005	WT	0.756111	0.682411	0.79092	1.42122	0.786455	0.746424	1.47115	1.78751	0.688906	1.21839	0.550892	1.99584	0.799624	0.432393	1.01128	0.66426	2.87474
S704	0.74893	0.324955	1.79736	1.16703	0.321701	3.60227	2.69041	1.60908	1.29615	1.4565	0.950107	1.558	2.0774	1.10714	1.51067	WT	0.912971	1.92119	0.777053	3.42643
V705	1.60718	2.93049	2.78039	3.42037	ND	4.5778	2.08929	2.36391	6.12931	3.57509	1.3494	4.32001	1.77234	1.2201	2.19933	5.79049	2.4994	0.69849	3.28127	WT
A706	WT	1.1546	2.23808	0.798138	0.858491	1.94805	3.40531	0.919974	0.855172	0.246128	0.273853	0.430683	0.764328	1.35381	1.36905	0.699421	1.5515	0.264311	0.340397	1.26351
Y707	7.31693	5.42207	3.73301	1.98481	4.11134	3.75853	3.90448	4.07977	2.95909	2.57355	2.40224	5.14551	3.78511	1.13208	3.09165	2.19472	4.26957	2.45652	WT	3.73854
S708	0.749626	0.956404	1.19033	1.52043	1.00505	1.29795	1.65816	1.26028	1.93746	1.25601	2.13161	0.970856	2.52229	1.96263	3.21301	WT	0.609065	5.72901	1.09428	3.27107
N709	1.53718	0.290806	WT	1.04116	1.71018	1.6564	2.41489	1.82679	1.08965	1.03136	1.45497	1.26507	1.89062	0.811754	0.995992	0.657465	0.962904	3.01561	1.47107	0.897941
N710	1.14647	0.427855	WT	0.770796	1.54068	1.0492	0.437247	1.48408	1.07021	1.60143	1.97367	0.496769	1.19671	3.87282	1.71339	1.01043	0.788125	1.02848	1.93136	1.49326
S711	0.4767	0.746065	0.760212	1.37562	1.13704	1.74353	1.27893	0.430107	1.6581	0.497173	0.855744	1.12684	1.82532	1.7315	1.85316	WT	0.888415	0.741314	1.34109	0.0284604
I712	0.643821	4.37745	0.220257	0.352474	0.32813	3.31182	1.61622	0.750179	1.90605	WT	0.776554	1.43505	1.22915	1.63454	0.126128	0.363077	0.41099	0	2.88567	1.10336
A713	WT	2.09237	2.82798	0.602836	1.04	0.432398	0.942679	1.3323	0.697749	1.35475	1.85347	0.868734	0.571558	1.27379	2.65609	0.786365	1.89593	6.42204	0.756433	1.62673
I714	0.167086	0.23948	0.23871	0.0712819	0.389693	0.121776	1.05993	0.0628531	0.0811422	WT	0.392601	0.123642	0.193709	0.285039	0.107079	0.127613	0.363159	0.117458	0.109365	0.867399
P715	0.282635	0.146276	0.0375511	0.122783	0.212942	0.272669	0.442794	0.42279	0.373207	0.653342	0.295763	0.149102	0.175904	0.561343	WT	0.448268	0.306159	0.830414	1.39242	0.674601
T716	0.298027	0.590834	0.536843	0.186097	0.616764	0.792773	0.617808	0.616383	0.304748	1.18594	1.63295	0.451617	0.854833	0.0308826	0.388737	0.472439	WT	0.350185	0.36736	2.10983
N717	0.930853	0.509879	WT	0.404915	0.287124	0.570253	0.830587	0.707109	0.432383	0.434192	0.635615	0.756041	0.491467	0.648384	0.0468454	0.380178	0.693858	0.967002	0.625605	0.129635
F718	0.0731322	0.142482	0.0978535	0.0649681	0.174008	0.0361753	0.319875	0.215995	0.0852323	0.283111	0.336984	0.0103493	0.622653	WT	0.152021	0.239592	0.146284	0.563346	0.49669	0.364921
T719	0.749883	1.22344	0.569718	ND	0.275297	2.18473	0.283228	0.371082	ND	0.657172	0.273141	0.902375	0.344594	1.99084	0.112113	1.06253	WT	0.035839	ND	0.160987
I720	0.10994	0.129319	0.149082	0.0894457	0.238214	0.0731547	0.056933	0.0147788	0.022536	WT	0.378185	0.164454	0.322781	0.838814	0.178711	0.100688	0.389887	0.161959	0.13839	0.65965
S721	0.640625	0.727114	1.3915	1.4032	0.305981	2.83382	3.39295	0.695717	0.887341	0.21069	0.744018	0.993948	0.918705	1.80127	0.764692	WT	0.656646	0.982478	0.50723	0.371113
V722	0.505191	0.21226	0.00755319	0.228596	ND	0.154419	0.172305	0.620687	0.244402	2.04643	0.612421	0.597174	0.815212	0.183713	0.148982	0.1288	0.193778	0.0771852	0.100555	WT
T723	0.709437	0.580821	0.697559	3.07404	0.148269	0.477368	1.3435	0.216345	1.14238	0.741472	0.508495	2.46686	0	0.363775	0.197061	0.605096	WT	0	0.501356	1.49546
T724	0.530217	0.544597	0.354963	ND	0.327428	0.154741	3.07106	0.780543	ND	1.18947	0.238789	0.441796	2.45863	1.08997	1.09626	0.986512	WT	0.35935	ND	7.08374
E725	0.0733472	0.366383	0.0811962	0.509451	0.236194	0.422941	WT	0.678831	0.123153	0.113866	0.227605	0.165795	0.13512	0.0358111	0.0475186	0.0806376	0.261759	0.0935883	0.43016	0.434545
I726	1.22075	0.00417857	0.275667	1.26406	0.0287993	0.0623651	2.43749	0.763932	0.350834	WT	0.422236	0.166241	0.737628	2.14852	0.725814	0.332374	0.598534	0	3.50857	1.14097
L727	0.604704	0.963169	0.991309	0.113866	ND	0.663027	0.0483827	ND	2.65694	1.5989	WT	0.333782	0.84671	1.0736	0.796426	0.34793	0.287369	1.62602	ND	0.290782
P728	0.639503	0.289589	0.0319584	0.528197	0.717355	0.677398	1.12876	0.886158	0.100855	1.04104	0.617649	0.303417	0.663895	0.18637	WT	0.718162	0.382654	0.0637649	0.133269	0.540236
V729	0.385666	0.124872	0.17135	0.195284	ND	0.0623483	0.111316	0.451538	0.384625	3.02552	0.550862	0.113689	0.357935	0.289873	0.110659	0.0317105	0.44155	0.0788459	0.509519	WT
S730	0.499332	0.943965	0.336718	0.0879196	0.593862	ND	0	0.603606	1.08292	0.216674	0.0105602	0.50114	0.15862	0.488872	0.291772	WT	0.92427	1.06703	1.29452	1.45148
M731	0.299512	0.663216	0.0959002	0.110159	ND	0.528067	0.261062	0.096499	0.347591	0.662306	0.622063	0.463732	WT	0.709118	0.0188778	0.175393	0.456367	0.154609	0.146725	0.424049
T732	0.95172	1.26007	0.468904	0.792019	0.212954	0.200352	0.0625146	0.186524	0.0328014	1.16607	0.0127323	0.400819	0.626703	2.35703	1.13062	1.18914	WT	0.739599	1.07793	0.861938
K733	0.0686485	0.684206	0.23731	0.0400157	1.06006	0.292419	0.185091	0.0379554	0.165487	0.161128	0.0715015	WT	0.702163	0.0501649	0.104448	0.137515	0.400397	0.158868	0.0148741	0.279068
T734	0.529252	0.288109	0.159341	ND	0.388582	1.9465	0.139417	0.0426999	ND	1.53403	1.54026	0.326856	1.11133	0	0.108365	1.26463	WT	1.57921	ND	1.79526
S735	0.466715	0.421532	0.288327	0.511921	0.301322	2.18784	2.37693	0.165801	0.937477	0.926415	1.23679	1.94234	0.0496868	1.4558	0.565491	WT	0.870927	0.328705	0.470231	1.08375
V736	0.282451	0.145633	0.196927	0.101006	ND	0.116046	0.190336	0.905696	0	3.61486	0.588046	0.0737944	0.772733	0.407949	0.133923	0.0471255	0.150057	0.0818682	0.0374711	WT
D737	0.301583	0.483827	1.99165	WT	0.0379554	0.980305	0.574343	0.406593	0.615149	0.490668	0.0580592	0.0813825	0.253037	0.013396	0.0165183	0.307553	0.377509	0.293752	0.928588	0.858328
C738	0.235518	1.10386	0.203713	0.0940066	WT	0.21472	0.260522	0.581778	0.270043	0.0526937	0.648993	0.138962	ND	0.163272	0.983146	0.248736	0.100135	0.18628	0.48685	0.789336
T739	0.717689	0.374844	0.272813	ND	0.446851	1.13282	0.595716	1.36517	ND	0.929456	0.158667	1.68031	0.315256	1.77034	1.16432	0.622441	WT	2.64498	ND	1.05972
M740	1.25025	0.96504	1.50016	0.715246	ND	0.25299	0.442411	1.2127	1.1145	1.22305	0.948282	1.16038	WT	2.89526	0.359041	0.398503	0.729465	1.10353	1.17272	0.596021
Y741	0.101651	0.0344211	0.384246	0.195825	1.84266	0.223528	0.0942627	0	1.18362	1.37438	4.52368	0.305275	ND	4.81439	0.116514	1.00075	3.56337	0	WT	4.59978
I742	0.337114	0.163352	0.452465	0.043658	0.118004	0.0223114	0.00733071	0.166566	0.13079	WT	1.5858	0.00843454	0.506212	1.05412	0.164128	0.202806	0.744678	0.303977	0.0514268	1.02034
C743	0.145148	0.764985	0.0883736	0.089456	WT	0.540864	0.0866555	0.822159	0.168407	0.723462	1.32072	0.21734	ND	0.312514	0.0788091	0.468257	0.83402	0.709993	0.287289	3.33007
G744	0.799088	0.730829	1.40353	1.58835	0.334701	0.81061	3.86327	WT	0.48001	0.511373	0.166026	0.248001	1.84347	1.20637	3.57195	1.04688	2.59663	0.157244	0.0509431	0.391157
D745	0.405171	0.507602	3.15552	WT	0.238792	0.729743	0.811854	0.844076	0.636178	0.393734	2.65085	0.301627	ND	0.49286	0.457189	1.37015	0.154227	0.953539	1.79265	0.539992
S746	0.880801	0.803425	1.18264	4.1198	2.52774	2.62872	2.94493	2.7474	2.63379	2.44518	5.49272	0.44861	6.49205	5.78548	1.48977	WT	4.43922	5.76834	1.93338	6.14203
T747	0.685806	0.139729	1.24254	4.20593	0.73829	0.920362	2.24172	0.371597	1.17465	0.713471	2.4284	1.16114	0.428094	0.293711	1.19585	0.664441	WT	2.44173	1.17508	1.41013
E748	0.746116	0.269082	3.99148	2.75526	1.57582	0.634113	WT	2.4858	2.66924	0.789018	0.298089	1.84063	1.08264	0.378076	2.28729	0.260581	1.02654	1.52721	1.03401	0.513645
C749	0.0617843	0.648226	0.318808	0.0403189	WT	0.253001	0.275177	0.429675	1.17257	0	0.0829674	0.0786136	ND	0.424716	0.012567	0.224463	0.409583	0.179122	0.661731	0.388229
S750	0.924405	5.71629	1.45129	3.29445	0.366745	0.282202	0.0907015	ND	1.43736	1.33782	1.51943	2.34902	0.168288	1.02738	1.96528	WT	0.687786	1.39244	0.948998	0.576679
N751	1.18994	1.65604	WT	0.525607	1.0874	1.2971	0.0284011	0.894421	1.7828	0.950322	0.977718	1.24166	1.50427	0.933721	6.50213	1.07928	1.15238	3.88653	0.909838	1.66314
L752	1.1162	2.99694	1.74762	0.202787	ND	1.02242	1.05038	0.568306	1.56371	1.24706	WT	1.18115	0.500109	1.28258	1.73819	1.31089	2.03651	1.88469	6.83079	0.603888
L753	0.925525	1.19774	3.18651	3.65055	ND	1.67993	2.87545	2.11594	2.54832	2.35489	WT	1.28891	2.17641	4.56524	2.22352	1.67436	3.75678	5.11818	3.90099	1.89664
L754	1.23925	0.770922	0.654015	0.741581	ND	0.737067	2.55904	0.921708	1.13817	2.28	WT	1.54148	0.836381	1.29492	2.8707	0.42737	2.47889	1.21483	0.990673	1.18714
Q755	1.78133	1.30877	2.55554	1.89707	0.553892	WT	1.35209	0.237238	1.30957	5.1591	1.55304	1.17536	1.14842	2.66418	0.881843	0.756769	1.6776	1.67708	4.69895	2.60761
Y756	0.798783	0.283737	0.369294	0.181797	0.432055	0.0796988	0.1124	0.489151	0.905987	0.0707477	1.48485	4.12702	0.402883	0.666058	0.267332	0.135754	0.0616932	0.216745	WT	0.0658292
G757	1.20402	1.85884	1.92201	1.06082	1.7903	4.55293	2.06356	WT	5.04706	8.74331	5.09418	1.93523	2.88745	3.44674	0.0432127	1.58453	2.70509	1.7735	2.31879	5.33748
S758	0.73813	3.82121	2.34325	1.36259	0.973218	1.23164	0.430538	3.39824	1.61544	4.63119	1.28137	5.74532	1.28324	0.922544	1.82552	WT	1.17145	3.7548	1.09316	2.74392
F759	0.099366	3.27911	3.80745	11.2482	1.1048	2.48597	5.62109	2.704	0.99361	1.14353	0.980769	3.27489	0.369799	WT	0.846034	0.690052	2.55624	0.182186	1.53469	1.19379
C760	0.310099	0.388778	0.0268792	0.0382209	WT	0	0	0.570232	0	0.460563	0.337909	0.156311	ND	0.206005	0	0.249102	0.150803	0.113762	0.318635	1.2203
T761	1.23624	1.74433	1.3299	0.81773	0.183368	ND	0.178704	2.00621	0.75077	0.96621	2.6492	0.0853996	1.02791	1.60511	0.309514	0.651532	WT	0	0.264216	1.72166
Q762	1.95624	4.10721	0.786251	3.15303	0.478156	WT	4.16469	0.82384	0.884548	0.852469	0.545091	1.15414	0.573508	0.774111	1.97168	0.455464	1.32296	1.27385	1.06665	1.27992
L763	0.139331	0.58989	0.0859131	0.303642	ND	0.991099	0.435091	0	0.257118	1.04921	WT	0.162201	0.458586	9.16435	0.826659	0.518124	0.0699509	0.255456	0	1.03299
N764	0.543955	0.784639	WT	0.881311	0.592801	0.492629	0.226934	2.50369	1.17687	0.781202	0.653907	0.796323	0.74371	0.320334	0.0146924	1.07404	1.47471	0.414704	1.22212	0.318538
R765	1.75144	WT	2.18109	ND	2.04821	0.576421	1.49164	0.899321	1.03784	1.62615	1.20008	1.43542	3.06763	5.90602	0.450078	0.860245	1.18027	1.89685	1.72145	0.43804
A766	WT	1.04676	2.72191	1.45822	0.891881	0.539237	1.57303	0.746205	1.5799	3.21182	0.464927	0	1.93169	0.513139	0.959495	1.33091	1.71317	ND	0	1.64596
L767	0.161275	0.357469	0.00983016	0.31847	ND	0.642832	0.0503404	0.093447	0.0132499	0.303644	WT	0.0426768	0.632426	0	0.895975	0.152255	0.0383307	0.199571	0.101943	0.248291
T768	1.09339	1.4728	2.6834	ND	0.265209	15.9806	1.74166	0.605758	ND	1.77655	0.355828	1.05054	0.195119	0	0.280007	1.12871	WT	0.944529	ND	1.33227
G769	0.935501	0.682901	0.376518	1.21762	0.465731	0.653499	1.71501	WT	0.0350356	1.70463	0.86811	1.50263	0.436714	0.80201	0.203411	0.810278	0.536197	4.35556	0.76469	0.81936
I770	0.656639	0.113986	0.257523	0.142542	0.313096	0.053584	0	0.0969988	0.251936	WT	0.392582	0	1.12981	0.61273	0.0101858	0.187245	0.781864	0	0.241875	0.83775
A771	WT	0.262131	2.82338	0.335479	0.0633095	0.235661	0.0215035	0.322436	0.426391	0.0798845	0.0155407	0	0	0.587503	0.210768	0.687182	0.471723	0.0907175	0	0.522802
V772	0.986786	0.604447	1.70773	0.923812	ND	0.874413	1.36821	1.07596	0.579204	1.20005	0.630583	0.966316	1.7191	1.02595	0.106486	0.535768	1.16221	0.28465	0.826913	WT
E773	0.293676	1.06809	0.212331	0.524697	0.345591	0.243455	WT	0.439966	0.318014	0.10692	0.216673	0.198502	0.287109	0.527811	0.161275	ND	0.0967655	0.200545	0.110432	0.46815
Q774	0.0463698	0.975928	0.0765663	0.165883	0.079461	WT	0.44168	0.210104	0.148317	0.314367	0.294712	0.294488	0.0345591	0.107517	0.350977	0.0284604	0.162236	0	0.197652	0.206018
D775	0.284483	0	0.250025	WT	0.0392292	0.0215845	0.262602	0.694905	0.137633	0	0.570826	0.264126	0.198348	0.0307193	0.0115196	0.0498808	0.349614	0	0.165302	0.481022
K776	3.15672	1.14807	1.99278	0.440539	ND	0.923817	0.849905	0.881315	3.82224	1.35202	0.306981	WT	1.42565	0.956899	0.10105	0.247077	1.02671	0	0.0910928	0
N777	0.512165	0.226065	WT	0.201975	0.115945	0.884865	0.156127	0.0875895	0.493292	0.27116	0.0826746	0.575333	0.0249679	0.376026	0.077724	0.26765	0.437534	0	0.292807	0.0719154
T778	0.588598	2.24284	1.39747	ND	0	0.960148	0.483826	0.455464	ND	1.15374	1.61938	0.705555	0.613886	0.109311	1.18012	0.945454	WT	0	ND	ND
Q779	0.421928	1.57212	0.0604784	1.30132	0.591333	WT	1.04209	0.975018	1.22793	0.388485	0.767204	0.723557	1.20277	3.90004	0.733454	0.466809	0.519975	2.00788	0.67494	0
E780	0.213955	1.3882	4.55496	1.02471	0.490024	0.335818	WT	1.0112	0.111042	0.455464	0.0988204	0.44745	1.14958	1.9467	0.131578	1.98313	0.231528	0.0506071	0.0931639	0.406597
V781	0.468643	0.0312783	0.162461	0.160403	ND	0.16749	0.218797	0.632335	0.280286	0.135021	0.278833	0.23324	0.185894	0.019046	1.09644	0.0450911	0.639376	0.0970198	0.165462	WT
F782	0.124057	0.145515	0.284636	0.193057	0.128318	0.0831888	0.472746	0.0594246	0.23446	0.139271	0.535597	0.513084	0.214552	WT	0.0791126	0.177226	0.259668	1.39365	0.744817	0.211353
A783	WT	0.799532	0.467312	1.34271	3.5561	1.84174	0.308013	1.06265	0.602456	1.02598	1.05331	0.848195	2.8797	ND	0.650196	0.538047	1.49125	ND	1.67608	1.28453
Q784	0.273735	1.64537	0.777314	0.257355	0.266339	WT	0.343038	0.403256	0.826078	0.568233	0.798121	0.810394	0.417304	ND	0.60164	0	0.252037	2.20068	0.262085	3.17854
V785	0.817781	0.843105	0.748307	0.443432	ND	1.52057	0.484126	1.17382	0.482457	1.96873	0.76571	1.75559	0.99325	1.87601	1.03248	1.34735	1.86285	2.72739	1.04622	WT
K786	0.996341	1.00066	1.27759	0.969735	1.2806	3.15224	0.866699	1.39111	1.15106	0.965555	1.80299	WT	1.08518	3.08803	2.3258	0.941997	0.962133	1.0721	2.57736	0.443127
Q787	0.966313	1.31711	1.59564	1.25094	0.515005	WT	0.840515	2.10917	1.09871	1.8129	0.883451	0.827851	0.633615	1.8822	1.23172	1.00169	1.96395	1.30451	0.538488	1.30168
I788	6.08825	1.6196	2.36344	2.93822	0.106494	1.38827	5.76663	3.22921	4.26435	WT	1.1252	3.37799	1.2392	1.35391	2.97446	1.28964	3.87659	3.77941	2.73126	1.19124
Y789	7.23891	6.45875	1.95568	2.14355	1.34779	3.81438	3.62549	3.35356	1.75466	0.700348	0.768035	2.47306	1.25411	1.51106	4.34808	2.10465	1.90647	0.804764	WT	0.282644
K790	1.86533	1.34794	1.1855	1.29148	2.14705	1.12095	1.09945	1.42336	1.95291	1.2554	0.517829	WT	0.806661	3.96064	3.68038	0.764521	0.941151	5.41123	1.63054	1.34944
T791	1.66759	1.57563	0.886168	1.18121	1.30568	1.27807	2.70911	4.4069	0.537237	1.63021	1.51655	1.8437	0.423459	0	1.10047	1.97458	WT	0.178562	1.5225	1.9295
P792	0.21189	0.430022	0.840966	1.45967	0.654589	0.787391	1.04932	0.442298	0.662103	1.47057	1.29874	0.762324	0	2.53403	WT	1.1363	1.06409	0.409392	0.682862	0.838633
P793	0.576533	0.900399	1.1705	0.844807	0.643538	0.581955	1.1565	1.38669	0.788156	0.815667	0.655772	0.244561	0.456959	0.943938	WT	1.21604	0.89319	0.677358	0.379411	0.777428
I794	0.34129	0.87434	0.604089	1.54195	0.503826	0.679784	0.101214	1.12944	0.720263	WT	0.771811	0.516281	0.692797	0.909229	0.615089	0.434036	1.08449	1.61512	0.575007	0.716061
K795	1.93517	1.22986	1.239	1.01596	2.97008	1.01679	0.753321	1.17671	1.36997	2.44724	1.823	WT	1.41226	2.23041	0.783342	0.793134	0.753254	1.75575	1.46515	1.99925
D796	0.377128	0.273279	0.817345	WT	0.380819	1.06235	0.913412	0.581181	0.813396	0.937692	0.272007	0.0794262	0.837358	1.69246	0.22439	0.401405	1.0203	1.52459	0.647004	0.975932
F797	1.01944	0.772862	1.72529	1.0117	0.554954	0.44359	0.728831	0.573575	2.70224	0.558391	0.702108	0.10845	0.478776	WT	0.665071	1.01935	3.42361	0.877259	0.661053	0.361957
G798	0.846923	0.25114	0.908183	0.976003	0.620439	0.335131	0.488721	WT	0.394046	0.492494	1.61397	0.076848	1.28092	0.646099	0.315539	0.989399	0.166169	0.561007	0.350829	0.371225
G799	0.89001	0.561272	0.771038	1.56324	0.483501	0.671654	1.79976	WT	1.69124	0.314755	1.01305	0.213458	1.73701	2.22355	3.27453	0.571511	0.727404	0.20979	0.581699	0.593006
F800	0	0.0838149	0.0198833	0.0737541	0.259054	0.238011	0.00569329	0.0739795	0.0964514	0.28917	0.480227	0.0734674	0.0426344	WT	0.151569	0.336327	0.287778	1.78815	0.456578	0.334886
N801	0.379496	0.148299	WT	0.70837	0.110689	0.47633	0.733165	0.280454	0.299746	0.179531	0.910658	0.312861	0.217231	0.181366	0.0697548	0.119163	0.271217	0.146891	0.193613	0.197781
F802	0.267418	0.232583	0.0749572	0.00924021	0.585085	0.0420794	0.186966	0.107382	0.109743	1.25866	1.93899	0.41641	2.26536	WT	0.122207	0.267877	0.00964198	0.0948145	0.165733	1.40412
S803	0.254338	0.60303	0.424079	0.1637	0.368921	0.819832	ND	1.51844	1.30372	0.203107	1.00276	1.47696	0.602624	0.2226	0.0463055	WT	1.12785	0.503886	0.107296	0.240647
Q804	0.962717	0.936868	0.816776	0.244452	2.23941	WT	0.477892	1.41248	0.897788	1.60444	1.10437	0.332872	1.82573	1.03633	0.761438	0.429772	2.76095	1.58648	0.109419	3.10964
I805	0.277722	0.214583	0.120259	0.0846114	0.700297	0.237718	0.612861	0	0.0584421	WT	0.177956	0.0883226	0.667368	1.84546	0.0665932	0.237779	0.355007	2.18171	0.0758942	0.956477
L806	0.10418	0.320562	0.492069	0.115459	ND	0.270681	0.0651469	0.312375	0.245602	0.678995	WT	0.111924	0.421992	1.04383	0.740818	0.19173	0.56196	0.473772	0.352122	0.370635
P807	0.655081	0.489097	0.726022	0.604425	0.62147	0.598247	0.765914	0.697377	0.434083	0.445973	0.675173	0.756963	0.569928	0.272858	WT	0.865864	0.446036	0.326537	0.0901793	0.268368
D808	0.365254	0.407537	0.707945	WT	0.243464	0.285879	0.316911	0.471047	0.606848	0	0.172282	0.243506	ND	0.166867	0.309785	0.370728	0.242699	0.127872	0.345803	0.252012
P809	0.489948	0.63518	1.32117	1.01997	0.762098	0.227039	1.36041	0.927572	0.501533	1.24958	1.00361	0.90301	1.52623	3.07446	WT	1.00505	0.610157	5.31375	1.03591	0.056933
S810	0.721569	1.06406	0.760504	1.60626	0.526716	1.52577	1.05719	1.33105	1.09205	0.450734	0.80317	0.771109	0.852083	1.10713	0.0826249	WT	0.648035	0.378339	0.615942	0.49051
K811	0.993773	0.84203	0.40402	0.430463	0.791863	0.521052	0.497458	1.14155	1.00754	0.563311	1.08333	WT	0.568207	1.66714	0.222835	0.550779	0.704793	1.04211	0.582915	2.34031
P812	0.371462	1.27002	0.523351	1.10597	0.166563	1.13727	0.352945	0.560214	0.547211	2.5438	0.583132	2.45407	1.06496	1.25176	WT	0.843806	0.603772	0.45925	0.472825	0.321205
S813	0.525367	0.874307	1.02148	1.41456	0.520738	1.28746	1.21796	6.34271	1.09447	0.842979	0.811219	0.562383	0.671982	0.8724	0.669595	WT	0.454646	0	0.615306	0.20421
K814	1.52133	0.492605	0.417552	0.787346	0.0375088	1.20999	0.470035	0.76873	2.29076	0.242381	0.650679	WT	0.639541	0.897856	1.01928	0.418121	0.340222	0.596978	2.0455	0.383596
R815	0.33034	WT	0.19388	0.688072	0.0452174	0.396293	0	0.137424	0.940726	0.110347	0.503217	2.18985	0.353663	0.429039	0.183635	0.139448	0.20633	0.637871	0.130133	0.0524323
S816	0.230016	0.0577906	0.106721	0.352034	0.0913707	0.0751955	0.25753	0.032369	0.084345	0.116555	0.793448	0.0748953	0	0.753689	0.765703	WT	0.635454	0.0580718	0.12458	0.152567
F817	1.46468	0.411933	0.772014	0.956329	0.916951	0.761496	1.21481	0.817796	3.22073	0.478506	0.781324	0.386378	0.729584	WT	0.430913	0.694118	1.24404	0.600279	0.863924	1.17895
I818	0.0499449	0.0693797	0.27407	0.0404857	0.17275	0	0.146399	0.0890866	0.0216639	WT	0.302455	0.0885504	0.497483	1.60534	0.129934	0.111484	0.771182	0.171564	0.419124	0.815531
E819	0.175655	0.239551	0.351212	0.228635	0.226378	0.129144	WT	0.687061	0.112877	0.331579	0.0319372	0.224437	0.643769	0.142153	0.150218	0.0364372	0.862799	0.268345	0.00828114	0.300277
D820	0.580337	ND	0.666652	WT	0.154309	0.870902	1.28259	0.625988	1.52012	0.0967655	0.130132	0.616966	0.50607	0.432217	0.123622	1.67169	0.95936	0	0.345996	0.519736
L821	0.335119	0.460626	0.419327	0.438436	ND	0.478071	0.379032	0.412397	0.319625	1.41327	WT	0.213897	0.491256	1.9296	0.870009	0.548243	1.0184	2.34464	1.33149	0.578397
L822	0.280985	0.633076	0.200404	0.202022	ND	0.234767	0.0407704	0.0439842	0.0343713	2.74444	WT	0.155202	0.755657	1.43716	0.752906	0.25058	1.24281	0.0958117	0.138644	1.17104
F823	0.896809	0.70806	0.0632166	0.0120957	0.23687	0.209176	0.230019	0.0133028	1.534	0.405906	0.524326	1.31794	0.0930819	WT	0.0867551	0.396131	0.0697427	0.280529	0.830984	1.0623
N824	0.0244671	0.393151	WT	0.629519	0.52192	0.222398	0.505338	1.63004	0.96499	0.683773	0.630892	0.785434	1.41214	0.843471	0	0.416773	0.810481	0.726528	0.987377	1.19776
K825	0.227732	0.859504	1.08496	0.119427	0.0439843	1.0282	0.540841	0.208829	0.553786	0.65681	0.66267	WT	0.884102	0.802151	0.546819	0.199181	0.578886	1.23942	0.350828	0.69886
V826	1.19157	0.399899	2.14765	0.466468	ND	0.364133	0.470359	0.774723	0.313328	1.02371	1.03252	0.201802	0.800931	0.757332	0.105331	0.753096	1.00364	0.356417	0.718953	WT
T827	1.03167	1.20188	0.933911	1.01867	1.955	0.965892	1.6108	3.77294	1.38483	0.999016	2.24633	4.09933	0.937109	0.987554	0.462586	0.877036	WT	0.989615	1.72767	1.94132
L828	1.12799	0.802253	1.8106	0.720895	ND	1.01846	1.8785	0.379581	0.846604	0.996261	WT	1.22667	1.15574	1.70685	1.31066	1.01057	0.768649	1.06156	1.89259	0.917645
A829	WT	1.25672	2.65502	0.761326	1.96228	1.85488	1.64253	1.08024	0.9727	0.574886	1.18479	1.562	1.32369	2.38779	0.654772	0.708057	0.788695	0.695843	3.81546	0.926582
D830	0.490508	ND	1.22867	WT	0.116096	2.44877	0.85268	2.41612	0.821813	0.616739	1.7323	1.19479	ND	1.6884	1.59126	1.35026	1.28784	1.32242	0.670582	0.969963
A831	WT	1.09963	3.27496	0.841543	0.819017	0.136464	0.877488	1.09613	1.59208	0.521999	1.87573	1.30005	0.392066	2.07719	0.849399	0.60009	1.10208	1.53088	0.974633	0.791235
G832	0.831192	0.838938	1.19063	1.05458	0.542717	1.49466	1.05468	WT	0.889431	0.0160573	0.697378	1.0544	0.343465	0.860378	2.3029	0.961857	0.849043	3.98055	0.670935	0.681569
F833	0.910929	0.174433	0.816764	0.704304	0.733	0	0.684652	0.101373	1.59394	0.893521	0.787884	0.751241	0.456193	WT	2.51878	0.837072	2.95547	1.74537	0.613669	0.986153
I834	2.13128	10.3676	0.830228	0.528017	1.41317	6.01888	0.875235	0	1.92588	WT	1.31047	1.30488	0.953849	0.989117	1.46793	0.960322	0.982115	0.52667	0.574244	1.63821
K835	ND	0.90477	0.548254	0.393735	3.43119	0.732386	1.20354	0.455464	0.368607	0.376357	0.882493	WT	1.1246	0.0898776	0.0645101	0.561021	1.31078	4.51591	1.98335	0.0455464
Q836	0.979064	2.01261	0.804916	1.37897	0.0806381	WT	1.42061	1.04793	0.891916	0.84256	1.0035	0.527215	0.396768	0.747081	0.656807	0.518864	0.520284	2.90296	0.676818	1.85065
Y837	1.07283	2.07125	1.88616	0.526845	1.26315	1.35448	0.933201	1.70538	1.68799	1.29994	1.67892	0.267175	ND	0.926639	1.11948	0.502977	0.596396	ND	WT	0.977699
G838	0.610562	1.12487	0.40992	1.30526	0.615926	0.467143	3.42295	WT	0.595792	0.762935	2.08838	0.774727	1.78498	1.1685	0	0.69299	1.86202	1.59666	3.63062	2.42425
D839	0.410539	0.161275	1.50858	WT	0.0254645	0.795039	0.918782	1.4395	2.91388	1.22402	0.152247	0.286608	ND	ND	1.41846	2.60285	11.4672	ND	2.16017	1.84706
C840	0.52846	0.860596	1.40798	2.48003	WT	0	ND	1.24119	0.652466	0.341598	1.54611	0	ND	0.387384	0.338553	0.741656	0.483827	0.607692	0.708164	ND
L841	0.469645	2.08912	0	ND	ND	0.931767	2.9936	0.683197	0.838075	1.54223	WT	1.11096	1.73431	0.661915	1.2271	0.180067	0.161275	1.33194	8.56498	3.08867
G842	0.7474	0.732488	0.934992	1.02258	0.493471	1.17119	0.432259	WT	0.338783	0.239068	1.14478	0.0853811	0.03349	0.0303642	0.516082	1.2522	1.17891	0.249855	1.44214	0.385049
D843	1.53805	ND	1.26743	WT	0.691182	0.214783	0.814687	1.67474	1.00743	0.171185	1.76217	0.797641	1.03643	0.578274	0.779094	1.80094	4.12795	1.39427	1.3315	0.967237
I844	0.16247	0.488775	0.982932	1.57188	0.42523	3.73687	0.0156074	0	1.37567	WT	0.798587	0.47613	0.885431	0.8407	2.71327	0.519987	0.944848	1.94803	1.02677	0.788652
A845	WT	0.762429	0	1.13042	0.272622	0.40991	2.20317	0.818283	1.08502	0.0942628	0.166898	0.767043	ND	0.639406	1.43546	0.68189	1.12945	1.56409	2.1293	0.938392
A846	WT	1.59565	0.670451	0.64821	0.148969	3.99077	0.67314	0.777532	0.198626	0.714934	0.440538	0.498914	0.776628	1.66256	1.35152	0.631022	1.33298	0	0.750323	0.886323
R847	0.19798	WT	2.64569	ND	2.3053	2.46696	2.10937	1.49233	4.02439	0.758645	0.317521	1.03702	0.0711814	0.0345591	2.26299	0.785576	1.30288	1.6581	0.340385	0.496861
D848	1.28756	3.9217	1.23003	WT	0.917412	1.02506	0.818595	1.59336	0.402514	0.484803	0.738487	2.58401	1.64183	0.569301	2.13149	0.691118	4.84986	4.30299	1.33694	0.473871
L849	1.75206	1.08479	0.461155	1.15497	ND	1.0884	1.13272	1.89381	0.680723	0.8493	WT	0.98127	0.788946	1.06809	2.0066	1.11973	0.900535	5.50172	2.94545	1.27429
I850	0.684698	1.38116	0.371253	0.207108	0.425741	0.0895356	3.91793	1.36659	1.79129	WT	0.36701	0.779641	1.25648	0.544712	1.4595	0.549651	0.985252	0.910249	0.830661	1.13356
C851	0.405639	1.2562	0.868618	0.930211	WT	0.764122	1.04137	1.36033	1.29901	1.26239	1.12372	1.22075	ND	0.621504	0.314545	0.718442	0.66739	0.56277	1.25726	ND
A852	WT	0.932398	1.55783	0.546018	0.432863	0.629935	0.481054	1.60688	0.900543	0.324948	0.358513	2.33324	0.946015	1.38054	0.913172	0.430712	0.968367	7.11305	2.26207	0.688921
Q853	2.57892	0.695246	1.17941	0.719886	0.821703	WT	1.16692	2.18728	0.463905	0.671195	0.67615	1.1417	0.360202	0.449764	1.2776	1.03189	0.576105	1.0025	1.7851	1.94471
K854	1.3661	0.682469	0.699995	1.02685	0.455368	0.950469	2.30008	0.791941	0.811164	0.790773	0.383661	WT	1.26733	0.847274	0.973856	0.484964	0.465708	0.75463	1.65515	0.0818812
F855	2.05631	2.08451	1.87601	0.699199	0.76038	1.31619	0.269619	1.06029	0.778332	0.800824	0.860737	0.606705	0.712288	WT	1.98881	0.762927	1.57797	3.03404	0.85704	1.15136
N856	0.917791	0.875334	WT	1.34578	0.542644	0.906712	0.959393	0.786467	0.343626	1.01467	0.497	0.482186	0.812691	1.43815	0.308463	0.689509	0.783424	0.639837	1.03534	1.07353
G857	0.547489	0.142793	0.0893281	0.242343	0.317515	0.101705	0.0397218	WT	0.0238768	0.997005	0.106586	0.307949	0.0174039	1.71954	0.252015	0.310749	0.0691184	2.07121	0.81006	0.471426
L858	0.126906	0.508439	0.140082	0	ND	0.254765	0.249002	0.118006	0.02611	1.6605	WT	0.145554	0.632857	1.97816	0.574551	0.105404	0.460727	0.129205	0.158881	1.49831
T859	0.871194	0.938697	1.21314	0.492815	0.444958	1.25395	0.649107	0.151571	3.01899	1.23083	13.5203	4.36096	0.14991	1.19465	0.171094	0.767604	WT	1.2806	2.8175	0.441885
V860	0.6313	0.184038	0.0338118	0.0554098	ND	0.616339	0.240503	0.378821	0.259751	5.94776	0.586134	0.332661	0.806979	0.328956	1.23967	0.0477012	0.64328	0.39026	0.630357	WT
L861	0.858565	0.70561	1.36999	0	ND	1.12339	2.06085	0.492021	0.852203	1.11414	WT	0.74962	0.426407	0.375938	1.63816	0.371634	0.130133	2.77649	1.30056	1.28194
P862	0.725396	0.720931	0.70355	1.07838	0	0.195137	0.809912	0.865836	0.537175	0.0239474	0.609978	1.10249	0.730017	0	WT	0.808809	0.666234	0.140575	0.00591511	ND
P863	0.200284	0.400199	1.35849	1.19288	0.112114	0.653666	0.373298	0.0132018	0.615022	0.0166837	0.647925	0.157087	0.926423	1.04506	WT	0.695574	0.231766	0.199223	0.677385	0.260795
L864	ND	2.13924	0.521886	0.219921	ND	1.55526	ND	0	8.26917	4.16415	WT	0.199641	2.20758	0.169683	0.70484	1.1173	3.58922	0.513516	1.43839	1.59186
L865	0.0910927	1.05607	0.573258	0.265688	ND	0.993724	0.409916	ND	1.62259	0.813637	WT	2.64555	0.904087	1.7144	0.990945	0.277289	3.15544	ND	0.630835	1.18611
T866	1.70866	0.394594	1.60037	ND	0.140143	3.33938	ND	1.31541	ND	0.604739	0.28083	1.78475	0.124976	0.0514234	1.74526	1.00279	WT	0.457144	ND	0.78181
D867	0.521548	0	0.964532	WT	2.3034	0.566412	0.582331	0.913978	1.37436	ND	0.166837	0.15108	ND	0.455464	2.35236	0.584877	1.54786	0.080376	0.771565	1.36556
E868	0.885902	1.16067	0.560591	0.798235	0.554519	1.26964	WT	1.43176	1.52853	0.845524	1.32627	0.953627	1.19651	0.400612	0.409392	0.22085	1.82782	0.276923	1.21866	0.674457
M869	4.18112	0.781803	2.34295	1.84994	ND	3.38208	0.208311	1.75779	0.667574	1.82654	1.58995	1.32804	WT	0.474797	1.24638	1.53274	1.38648	0.391812	0.383679	3.59197
I870	1.88362	2.76704	0.372109	0.125296	0.373669	0.191774	0	1.12225	0.539967	WT	0.79817	0.543011	0.7936	0.319515	0.649828	0.511554	0.798521	ND	0.152419	0.937447
A871	WT	1.13393	0.238273	0.455064	0.499285	4.08505	0.391281	0.688463	1.35978	1.03926	0.881727	1.8772	1.55261	0.420339	0.647842	0.781115	1.3485	ND	1.46731	1.13708
Q872	1.14655	1.27805	0.222298	0	0.389814	WT	0.544401	1.03079	0.93188	0.241913	0.916442	1.30801	0.428411	2.04915	0.61178	0.229329	1.09515	0	0.0934285	4.19688
Y873	0.326356	3.20197	0.722768	0.542546	0.767751	1.08527	0.0424834	0	1.20272	0.423795	0.375758	2.7649	ND	0.550002	0.122256	0.708515	0.118825	0.139944	WT	0.779498
T874	0.910564	0.477605	0.427263	ND	2.72285	0.934843	0.244548	ND	ND	0.764008	0.541123	0.713166	0.328427	0.920837	0.456808	0.743987	WT	0.792844	ND	0
S875	0.50693	0.829807	0.695828	1.09658	1.6402	1.79869	0.834538	3.83088	6.81256	0.357222	1.5504	1.9004	0.18811	1.2865	0.785852	WT	0.725705	5.01388	0.570142	3.08571
A876	WT	1.87851	1.51493	1.41153	1.18929	3.44531	7.27521	1.53368	7.39039	2.0927	0.45049	1.4885	2.22134	4.07997	0.456925	0.832393	0.978942	1.6731	2.42673	1.52307
L877	2.83315	0.388382	0.590213	0.0740178	ND	0.362597	0.134285	1.43683	0.361761	1.47534	WT	0.079209	0.583366	1.87842	0.543143	1.32349	0.674501	0.650412	0.630178	1.79561
L878	1.28286	1.43121	2.58322	0.0803761	ND	0.322556	0.14344	1.11727	0.510316	1.25283	WT	0.3089	0.514358	1.93163	0.524979	1.57955	1.5047	1.12876	0.576535	0.860539
A879	WT	0.552885	3.03004	2.20097	ND	0.704612	1.94057	2.25368	ND	7.3374	1.11016	2.07742	2.59306	74.4243	1.48077	0.92153	1.27824	2.89406	3.44413	1.59691
G880	1.42125	1.82179	3.93497	1.40435	7.81912	6.13374	3.51471	WT	7.1432	1.93735	1.4835	3.39274	1.59975	ND	0.404162	3.40347	1.54378	0.290296	2.44638	2.25995
T881	1.23624	0.187316	0.492195	0.286946	1.68846	0.837974	0.285333	4.22399	0.590166	1.25903	1.60046	0.18246	0.375262	0.519642	0.698479	1.16342	WT	0	0.577665	1.50757
I882	1.31629	1.34562	0.888313	0.107609	0.823108	0.189742	0	0.34047	0.0619572	WT	1.03529	0.215995	0.501427	4.55855	0.0863813	0.343585	0.866338	2.32474	1.53982	0.789119
T883	0.742077	3.35425	1.38584	ND	0.558173	3.86171	2.92714	1.1811	ND	0.997513	1.83862	0.981842	1.44169	0.184315	0.323204	1.1182	WT	ND	ND	0
S884	0.611044	2.00459	4.63665	3.35107	1.02608	ND	ND	3.12093	6.38571	0.993751	2.44036	3.49389	0.201595	0.127752	2.76764	WT	0.606886	0	0.747663	0.907591
G885	0.706534	1.56666	4.12566	1.5045	1.43452	4.78842	1.61604	WT	0.936048	5.99736	0.66834	3.15359	ND	2.90296	2.50671	0.0812558	1.41156	0.904588	3.47243	2.26259
W886	1.51852	0.912312	0.0130133	0.932083	1.01589	2.22079	0.899531	1.00321	5.00008	3.14724	1.27217	2.1658	0.998864	0.264998	1.78396	0.622415	4.47426	WT	2.19075	0.438765
T887	1.51034	1.62054	1.52744	2.91836	0.849631	1.39801	5.8606	1.05796	2.64597	2.08316	2.16427	3.53382	1.92422	ND	3.43405	1.55202	WT	1.55313	6.31846	0
F888	1.33549	2.89762	1.56576	5.96358	1.26282	0	6.96424	1.18121	0.600874	1.15076	1.24962	12.8182	1.44529	WT	3.17327	1.12277	2.77789	2.64266	0.673701	1.3504
G889	1.23214	0.723009	0.687477	3.29856	0.749279	1.76726	4.0021	WT	0.633646	0.686529	1.89545	4.05138	0.799696	2.02327	1.23619	1.81131	3.26567	1.56186	1.19483	2.44027
A890	WT	0.523368	1.72942	5.36159	0.635648	6.2047	4.0691	3.35957	ND	0.983506	0.234922	2.35074	1.00906	0.586562	2.63712	0.347111	1.42226	3.60561	0.202428	1.80065
G891	2.39174	1.57	3.18288	2.09657	0.646931	1.5997	2.33745	WT	2.72384	1.46398	0.698164	2.61155	2.88276	2.22552	3.54725	3.03916	2.57957	0.807827	2.44763	0.958677
A892	WT	1.32528	2.92231	1.68963	0.20743	2.36073	0.687491	1.44882	1.83443	0.372237	0.981827	2.49978	0.344904	3.48505	1.31495	0.840294	1.51767	1.25172	1.47259	0.900305
A893	WT	1.55734	4.66882	2.86701	0.649621	2.27822	4.23119	1.2175	0.864807	2.33297	1.44107	2.82018	2.20709	0.86938	1.86966	1.13659	2.29284	0.503954	4.3194	1.47944
L894	4.78061	1.59159	3.01637	0.819796	ND	2.19634	3.733	0.0537584	5.6455	5.34636	WT	2.21028	1.02616	2.86359	3.82418	2.34689	13.225	6.10325	1.26187	2.20893
Q895	0.889698	0.943542	0.477378	6.1067	0.694624	WT	5.8253	2.21917	0.79192	0.726993	0.926993	1.36584	0.735226	0.379053	0.521996	2.06451	2.1728	0.424498	1.95568	1.12373
I896	1.48679	8.64492	1.34237	0.0910927	4.44065	0	ND	0.930845	ND	WT	0.480049	4.36926	0.768934	1.08253	0.910899	1.5984	1.40367	ND	4.95744	1.79889
P897	1.46961	1.79044	2.01303	8.35777	1.71487	1.32257	2.17411	1.99179	1.61502	0.0207355	0.413479	6.10397	0.181436	0.662863	WT	1.81932	1.66968	0.356067	0.200568	0.241914
F898	0.0567877	0.147836	0.161356	0.20998	0.259799	0.285969	0.521045	0.0229616	0.134307	0.366583	0.63927	0.277556	0.172817	WT	0.125186	0.201151	0.103468	0.287596	0.295372	0.369616
A899	WT	0.327325	0.803232	0.751794	0.750562	1.50043	1.11693	0.904355	0.123962	0.812759	1.26716	3.70688	2.45502	1.48006	1.1029	0.73178	1.68785	1.213	0.437766	1.10611
M900	5.51134	2.00238	3.02614	3.74401	ND	2.05269	5.49235	4.08124	1.33926	1.02998	0.479243	2.22334	WT	1.99993	0.247149	1.02413	2.54465	2.59217	7.63751	2.14499
Q901	3.46175	2.44073	1.44016	1.1191	4.28596	WT	0.366899	1.66762	1.42636	5.63947	2.06528	1.2241	1.81723	3.88211	0.859358	1.18221	4.73201	1.93299	1.39925	1.49377
M902	0.185963	0.744188	0.151199	0.0777201	ND	0.00711511	0.0229025	0.380048	0.0390398	0.587917	0.805263	0.568283	WT	1.20253	0.0828916	0.122295	0.284131	0.725474	0.232723	0.412165
A903	WT	0.785465	0	0.178945	0.062758	0.628975	0.186821	0.416774	0.0656158	0.304634	0.08604	0.84535	0.632589	0.0563908	0.371605	0.285192	0.43915	0.153907	0.0103677	0.739833
Y904	1.48105	1.56422	2.08495	1.31972	0.849427	0.738293	2.06046	3.71963	1.56559	0.948746	1.19169	6.47116	ND	0.852384	0.0837678	0.639347	3.64851	0.144206	WT	1.38058
R905	0.520029	WT	0.599023	ND	0.104371	0.259495	0.129393	0.117833	0.00948677	0.217624	0.349064	1.93532	0.405644	ND	0.340421	0.223101	0.165799	0.56595	0	0.0403575
F906	1.77125	0.112833	0.369985	0.131236	0.137064	0.0153596	0.120957	0.116355	0.042441	0.233713	1.12296	0.0254493	0	WT	0.0373916	0.402993	0.190075	0.130694	0.145885	0.503633
N907	0.980492	0.741468	WT	0.644341	0.233436	0.673652	0.928641	1.42826	0.680243	0.750578	0	1.46342	3.02119	0.305256	0.358771	0.510098	1.02176	0.241914	0.831878	0.7052
G908	0.910399	0.790455	0.819014	0.62232	1.04548	1.23156	0.356723	WT	0.241913	0.7245	0.343367	1.24617	0	0.347236	0.165884	0.71983	0.963533	0.0496327	1.22658	0.7917
I909	0.161893	0.126506	0.372392	0	0.261142	0.263429	0	0.267431	0.275424	WT	0.256335	0.448652	0.421488	0.339947	0.194924	0.215324	0.591911	0.0879875	0.0201729	0.643138
G910	0.516487	0.334099	2.4961	0.508944	0.347776	0.216449	0.402654	WT	0.799268	0.0878148	0.517427	0.7762	0	0.652594	0.10015	0.638072	0.355486	0.0241914	0.387119	0.337941
V911	0.830255	0.606285	0.325652	0.247822	ND	0.0350356	0.321552	0.995604	0	1.37937	1.15885	0.0115196	0.793864	0.0791839	0.274186	0.370007	1.03727	0.0741283	0.324583	WT
T912	3.59888	ND	2.25291	1.03657	0.340701	ND	11.02	2.66772	0.822166	0.46737	ND	0.678745	0.461122	0.324673	1.01045	1.42928	WT	2.55753	0.27738	0.304702
Q913	1.962	2.61325	0.461141	1.26594	0.272706	WT	2.01109	1.69503	1.65944	1.11424	0.631956	2.74541	0.677124	0.172338	1.50275	0.483827	0.984668	0	1.81293	0.137084
N914	2.49208	1.2038	WT	1.02189	1.20869	3.89466	2.19535	4.15068	1.32629	1.64737	2.93258	1.26045	0.907913	1.65305	0.77259	1.66724	1.09635	0	1.45493	0.326365
V915	1.99342	0.070586	0.13428	0.112275	ND	0	0.188608	0.443348	0.0801929	0.0792112	0.887046	0.220914	1.48896	4.56603	0.221488	0.505041	1.05078	1.07922	1.46599	WT
L916	0.866197	0.340216	0.0820045	0.232039	ND	0.303891	0.524571	0.0115196	0.281709	0.323802	WT	0.0634879	0.542539	3.9482	0.443478	0.167806	0.0664249	1.6171	0.0841441	1.21879
Y917	0.820237	0.161275	0.880885	0.319188	1.03571	ND	0.389007	0.307295	1.23893	0.630501	2.41485	1.01523	4.77835	1.53546	0	0.557032	1.23617	0.95973	WT	1.52759
E918	0.506214	1.09405	0.826762	1.24597	0.870445	0.648915	WT	0.787824	0.22411	0.320356	0.60814	1.82779	1.20589	0.874183	0.132612	0.455464	1.88406	1.67266	1.11895	0.865086
N919	0.38432	4.75078	WT	0.23024	0.319657	0.181435	0.328553	0.105967	1.48598	0.424791	0.0268793	0.938239	0.0724072	0.425784	0.169207	0.233516	0.287915	0.621121	0.296378	0.548102
Q920	0.267019	1.11572	1.52741	1.43528	1.4031	WT	1.26885	1.01932	0.615737	1.38898	0.700486	1.10826	0.7028	1.169	0.464735	ND	0.116476	2.67548	1.30991	0.371848
K921	2.11531	0.568411	1.56643	1.06356	0.550227	1.49841	0.920916	1.58737	2.36402	1.91473	0.969638	WT	1.34555	0.795875	0.560203	0.340739	0.874313	0.0433774	1.05298	2.1141
L922	0.469585	1.88381	1.0334	1.14657	ND	0.636474	0.499208	1.27682	0.950537	2.88131	WT	0.681043	1.44998	1.10888	1.39312	0.818218	1.68821	1.29855	0.54949	1.16456
I923	0.433572	0.23802	0.159852	0.0733567	0.594973	0.0409391	0.111285	0.351474	0.120254	WT	0.178934	0.164247	0.392391	0.217066	0.227731	0.17047	0.557769	0.0124058	0.262373	1.74309
A924	WT	0.709832	0.72396	0.289064	0.0641082	1.58096	2.97764	0.556444	0.448179	1.08173	0.725341	0.690311	0.505031	0.181089	0.23033	0.271667	0.987955	0.125645	1.30946	1.22975
N925	0.797696	0.759782	WT	0.679476	1.47536	1.11403	0.69121	2.73138	0.587079	0.644186	2.25532	0.759654	0.733244	0.970723	0.0545314	0.493701	0.923799	1.98655	0.769419	0.415039
Q926	0.464458	0.576153	0.145331	0.80729	0.341949	WT	0.838778	0.102567	0.335256	0.769671	0.514874	0.628028	1.72885	0.309796	0.225388	0.276115	0.728372	1.43014	0.999205	1.02058
F927	0.18042	0.110629	0.0744167	0.178613	0.136876	0.203835	0	0.159622	0.182806	0.245223	0.648588	0.133748	0.00701197	WT	0.15837	0.153302	0.130575	0.531247	0.161461	0.333999
N928	0.224977	0.529611	WT	0.305289	0.0893516	0.00931018	0.22191	0.0922504	0.195089	0.245722	0.344842	0.256301	0.063297	0.156236	0.0315639	0.12672	0.58567	0	0.591174	0.252432
S929	0.608774	1.68011	1.24528	0.719858	0.473518	1.3702	1.73314	0	1.68503	1.29558	0.964533	0.505299	0.589077	0.931332	0.525211	WT	0.572116	1.34549	0.67679	0.904641
A930	WT	0.677415	0.885877	0.840098	0.632435	0.435585	0.730948	1.05381	1.02977	0.230457	0.0847833	1.10126	0.36239	0.645067	0.432171	0.165038	0.493946	ND	1.14687	0.488693
I931	0.113051	0.269858	0.311362	0	0.0126518	0.451877	0.145762	0.291728	0.277106	WT	0.725	0.190882	1.97	1.34427	0.168493	0.155042	0.592229	0.322551	0.033243	0.314583
G932	0.873021	0.492334	1.02768	0.75079	0.76604	1.26942	0.295921	WT	0.641797	0.975913	0.398448	0.335607	1.70304	1.5308	0.267078	0.754093	0.238563	1.60418	0.579285	0.703613
K933	0.52188	0.692075	0.911084	1.02359	1.16517	0.703252	0.695453	0.354573	1.51161	0.587389	1.38453	WT	0.788782	2.17634	0.0395484	0.845287	0.630019	0.565657	1.06967	1.20955
I934	0.744232	0.154244	0.39469	0.0579211	0.607218	0	0.879661	0.358766	0.031136	WT	0.364364	0.0585129	0.629524	0.68987	0.011491	0.262123	1.0538	0.605709	0.260193	0.912358
Q935	1.11184	1.15902	0.849189	1.99398	0.399521	WT	1.3925	0.413755	0.788593	3.66841	0.962471	0.962653	1.62661	0.368593	1.26838	0.166368	0.621488	2.26394	0.701862	1.57329
D936	0.375717	ND	1.33618	WT	3.06184	1.33396	0.693826	0.930277	0.341778	0.251367	0.296024	0.79507	3.54421	1.02231	0.406541	0.518505	0.214768	3.4686	1.06012	0.773425
S937	1.44985	1.12427	1.10318	1.32564	0.579622	1.35653	3.08315	0.608141	1.50763	1.7647	0.931902	1.10214	0.306968	1.24503	0.713395	WT	0.549448	0.151821	0.788064	2.40204
L938	0.349994	0.28519	0.261606	1.31539	ND	0.315442	0.878235	0.328423	0.300762	1.43478	WT	0.358701	0.53688	2.03576	0.567609	0.341734	0.0648331	2.27308	0.246586	0.517934
S939	0.766291	0.750074	1.41727	1.97484	0.691358	ND	0	0.973216	0.78039	0.72105	1.51323	0.942706	1.30151	2.00437	0.143269	WT	0.827689	0.181435	0.0803951	0.85808
S940	0.379715	0.863192	1.63212	1.33737	1.18597	1.12017	0.216014	0	1.5122	0.842672	0.934538	0.812784	2.01927	0.869304	1.63248	WT	0.803912	0.39513	0.756428	1.45789
T941	1.99531	1.94069	3.72829	ND	1.4508	0.469646	5.17337	5.79258	ND	0.984795	0	2.1764	0.533801	1.5889	0.948161	0.663321	WT	0	ND	0.426927
A942	WT	1.57948	0.987198	1.63812	ND	0.865053	0.8723	1.20866	ND	0.989416	0.423141	26.4136	3.07716	0.964841	0.716395	0.698441	1.35083	ND	1.96611	1.27322
S943	0.302167	1.05102	1.01329	1.05673	0.707169	0	0	0.66654	0.0530452	0.838248	0.590045	0.0520119	0.295366	1.93837	0	WT	0.318663	1.06442	0.451494	0.175649
A944	WT	0.687222	2.06212	0.539079	0.203548	1.99036	0.167088	0.435062	2.04499	0.175179	0.693671	0.822776	ND	2.56343	1.59337	0.883642	1.07832	0.812807	0.0455462	1.38414
L945	0.135195	0.969785	0.883356	0.555723	ND	0.835404	0	ND	2.97769	0.8304	WT	0.0636613	0.590644	0.466116	1.3037	0.789908	0.454637	1.29029	0.951283	1.96068
G946	0.656732	0.786803	1.32625	0.891658	1.18287	0.273087	0.725739	WT	1.19259	0.26819	3.20697	0.0691182	0.288689	0.38351	0.478101	1.0048	1.95677	4.80454	0.552373	1.36497
K947	1.35242	0.909776	0.708214	0.272078	0.766126	1.06767	0.62453	0.559142	0.193531	0.585631	0.854673	WT	0.920261	0.0683198	1.13276	0.587294	0.480273	0.396106	1.19357	0.486517
L948	0.387381	0.806531	0.486375	0.0623853	ND	0.836246	0.443809	1.16431	2.28618	2.09778	WT	0.187912	0.463832	7.08836	0.977033	0.220633	0.219922	0.850455	5.90981	0.482297
Q949	0.26249	1.68223	1.36862	0.121882	0.885768	WT	0.817293	0.241913	0.551716	11.0924	1.27142	1.35375	1.74212	0.42441	1.09915	0.260581	0.317449	0.413644	1.75328	0.291862
D950	0.859769	0.341597	0.866039	WT	1.36968	0.253153	0.857696	0.625047	0.305368	0.43645	2.11295	0.64951	ND	1.18979	0.848821	5.0172	0.232459	1.45113	0.904477	1.07927
V951	2.04511	0.287178	8.19246	0.841281	ND	1.93799	1.61334	2.49321	2.3247	1.06442	0.835056	1.09736	1.12438	1.46074	0.201872	6.73336	1.5843	1.12228	0.0828118	WT
V952	1.20295	1.04326	7.70786	1.14801	ND	0.857164	0.629247	1.86228	1.69816	0.52355	1.57225	0.264796	1.46986	0.557638	0.71105	0.629625	0.856651	3.07534	0.718852	WT
N953	3.9416	1.1926	WT	0.836128	0.278339	1.03175	1.69247	2.04516	0.800527	1.37621	2.2783	0.96079	0.456737	1.86765	0.4621	1.76767	1.39025	0.864118	0.718863	2.57939
Q954	1.65738	1.2011	1.72341	1.74187	0.650266	WT	1.13947	0.964891	1.22668	0.319773	0.901341	0.375107	0.488021	1.35291	0.827294	1.09391	1.33488	0.469265	1.91528	3.36761
N955	1.28479	0.0500723	WT	1.09816	0.258073	1.21958	0.193531	0.501394	0.851678	0.20077	0.184831	0.550473	0.38228	0.547536	4.97317	3.43042	2.29851	0.660484	0.318335	0.0765804
A956	WT	0.661494	1.77364	0.628435	1.06136	0.653068	3.13379	0.961888	0.25109	0.731171	0.35678	1.16588	1.01906	7.85755	1.4926	0.87321	1.43976	3.02131	0.542493	0.755267
Q957	1.05999	1.53921	1.52569	0.632696	0.595479	WT	1.1808	2.42093	0.591273	0.946973	0.934569	0.620285	0.678409	ND	0.435941	ND	0.0830012	3.11092	0.43748	0.871684
A958	WT	0.983694	1.90693	0.845902	1.49598	1.30008	4.87204	1.85537	1.52525	1.11947	0.488102	0.502445	1.54156	0.45749	2.74247	0.417069	1.99354	0.286193	0.314428	1.47064
L959	1.49071	0.37769	0.0433113	0.430908	ND	0.520822	1.11078	0.860247	0.537131	1.17754	WT	0.140708	0.811044	0.838083	1.59432	0.364031	0.829933	2.89565	0.933937	0.510315
N960	0.74703	0.804437	WT	0.765773	1.1765	0.522756	0.528698	3.57112	0.634629	1.3599	3.06955	0.674451	1.57566	4.26822	0.643469	1.09385	0.971288	2.44493	2.79605	3.28974
T961	0.569889	2.38878	1.04883	1.36586	0.661033	0.953673	1.66015	1.21159	0.24691	1.15381	1.02146	2.51372	1.01294	2.421	1.15278	0.890926	WT	1.87479	1.0175	1.67371
L962	0.420014	0.399135	0.168112	0.139555	ND	0.366773	0.408668	0.276472	0.328284	1.12519	WT	0.227671	1.26771	4.8108	1.11072	0.366122	0.109705	3.09129	0.507893	1.07037
V963	2.37144	2.11706	1.68846	1.51642	ND	1.6555	1.12127	2.20176	2.27436	1.70059	2.14356	1.3194	1.29945	1.41992	1.29895	4.17847	2.12622	1.18494	0.299389	WT
K964	0.616143	0.635678	0.910925	0.382251	1.51801	0.421402	0.620598	0.415136	1.89595	0.184342	0.466192	WT	0.648466	0.325333	1.45108	0.210486	1.19546	0.34775	1.74162	1.97367
Q965	0.734065	2.81397	1.19455	4.13037	2.78482	WT	4.66803	1.06998	2.11645	0.346153	1.46847	1.88408	1.59873	1.13792	2.33733	2.64191	6.19099	0.285106	1.69747	2.2768
L966	6.44301	1.38046	2.04591	1.67892	ND	4.11096	1.10201	12.5795	1.90589	2.88683	WT	0.604224	2.654	7.38032	3.18334	2.9169	6.32182	1.70558	6.54407	2.21679
S967	1.48502	1.98365	3.46846	4.48914	0.856343	0.97584	11.9614	4.06978	5.22924	1.65534	1.05016	6.23547	3.66226	3.14256	1.45262	WT	1.28309	0.934837	1.69978	1.7489
S968	0.761691	1.40482	2.02403	4.44032	0.96572	ND	ND	2.234	1.13794	1.09016	1.322	1.63194	1.92655	1.80752	4.70692	WT	1.73785	4.65967	1.46368	1.12602
N969	1.67239	0.190824	WT	1.26267	0.967658	3.03442	2.46002	0.479404	1.05766	0.615838	0.00599294	0.950626	1.32478	0.589119	0.18181	0.666098	1.41953	1.43725	0.497315	0.387424
F970	1.43367	8.78368	4.07769	1.70899	1.16753	3.89285	1.98905	5.52418	3.76999	1.77169	1.73358	8.91497	4.02988	WT	5.74616	2.01095	7.41749	4.26303	1.50876	2.12352
G971	1.40824	0.506152	2.00901	1.5611	0.484375	1.26776	1.657	WT	2.08473	1.49998	1.46806	0.4563	1.14154	1.88407	5.02685	1.57006	1.76349	0.329301	2.47447	1.24475
A972	WT	2.00113	2.60763	1.4093	5.29311	5.31825	0.785831	6.26232	5.33094	1.91569	2.88345	5.08306	4.46445	2.39308	2.80894	1.80278	3.65925	0	2.1895	2.87293
I973	1.24786	0.890693	3.29787	1.80082	3.66632	2.10961	1.79091	8.35852	3.61684	WT	1.74215	0.0210359	1.38878	3.08964	5.80865	0.874067	1.71933	6.20508	4.7228	3.22042
S974	1.60643	2.2914	2.55976	4.366	0.747211	3.71772	8.61941	5.24383	3.45353	0.232662	0.426236	5.24472	0.258081	1.06097	2.90623	WT	0.639792	0.455237	0.779318	0.563388
S975	1.31815	5.56625	0.990115	3.08673	2.05781	0.215363	6.12306	1.57837	1.57948	ND	0.716936	5.49673	6.47253	2.02053	1.92631	WT	1.71125	0.66622	1.93949	5.53857
V976	1.94085	0.802026	0.199231	0.709031	ND	0.603507	0.577398	1.46281	1.33961	1.20743	0.791055	1.76761	1.3076	0.448279	9.0563	7.57094	0.669368	1.13741	1.01858	WT
L977	2.71643	1.78981	10.7311	0.285492	ND	2.30337	3.11651	8.22603	2.2869	2.32036	WT	2.33323	1.15776	22.1341	4.56333	3.55787	4.92617	3.61172	10.2902	3.66148
N978	0.558289	1.05133	WT	4.06072	1.64976	2.62642	1.98944	2.21759	1.1228	1.15253	2.83099	3.56082	0.720112	0.721055	3.98062	0.930726	0.945423	0.455464	0.593089	4.00694
D979	0.916436	ND	0.947072	WT	0.887017	0.729692	0.684567	2.22406	0.671392	2.90297	0.136927	3.38946	ND	0.336575	6.31596	2.91972	0.910929	0.76394	0.711543	0.890902
I980	6.79922	2.14692	2.24581	4.53193	7.64904	1.51149	7.14096	1.44774	0.393936	WT	1.91982	0.611239	3.08768	4.90316	6.43217	1.30385	1.64251	0	1.4226	1.29229
L981	1.95328	1.97921	0.503409	4.6935	ND	1.21602	3.48932	1.36639	1.72943	1.02019	WT	4.13892	1.70873	0.886099	3.36375	0.66415	4.14582	0.119895	2.34847	0.781606
S982	0.115197	2.07892	2.96016	2.00203	0.929905	ND	ND	1.23732	6.13291	2.08965	ND	0.773774	1.45148	ND	ND	WT	1.27989	ND	ND	ND
R983	1.51748	WT	ND	ND	ND	4.34101	0.958199	1.92049	ND	ND	1.59311	ND	1.77403	ND	1.91384	0.635647	0.241913	1.04242	ND	7.34415
L984	ND	1.40694	ND	ND	ND	2.01179	ND	0.75897	0.313096	0.227732	WT	1.95445	1.66147	3.12319	1.89332	1.49152	ND	1.31877	ND	1.95082
D985	0.773875	ND	1.28942	WT	0.194123	ND	0.555707	1.03143	0.9167	0.699046	0.455464	0.186088	ND	0	0.939291	0.289009	1.20131	ND	1.10829	0.967989
P986	0.165873	0.231334	0.147601	0.0878195	5.87235	0.169501	0.976718	0.168657	0.357438	0.666096	0.709505	0.650159	0.030917	ND	WT	0.383601	0.606345	ND	ND	0.0691181
P987	0.251678	0.51089	0.326975	0.419435	1.00704	0.299623	1.31017	0.711905	0.365479	0.181948	1.1783	0.391131	0.046597	0.374872	WT	1.06348	0.911479	0	0.151065	0.678148
E988	0.946847	1.85021	ND	0.754418	ND	0.92259	WT	1.10649	0	ND	ND	1.35721	0.455464	ND	0.948746	ND	ND	0.0806379	1.03677	0.355829
A989	WT	0.676897	ND	0.200204	ND	0.469646	4.02443	0.974326	ND	0	0.483827	1.14172	ND	ND	1.02271	0.848535	1.47716	0	0	1.30955
E990	0.828475	2.85693	ND	1.31722	0	0.917745	WT	1.16292	0.27829	ND	ND	0.592458	0	0	0.780867	ND	ND	0.505729	0.129021	0.769918
V991	1.20408	0.711608	1.49681	0.100917	ND	1.82473	0.982848	2.09388	1.43716	ND	0.988804	2.2648	1.21436	0.561794	0	1.42312	ND	0.747636	ND	WT
Q992	ND	1.70369	ND	ND	ND	WT	1.63116	ND	0.609783	ND	2.06981	2.71348	1.67378	ND	0.823641	0	0.114062	0.197969	ND	ND
I993	1.83053	7.70748	0.908109	0.352572	1.63537	ND	4.65638	1.60785	0.816416	WT	1.49239	3.55891	0.499107	1.54331	3.37043	1.00677	3.99303	0.313132	3.28947	2.67927
D994	0.704406	ND	2.36156	WT	ND	2.1304	1.06454	1.78775	4.38869	2.5873	ND	0.583513	0	6.09589	ND	0.555566	10.8861	ND	2.65405	1.37974
R995	1.36508	WT	2.17021	0.680598	0.659	1.9041	0.00746662	0.697059	0.671162	1.78337	0.972195	ND	1.66905	1.12493	1.69408	0.408333	3.32983	3.85555	0.104257	0.252455
L996	1.20731	0.796848	0	ND	ND	0.866766	0.472872	0.239227	1.77347	2.75701	WT	0.867198	1.16088	2.82046	0.801115	0.288858	0.806448	1.09306	4.42424	2.13873
I997	0	0.0604785	0.305209	0.288048	0.347148	0	0	0.140143	1.30707	WT	1.15275	0.0991312	0.864855	0.660862	0	0.234564	0.979969	0.290296	0.92001	1.97075
T998	1.35273	0.730082	4.42228	ND	4.11253	14.4986	0	1.34431	ND	0.862727	2.16049	0.823829	2.47109	0.513525	0.440442	0.857662	WT	8.45816	ND	0.107517
G999	1.31874	2.47049	4.98451	1.31803	0.754006	9.53493	1.18605	WT	4.30566	2.11039	8.7466	2.75587	1.95755	2.85178	0.186088	1.7244	4.79562	1.27091	2.11003	1.22043
R1000	0.236125	WT	0.765358	ND	0.166201	0.0841228	0.413378	0.730886	0.859744	0.298771	0.0585722	1.48248	0.0725739	0.0313269	0	0.282186	0.447322	0.183854	0.209113	0.0506331
L1001	0.035402	0.349518	0.525721	0	ND	0.492204	0.11858	0.0703313	0.0219921	2.10648	WT	0.0775312	0.381598	0.553065	0.748347	0.0791292	0.741328	0.0997323	0.156074	0.374999
Q1002	2.23446	1.87754	1.50832	0.328932	3.01393	WT	0.824412	12.1107	0.804432	0.682199	1.58108	0.635116	4.92656	1.79924	0.703303	0.621468	1.61178	1.79308	0.748262	1.14379
S1003	1.52886	ND	1.11523	0.967658	0.435826	0.967655	0	1.30436	0.0691182	2.10225	1.05796	4.17774	1.66728	1.49914	1.26681	WT	0.73886	0.384297	1.83032	0.933765
L1004	0	0.422823	0.105489	0.252671	ND	0.354554	0.108586	0.222571	0.0518134	0.13396	WT	0.0284604	0.506581	0.329465	0.832548	0.148371	0.10121	0.138446	0.0399532	0.7103
Q1005	0.130536	0.837147	1.43934	0.0353769	ND	WT	1.21182	0.570035	0.594062	0.110019	0.606054	0.562654	0.321089	ND	0.372933	0.455464	0.327902	0.215746	1.31799	0.148238
T1006	1.18967	0.116099	1.59016	4.09335	0	1.43582	1.36639	0	0.258575	0.848417	0.254215	0.930748	3.11235	0	0.623062	0.758366	WT	0	0.508534	1.30946
Y1007	0.0708299	0.0870797	0.272236	0.292252	0.821699	0.00500509	0.104377	ND	0.974643	0.0828622	1.7859	0.201873	0.279437	0.773019	0	0.153137	0.00806376	1.91088	WT	0.080216
V1008	0.696788	1.56535	0.064068	0.230907	ND	0.465586	0.467135	0.887701	ND	0.0328814	0.813416	0.232858	0.557059	0.019748	0	0.111718	0.522423	0.0974011	0.176702	WT
T1009	1.21882	1.10911	1.47428	ND	0.0605541	0.276474	0.87357	2.30569	ND	1.03071	0.573015	0.490119	1.51907	0.682346	0.298082	0.972559	WT	1.15173	ND	3.00235
Q1010	0.145392	0.918907	0.42755	1.48317	0.544783	WT	0.827363	0.483827	0.50138	0.388481	1.12038	0.467887	2.3116	0	0.997954	0.455464	6.51845	0.704795	0.487431	3.04111
Q1011	0.868419	1.15892	0.364568	0.12605	1.80909	WT	0.751098	ND	0.952886	0.827649	0.74558	0.761676	0.0429326	0	0.3673	0.227732	1.33073	0.0691182	0.21348	1.121
L1012	0.19239	1.74392	1.63962	2.60638	ND	1.0258	1.9698	0.892364	0.638335	1.18393	WT	0.446374	0.642535	1.28846	0.70717	0.396364	1.3893	3.36564	0.268793	2.01757
I1013	0.590322	0.818943	0.632961	1.47305	0.991678	1.3412	1.98321	0.701369	0.0108443	WT	0.531498	2.63965	0.660799	1.00984	1.75067	0.501113	0.761453	0.120311	0.102396	0.781279
R1014	ND	WT	1.49403	ND	4.18927	2.76852	1.45565	1.77273	1.87273	0.486249	0.343461	0.936608	2.39554	ND	0.140162	1.35176	1.41933	1.97192	1.55659	1.79693
A1015	WT	0.422985	ND	0.234584	ND	0.941037	0.661655	1.47386	ND	ND	0.130323	ND	ND	0	0.821815	1.15017	0.542912	ND	0.758112	0.517124
A1016	WT	0.706479	3.61395	1.39448	ND	0.58101	0.544388	0.760096	ND	0.315347	0.0947988	1.55684	0.550758	0.683396	2.23491	0.396768	0.590281	1.93531	1.10877	1.13865
E1017	0.615623	0.833975	0.48288	0.40929	0	0.589551	WT	1.2231	0.471621	2.08101	0.241914	0.679028	0.503962	0.837786	0.0350356	0.725741	0.389557	0.17351	1.13663	0.411682
I1018	0.148016	0.136262	0.600491	0.613253	0.304797	0.0385578	0.491492	0.161275	0.377712	WT	0.558963	0.00575984	0.45581	1.12877	0.0322552	0.332139	0.659301	0.0284604	0.152542	1.11091
R1019	0.722738	WT	0.334674	0.527134	0.0691182	0.468489	0.163129	1.05052	5.07518	0.646123	0.626527	0.63697	0.518138	0.178932	0.281954	0.30591	0.239913	0.524294	0.113583	0.155712
A1020	WT	1.07108	0.90019	0.130271	ND	0.526595	0.845619	0.919131	ND	0	0.0634305	2.89285	0.108444	0.204174	0.543067	0.54449	1.01586	0.691105	0.89713	1.15151
S1021	0.238534	0.0871141	0.23649	0.840922	0.280215	0.177552	0.739267	0.631582	0.602029	0.0369547	0.659826	0.724281	0.428453	1.11912	0.837435	WT	0.281905	0.29581	0.497063	0.0833949
A1022	WT	0.289213	0.0739507	0.194037	0.259401	0.221672	0.203736	0.328709	0.060841	0.0839748	0.158881	0.274335	0.286502	0.138326	0.319816	0.403982	0.489429	0.324242	0.0624297	0.554629
N1023	0.241914	0.911516	WT	0.268771	1.5399	0.376657	0.257892	0.526579	0.690044	1.26586	1.15822	0.307593	0.650753	0.263906	0.0975992	0.399145	0.769801	ND	1.0713	2.36666
L1024	0.135829	1.05191	2.38767	1.69871	ND	1.06511	0.827231	0.153414	0.877819	1.94246	WT	0.798185	0.927085	0.994165	0.640291	0.400471	2.91142	0.537786	1.25051	1.16737
A1025	WT	0.249059	0.394049	0.148786	0.0752034	0.181526	0.236156	0.721554	0.118766	0.260265	0.184634	0.0297294	0.184492	0.135022	0.365944	0.143967	0.525818	0.186125	0.201871	0.602729
A1026	WT	0.539605	0	0.186418	0.0883904	0.310066	0.0692785	0.336981	0.346288	0.34823	0.0512945	0.490652	0.303505	0.133594	0.515859	0.246321	0.965775	0.0225786	0.118954	0.882974
T1027	0.747661	0.404497	1.88139	0.661409	0.627954	0.589361	1.03615	0.956901	0.523653	1.58934	1.2481	3.71641	0.572945	1.51744	0.943801	0.709299	WT	0.825618	0.38143	2.86372
K1028	ND	1.8215	0.464996	0.142052	0.0650663	0.716608	0.433822	0.415707	0	0.394599	1.32139	WT	1.63852	0.529107	0.0628834	0.203558	0.447756	0	0.144482	0.0651453
M1029	0.710155	0.647361	0.0435563	0.077695	ND	0.0604783	0.113866	0.00700713	0.0372174	0.589741	0.518887	0.503592	WT	0.00324716	0.635648	0.191606	0.700856	0.111292	0.244492	0.381832
S1030	0.324497	0.97325	1.37858	0.475583	0.801591	ND	ND	1.25528	0.515654	2.01105	9.43139	0.92822	2.08778	4.55149	0.085381	WT	1.27337	9.78588	2.83782	ND
E1031	1.19673	1.24294	ND	1.87581	25.9615	2.45087	WT	3.53642	0.25109	1.22211	0.558238	1.33308	0.0422097	ND	0.069029	ND	6.62109	2.07692	0.181435	1.28774
C1032	0.365281	0.578702	0.00700713	0.137923	WT	0.203036	0.00671982	1.2175	0.891757	0.0314016	ND	1.12348	ND	0.190047	0.387988	0.305714	0.346185	0.600828	0.342823	0.574919
V1033	0.458425	0.145479	0.0936053	0.103302	ND	0.0239718	0.155084	0.444774	0.0650108	0.161424	0.776283	0.195333	0.466319	0.533647	0.183035	0.0302391	0.286508	0.259923	0.0126518	WT
L1034	0.252419	1.50549	0.0299812	0.534195	ND	0.79765	0.363565	2.02052	0.930692	0.559737	WT	0.450168	1.01048	0.0558262	0.676741	0.294655	0.79314	0.812151	0.0881538	2.48063
G1035	1.1678	2.21922	1.20607	1.29863	1.45757	4.4	0.541206	WT	6.04793	0.859219	4.89632	7.11373	ND	2.13366	0.110801	1.37974	10.2978	1.25973	1.92822	1.27294
Q1036	0.156313	0.485898	0.210445	0.0639771	0.21914	WT	0.0983612	0.02799	0.450648	0.0105922	0.458193	0.232716	0.165667	0.158427	0.346113	0.151821	0.263194	0.137082	0.0740129	0.222265
S1037	0.364498	0.467454	0	0.26698	1.15432	0.652343	0.520531	0.449268	1.08499	0.0599751	0.380569	0	0.069247	0.668397	0.732149	WT	0.332683	0.268027	0.500139	0.686755
K1038	0.0179195	0.838213	0.838283	0.444375	0.647016	0.767369	0.879258	1.53778	0.387063	0.704923	0.585595	WT	1.05286	1.07745	0.487753	0.451283	0.935556	1.56644	0.0163448	0.925564
R1039	1.09005	WT	1.42375	ND	0.145219	2.90297	2.40495	0.620267	0	0.61129	1.31941	3.08733	0.685869	0.549053	0.227732	0.637848	1.76915	2.02461	1.79656	2.69217
V1040	0.706208	0.37137	1.02789	0.699462	ND	0.674533	0.980081	1.80339	2.79043	0.175147	1.63774	3.29742	1.14152	0.891541	1.12126	0.904261	0.362759	0.471242	0.271745	WT
D1041	0.248145	ND	1.17783	WT	0.266105	ND	1.07733	0.847871	0.602108	0.161773	0	0.056933	1.54494	0.780185	0.212522	0.620926	0.24064	0.430894	0.185111	0.642743
F1042	1.65372	2.39433	0.903987	0.350837	0.636225	3.22387	0.284833	0.266563	2.16083	1.11698	1.12188	0.902471	0.480633	WT	0.323107	1.00848	0.200649	0.189777	0.658996	0.934089
C1043	0.0239718	0.524899	0.108424	0.0284604	WT	0	0	0.658662	0	0.170762	0.922204	0.121103	ND	0.635833	0.549803	0.277909	0.0439843	0.41059	0.246877	1.00479
G1044	1.82268	0.155799	0.482615	0.383041	0.338486	0	0.0139192	WT	0.105107	ND	0.276474	0	0.061853	0.280869	0	0.326215	0.0261528	0	0	0.563428
K1045	2.26274	0.650299	1.11907	1.02084	0.0303642	0.838251	1.59623	2.17223	2.29128	0.438443	1.60231	WT	1.05477	0.814619	3.08225	0.635443	1.27813	0.697352	1.19318	0.935399
G1046	0.523846	0.131061	0.904864	0.685817	0.324248	0.0650663	0.467002	WT	0.784269	0.0514109	0.0697377	1.515	0.0519732	0.100251	0.200958	0.420573	0.111836	3.90781	0.452722	0.323445
Y1047	3.14237	1.09636	1.12918	0.51272	0.370405	0.852294	0.302935	0	1.4273	ND	0.429978	1.85467	ND	1.22663	0.774019	0.50764	0.561941	0.961306	WT	0.848156
H1048	0.0268792	0.194328	0.20472	0.0590123	0	0.524809	0.0134397	0.035279	WT	0.0154395	0.610528	0.162965	0	0.0806376	0.53158	0.182215	0.0799839	0	0.315579	0.0479436
L1049	0.01283	0.461883	0	0.297042	ND	0.211844	0.0971155	0.752504	0.00711662	0.0469645	WT	0.0625146	0.516588	0.0823537	0.952923	0.116536	0.0696984	0.384279	0.0090191	0.818335
M1050	0.151006	0.637014	0.195322	0.0615645	ND	0.115385	0.331925	0.0404858	0.338749	0.707579	0.445057	0.542632	WT	0.930234	0.0146613	0.289197	0.420651	0.872428	2.64486	0.681118
S1051	0.182186	0.280607	0.302306	0.279059	0.50427	0.290296	0	0.976345	0.444101	0.176863	0.00364371	0.0512034	0.190318	0.960325	0.0604783	WT	1.21248	0.0227732	0.0639536	0.120893
F1052	0.244995	0.270234	0.0878901	0.0335625	0.246132	0.0741828	0.0783461	0.00333461	0.10772	0.419825	0.645843	0.121255	0.650648	WT	0.238417	0.257762	0.121959	0.155355	0.160657	0.447161
P1053	0.210383	0.182929	0.477108	0	0.357376	0.277097	1.13513	0.0664219	0.670021	0.0841619	0.240139	0.519203	0	0.135216	WT	0.730702	0.273687	0.121457	0.077701	0.294154
Q1054	0.174875	0.652243	0.281018	0	0	WT	0.390721	0.00863978	0.268894	0.753207	0.738972	0.143176	0.702334	0.142667	0.249368	0.241914	0.173856	ND	0.0644634	0.455305
S1055	0.277908	1.21921	0.612065	0.154825	0.677626	0.390399	0.137469	0.576549	0.681014	0.532429	0.0978997	0.455958	0.119466	0.51988	1.0819	WT	0.471314	0.558778	0.822187	0.703425
A1056	WT	0.917917	0	0.196646	0.137569	0.125127	0.490889	0.338196	0.107299	1.14714	0.585229	0.562632	0.558888	0.304854	0.605123	0.209176	0.494174	0.0913087	0.0394028	0.9221
P1057	0.105952	0.380843	0.159613	0.0899797	0.0633689	0.0219744	0.0171873	0.00681445	0.396854	0.119925	0.318418	0	0.0276472	0.096712	WT	0.388137	0.227055	0	0.166764	ND
H1058	0.231285	1.24631	0.563677	0.270887	0.669914	0.719847	0.168224	ND	WT	0.175975	0.460507	0.874567	0.0506071	1.89645	0.124289	0.462323	0.268999	1.75625	0.837662	0.0171873
G1059	1.60705	0.372851	0.324343	0.247438	2.48792	0.236841	0.274542	WT	0	2.22408	0.124089	0.496427	2.43421	0.334664	0.154155	3.99952	0.194504	0.370019	0.917877	0.615518
V1060	0.461922	0.125512	0.131043	0.0860694	ND	0.135624	0.323203	0.900849	0.273279	0.0821671	0.49769	0.285781	0.244622	0.148136	0.0638014	0.208394	0.0910927	0.0544139	0.182186	WT
V1061	1.28746	0.423508	0.10518	0.262541	ND	0.00895976	0.337195	1.22295	0.354833	0.175166	0.901144	0.10956	1.2553	0.567163	0.0169764	0.177358	0.704543	0.42491	1.36202	WT
F1062	0.113866	0.0216888	0.125497	0	0.682373	0	0	ND	0	0.318489	0.676698	0.0172796	0.0994061	WT	0.186326	0.789157	0.216888	ND	0.63956	0.860609
L1063	0.45797	1.03191	0	0.00399529	ND	0.553297	1.69691	0.0433401	0.019353	0.825395	WT	0	0.13993	0.625125	0.519714	0.378241	0	ND	0.342653	1.88056
H1064	0.171981	0.478586	0.248967	0.0788982	0.0379553	0.450307	0.273953	0.0433776	WT	0.791089	0.488323	0.328946	0.27328	0.371096	0.345997	0.135022	0.309577	0	0.629499	0
V1065	0.694129	0.21779	0.115667	0.308001	ND	0.49691	0.52714	0.989031	0	0.0828118	1.14667	0	0.945104	0.277973	0.0586456	0.151822	1.52081	0.236142	0.217091	WT
T1066	1.25689	0	0.622505	1.771	0	0.835018	0.423349	ND	0.24605	0.468635	0.841366	0	0.823339	0.55661	0.631419	0.867246	WT	ND	0.423147	2.02889
Y1067	0	ND	0.489699	0.481901	0.617511	0.597692	0.0210359	0.241914	0.814116	0.129465	0.778016	0.0891129	3.90642	1.51175	0.188851	0.213352	0.436417	ND	WT	ND
V1068	0.876237	0.883994	1.85196	1.61867	ND	1.72248	0.596115	1.116	0.579078	1.55332	1.04513	0.415831	1.32379	1.16558	0.316679	2.44055	1.09522	0.255592	0.349912	WT
P1069	0.549785	1.68022	1.18844	ND	0.178251	0.845852	0.271267	2.90916	0.0570181	0.519225	0.451556	4.29214	0.266982	0	WT	0.859806	0.513823	ND	0.199608	3.58866
A1070	WT	1.14924	1.59641	0.860908	0.254631	0.952606	0.599083	1.0012	0.708697	1.55802	2.1918	1.47325	0	1.65676	0.607565	1.11416	1.29392	0.700714	1.61295	0.950741
Q1071	1.36203	1.39795	1.75496	3.07788	1.15859	WT	1.47327	0.0759107	0.910504	1.51844	0.749158	1.0112	1.38405	1.21742	0.892315	0.151821	1.1977	1.82181	0.810807	0.83583
E1072	0.448529	1.15161	1.31134	0.681243	1.32423	0.538368	WT	1.35518	1.1358	2.20471	0.584794	1.20968	0.547503	0.314788	0.358852	ND	3.69133	0.673024	1.39721	0.616312
K1073	1.7496	0.749379	0.885673	1.61744	0.101859	0.551188	1.24393	0.0948885	0.281032	0.962418	1.10821	WT	0.969833	1.11901	0.150698	0.53767	0.689282	0.339041	0.227772	3.73651
N1074	0.0579162	1.25253	WT	0.888705	0.845386	1.37231	0.362871	0.548438	0.892684	0.989225	1.30676	1.64804	2.1147	1.06828	1.82338	0.949142	0.68738	1.14808	0.830588	0.565551
F1075	0.359407	0.159171	0.150792	0.239705	0.285243	0.435631	0.116942	0.198298	0.183006	0.502461	0.76561	0.199413	1.32753	WT	0.0892465	0.207706	0.133647	1.35563	0.818775	0.805238
T1076	0.546587	2.15036	0.985154	0.9096	0.321503	1.67981	1.98005	1.08519	0.866307	1.33926	1.02358	1.06785	1.70392	0.977775	0.72493	0.669304	WT	1.35353	0.632675	1.04845
T1077	0.388009	0.76174	2.91237	0.341597	1.14443	0.551591	2.54209	0.388128	ND	4.28761	6.87949	0.669211	3.46591	2.5024	1.19678	0.76238	WT	0.180938	ND	2.53869
A1078	WT	0.340768	0.0785913	0.0654896	ND	0.723496	0.206335	0.170321	ND	1.19435	0.666905	0.64179	0.651858	0.335404	0.450094	0.417129	0.728066	0.14532	0.457335	1.25775
P1079	0.453389	0.453077	1.29269	0.277448	0.230768	1.33372	1.03086	0.76208	1.07422	2.46886	4.18172	0.653131	1.77746	3.01216	WT	0.713988	0.610979	7.4919	3.16089	1.72765
A1080	WT	0.0706631	0.645103	0.115845	ND	0.47958	0.306066	0.194084	ND	0.284248	0.0268794	0.34788	0.127323	0.145916	0.548284	0.475255	0.382076	0	0.234281	0.492503
I1081	0.284877	0.0582788	0.16623	0.115492	0.25959	0.0325859	0.335557	0.114194	0.113128	WT	0.441711	0.191616	1.03923	0.459979	0	0.193137	0.726116	0.0796586	0.238423	0.710247
C1082	0.394857	0.4089	0.195519	0.0595479	WT	0.100214	0.0383989	0.172714	0.0956424	0.0759108	0.366995	0.173268	ND	0.221461	0.0545491	0.188042	0.0672437	0.212032	0.307192	0.0563194
H1083	2.29233	0.525607	1.05435	0.340604	0.365645	0.469629	0.617594	0.2566	WT	1.12398	0.498735	0.285756	0.851833	0.656928	0.439345	0.462216	0.466497	2.33083	1.03062	0.865191
D1084	0.347465	0.333006	0.518302	WT	0.157362	0.696114	0.650064	1.04704	1.19536	ND	0.959549	1.25596	ND	0.680534	0.24807	1.29674	0.582419	1.14868	0.95039	2.19803
G1085	0.522364	0.894091	1.13725	0.777425	0.462989	0.482637	0.411945	WT	1.41449	0.0234868	0.625949	1.1249	0.803837	0	0.0971211	0.56556	0.208936	2.01742	0.377545	0.235235
K1086	0.306943	0.617717	0.85556	0.473584	0	0.408057	0.6091	0.125062	1.15534	1.17611	0.986081	WT	0.482879	2.34739	0.0325332	0.444095	0.414643	ND	0.0253036	0.950821
A1087	WT	0.377889	0.155272	0.0424385	ND	1.32274	0.129658	0.757481	ND	0.11705	0.0382902	0.16015	1.04757	0.146273	0.929632	0.48782	0.468357	0	ND	0.508685
H1088	0.203884	0.740435	0.538656	0.108119	0.463844	0.446614	0	0.0915347	WT	0.259655	0.409879	0.372732	0.613257	1.08903	0.299519	0.30583	0.844882	0.795697	0.908179	0.0216624
F1089	4.14942	0.0967653	17.3258	ND	0.68622	1.24114	0	0	1.19111	1.34103	1.05578	1.71315	0.731301	WT	0.192549	1.73907	0.548952	0.188526	0.954293	2.55616
P1090	0.188188	0.0683247	0.272068	0.0279131	0.375573	0.298155	0.203653	1.03166	0.255903	0.0157056	0.656287	0.0948886	0.0759108	0	WT	1.10938	0.898668	0	0.280263	0.198028
R1091	0.381876	WT	0.737661	0.325022	0.579511	0.149445	0.422358	1.00037	0.401339	0.322477	2.56317	0.7662	0.739495	0.707302	0.0309168	0.418926	0.667017	0.589335	0.175937	0.517026
E1092	0.479004	1.47296	1.1045	0.643065	0.701637	0.829803	WT	1.34743	0.0971944	1.54522	1.07582	0.917304	0.861092	1.73646	1.43419	2.27733	1.6874	1.08249	0.359511	1.05042
G1093	0.719199	0.269774	0.0754054	0.433303	0.235519	0.0972978	0.359175	WT	0.193258	0.0847376	0.138037	1.35585	0	0.234763	ND	0.436586	0.527509	ND	0.00799061	0.16337
V1094	0.828459	6.1425	0.364372	1.47893	ND	0.937824	0.831695	1.07651	0	1.27033	1.80347	0.745098	1.2909	0.616262	0.715729	1.4555	0.276313	0.585901	ND	WT
F1095	0.0349777	0.241914	0.11956	0.230865	0.214588	0.34814	0.0850855	0.263742	0.285897	0.23421	0.847392	0.223264	1.48407	WT	ND	0.276369	0.167475	0.0439842	0.319805	0.395574
V1096	0.883927	0.276471	1.10812	0.161952	ND	0.128502	0.257112	0.646102	0.120957	1.63182	0.417535	0.044947	0.75008	0.227081	0.104956	0.157611	0.950046	0.0811173	0	WT
S1097	0.935204	0.6965	1.02028	0.94363	0.534571	0.0254645	ND	1.54366	1.03471	0.513268	0.880451	1.43296	0.504037	1.54779	1.10034	WT	0.56078	1.18876	0.953664	0.653848
N1098	1.2713	0.0842332	WT	0.603629	0.151342	1.75757	0.892088	0.394971	0.506741	0.637946	0.252852	0.852563	0.790084	0.542845	0	0.629357	0.845575	0.0623003	0.733562	0.119265
G1099	0.881701	0.47778	0.323897	0.874927	0.531739	1.89098	1.33267	WT	0	0.0151821	0.0724906	0	0	0.51238	0	0.831622	0.360181	1.50947	0.502598	2.0453
T1100	0.609775	0.401716	1.20552	2.22039	0.0210359	0.0982025	0	0.752634	0.740018	0.827608	0.0207029	0.0123098	0.17519	0.027604	0.982797	0.421319	WT	0.252909	1.11855	0.638787
H1101	0.186216	0.833958	1.07922	1.04992	0.447804	0.897879	1.07941	0	WT	0.345797	0.64207	0.196047	0.352291	0.259312	0.883343	0.507901	0.657023	0.982669	0.60436	0.0744349
W1102	0.216782	0.40963	0	0.0504863	0.440304	ND	0.153719	0.949915	0.760681	0.244073	0.573745	0.169255	0.506295	0.268832	0.261571	0.190911	0.245977	WT	0.525675	0.342316
F1103	1.13657	0.743197	0.544217	7.37628	0.526817	0.313967	1.68057	1.9749	1.10775	0.466075	0.686573	1.4005	0.225986	WT	0.0926768	0.841772	1.7575	0.599185	0.924774	1.18708
V1104	0.737443	0.867917	0.752164	0.195624	ND	0.493616	0.471095	1.5182	1.34064	1.04117	0.931188	0.617838	0.779035	0.573048	0.0341861	0.899458	1.30252	0.329797	1.85168	WT
T1105	0.6142	0.788767	0.284653	ND	ND	ND	0.943467	0.367224	ND	0.251635	0.167003	0.728281	0.0402273	0.0622323	0.183453	0.289581	WT	0	ND	0.53224
Q1106	2.30568	3.39056	0.560334	0.488142	4.70709	WT	2.68408	6.64427	1.03028	0.56009	1.59547	0.887292	5.52881	1.24218	1.58699	ND	3.13278	13.7588	5.10265	0.317955
R1107	0.541145	WT	1.20242	1.89467	0.971825	4.21082	1.20345	1.39337	1.02701	0.0989897	0.858253	4.43294	1.77445	0.811046	0.804565	0.624966	0.78914	1.28089	3.69486	1.04668
N1108	1.23695	0.371348	WT	0.263046	0.42604	0.967959	0.235131	1.8097	0.565522	1.04312	1.40071	0.923576	0.650805	1.54733	0.496993	0.684079	0.728471	1.393	0.721748	0.791069
F1109	0	0.551627	0.109635	0	0.184085	0.395839	0.0114292	0.0102073	0.930874	0.535451	0.730424	2.10557	0.662457	WT	0.0310146	0.500943	0.0961298	2.33779	1.24009	0.326048
Y1110	0.260057	0.0116785	0.227322	0.0943787	0.44264	0.0794849	0	0.200197	0.831476	0.266849	0.87575	0.153995	0.47065	0.999739	0.0157313	0.152411	0.459308	1.68789	WT	0.127495
E1111	0.40517	0.445817	1.40394	0.875187	1.05138	1.09151	WT	1.18932	2.42835	0.596816	2.36585	1.44469	0.917968	2.68712	0.0806376	0.632589	2.02609	1.62603	8.03069	0.675621
P1112	0.562109	0.327441	0.352945	0.568217	0.0792711	0.515518	0.701804	0.159425	0.136739	1.01464	0.751907	0.838647	0.248252	0.145876	WT	0.62948	0.532137	0.664302	0.273657	1.06362
Q1113	0.14929	1.24312	1.63892	1.14607	0.82146	WT	1.51462	0.927246	0.835261	0.68101	0.777869	0.903625	1.14103	1.33412	0.274428	0.474372	1.50933	0.764326	3.88366	1.08269
I1114	0.605609	2.08428	1.17513	0.272728	0.311113	0.592097	0.933304	0.740729	0.877521	WT	0.58621	1.10486	0.932306	0.688266	4.45205	0.440134	0.99853	0.0624292	0.849365	0.514013
I1115	0.727496	0.191465	0.348444	0.070021	1.36223	0	0.300097	0.16015	0.171012	WT	0.772931	0.0198868	0.75321	0.538537	2.59183	0.199025	0.828212	0.885625	0.11494	0.8319
T1116	0.793192	0.39039	1.10661	0.305483	0.847672	1.51063	0.0910923	0.216644	0.602119	0.324275	0.0996253	0.633861	0.0284665	0.447494	0.285775	0.938592	WT	ND	0.202068	0.710442
T1117	0.350592	0.377985	1.51361	ND	0.108831	0.447271	0.5953	0.351577	ND	0.834108	0.344981	0.85017	2.45812	1.49517	1.0329	0.897754	WT	84.2998	ND	1.81738
D1118	1.18039	0.910929	1.57967	WT	0.19245	0.973123	0.717765	1.59029	1.60051	1.37237	1.32808	1.94718	1.29122	0.695351	0.47704	1.44793	1.31132	0	0.737631	0.77554
N1119	0.370569	1.10779	WT	0.686264	0.227895	0.790496	0.0962166	0.466647	0.68709	0.650925	1.65085	0.628727	0.354331	0.382307	0.0428916	0.501005	0.784792	1.55668	0.676385	1.37173
T1120	0.615069	0.157974	0.765741	0.159481	0.301404	0.0428913	0	0	0.0733955	0.868826	0.0293227	0.354885	0.0215524	0.368674	0.274118	0.404394	WT	0.080855	0.238987	0.423837
F1121	0.280873	0.793746	2.25259	1.05007	0.264071	1.29989	0.582667	0.0268792	1.12314	0.908646	0.530821	2.03493	0.201403	WT	0.0621087	0.40382	0.207692	1.06425	0.567895	0.516022
V1122	1.13344	0.970752	1.10937	0.554594	ND	5.9764	0.543734	1.6578	1.60561	0.0352401	0.599559	1.03238	0.943761	1.77429	1.7611	1.0956	0.522127	0.987216	0	WT
S1123	0.984098	0.693357	0.515127	1.73558	1.14527	ND	0	1.4553	2.63304	0.476033	0.483827	0.979663	1.9594	0.0219921	0.385684	WT	0.771231	3.46758	4.97181	1.60595
G1124	0.720098	0.553026	0.220028	0.792907	0.303144	0.817895	0.860003	WT	0.395904	0.0201594	1.12724	0.30347	1.66783	1.38883	0.278566	0.988367	0.580264	0.632354	0.393583	0.745204
N1125	0.631453	2.13112	WT	1.05467	0.262473	0.824808	0	0.768799	0.491487	0.676924	2.19205	2.03666	1.83148	1.06316	0.347921	0.807576	0.626037	0	0.545197	0.273864
C1126	2.95078	0.705655	0	0.246278	WT	0.332098	0	0.455631	0.0102942	0.15481	1.01474	0.0207831	ND	0.287599	0.00531678	0.258641	0.366671	0.620534	0.36385	0.483827
D1127	1.64167	ND	1.00912	WT	0.357409	1.08374	1.13242	1.10687	0.255229	0.0396056	0.589173	0.544259	0.158807	0.507464	0.541255	1.33139	7.43674	3.52393	0.348021	1.14899
V1128	0.850144	0.617673	1.79386	0.486884	ND	2.22227	0.529223	1.06064	2.49904	1.71922	0.8849	0.909262	1.23373	0.134721	0.34047	2.02215	0.429565	1.18412	0.895915	WT
V1129	0.616299	0.110617	0.0700714	0.363957	0.0603666	0.31724	0.0119859	0.603128	0.45648	0.898152	0.403313	0.0577459	0	1.41652	0.203981	0.0709373	0.0449841	3.23048	0.287278	WT
I1130	0.853424	0.0110256	0.32937	0.0857214	0.0108381	0.569699	0.461926	0.414885	0.113947	WT	0.695164	0.130334	0.448998	1.11825	0.325052	0.172426	0.748463	0.216115	0.228783	0.508737
G1131	0.679734	0.28788	0.0651156	0.595209	0.180424	0.360951	0.659454	WT	0.0567162	0.0782104	0.0553181	0.339303	0.0895084	0.0895547	0.047434	0.562414	1.20753	0.013396	0.513445	0.308065
I1132	0.0782743	0.0858856	0.595163	0.727263	0.444733	0.186088	0.65607	19.5143	0.424187	WT	0.25278	1.05903	0.74122	0.798069	0.0312148	0.876311	1.03306	0.314651	0.794504	0.680754
V1133	0.875574	0.12227	0.423309	0.271755	ND	1.27251	0.645328	0.82324	0.13802	0.218708	0.813995	0.0923239	0.988124	1.22219	0.0433344	0.613856	0.775375	0.036858	0.265689	WT
N1134	0.648424	1.56813	WT	1.2524	0.980771	1.51559	4.49675	1.9507	0.587199	0.641844	1.2018	0.899637	0.654687	0.238362	0.654003	0.923205	0.696877	2.4226	1.07793	0.435834
N1135	3.67616	0.171624	WT	0.688645	0.136639	1.05202	2.13076	1.64041	0.899413	1.12001	1.83035	0.767502	0.591378	1.97749	1.40021	1.01471	0.896343	1.00912	1.29365	0.587943
T1136	1.90952	0	2.1353	0.724393	0.73698	0.5805	1.35748	0	0.590593	0.953444	1.24358	0.306016	1.02457	1.02262	1.10879	1.03734	WT	0	0.792127	0.0537584
V1137	0.8493	2.15674	0.568283	0.25602	ND	0.770276	0.422166	1.11135	0.186557	1.37967	0.648809	0.338641	0.958788	0.239661	1.24243	0.650664	1.19189	0.277401	0	WT
Y1138	1.4062	0.0178613	0.69866	0.627892	1.46457	0.0377222	0.323292	ND	1.14797	ND	1.64287	0.188155	ND	0.845695	1.29812	0.582663	0.26902	0.528856	WT	0.829419
D1139	0.554718	ND	1.11817	WT	0.845333	0.0198028	1.31861	1.91008	0.439165	ND	0.0953055	1.43557	ND	1.30233	3.91516	0.572074	0.449387	0.296273	0.748648	0.897892
P1140	3.50611	1.12443	0.816327	0.615998	ND	0.474277	2.79658	ND	0.641376	0.335635	0.885763	1.69712	0	1.37225	WT	0.901197	0.689942	1.17719	0.613875	ND
L1141	1.73649	1.29844	3.43246	1.02468	ND	0.810316	2.75174	2.34721	1.88445	0.610274	WT	2.22195	1.04076	1.15774	2.43151	1.33269	0.822376	0	3.10239	2.93354
Q1142	0.429122	2.28885	2.87558	1.09373	0.0570193	WT	1.25002	0.993931	1.27754	2.17266	1.33954	0.787505	1.77207	1.71732	1.25932	ND	1.26827	5.45017	6.42194	0.815081
P1143	1.01691	0.426556	6.50399	3.57865	ND	0.779141	2.77876	0.792475	0.608616	2.16109	0.92157	1.78599	2.55872	3.33785	WT	1.75251	0.76042	1.0722	0	2.79451
E1144	0.5519	0.964272	0	0.77629	0	1.47253	WT	1.51053	0.272528	13.1251	0.667323	1.38635	0.96624	0.483828	2.83251	ND	0.114359	0.81609	0.548405	0.937054
L1145	9.90831	1.20249	2.33023	1.10224	ND	3.51498	0.227732	2.03544	2.12316	2.27978	WT	0.844508	0.724257	0.0537584	4.25663	2.95773	4.74629	1.36014	0.120957	0.73807
D1146	0.525231	ND	1.56594	WT	0.0210359	0.455464	1.28439	1.30026	0.494448	1.56587	1.01871	0.367875	0	2.67306	5.41678	0.492015	1.12801	0	0.590587	1.40959
S1147	0.483018	1.87723	1.4526	2.35165	0.600764	2.08045	5.237	1.09725	0.159925	0.562658	1.58926	0	0.683197	2.02727	2.23345	WT	1.30708	1.0327	2.18726	0.241914
F1148	ND	2.35756	1.69469	1.34035	0.923179	2.2881	3.83875	0.0198028	3.37735	1.01476	1.05058	5.52059	0.458034	WT	2.3863	1.85403	2.45446	0.0691182	1.22692	0.787835
K1149	1.82186	1.04765	1.70773	0.248435	ND	0.804311	1.07783	4.60426	1.5994	0.102327	0.281095	WT	1.09817	0.322882	1.67504	0.500712	0.489998	0.354806	1.56325	2.52713
E1150	0.797059	1.23105	2.00404	0.927685	3.82243	1.90761	WT	1.26303	5.08019	0.120957	0.120957	1.29812	0.659795	0.91566	2.22164	0.161275	1.20768	1.06895	0.618616	1.04599
E1151	0.392953	1.75082	0.904545	1.12925	0	0.409344	WT	1.10731	0	0.145148	1.09111	1.4132	1.61943	ND	0.740129	ND	1.55425	0.0604783	2.54445	1.04519
L1152	0.559741	2.08952	1.31578	ND	ND	3.29266	1.95895	ND	1.76482	0.852252	WT	2.4981	1.65275	3.52984	2.4809	1.69331	11.8499	3.22329	ND	0.648731
D1153	0.785107	0.63068	1.09302	WT	0.0958872	0.161276	0.770066	0.634243	0.839343	1.06664	10.0509	0.063537	ND	ND	17.6708	0.664104	0.055262	2.34534	1.12199	1.09368
K1154	0.964004	1.23551	1.05091	0.48383	ND	0.471	0.945936	0.389831	0.765279	7.93122	1.21096	WT	0.984283	1.06275	3.31492	0.717104	0.742578	0.461137	2.7858	2.70928
Y1155	0	0.168681	3.6417	2.48484	1.51029	0.264703	1.36328	1.72863	1.02314	2.30523	0.373661	3.01027	5.77737	0.916328	0.518029	1.86574	3.53285	0.546557	WT	0.417476
F1156	2.5888	2.193	2.8844	2.58452	0.674784	2.76731	2.84312	3.3088	3.56733	0.915236	0.751018	1.25147	1.59415	WT	4.74573	1.20058	1.11306	0	0.866506	1.01971
K1157	0.652836	0.953404	1.30081	0.36072	0.664695	0.962771	0.925713	0.120471	0.96144	0.311992	0.988558	WT	1.16964	0.425232	4.63742	0.560008	0.483666	0.358056	0.576525	1.24367
N1158	0.119499	0.466634	WT	0.661532	0.772016	0.940508	0.743274	1.23919	0.824496	0.877601	0.402547	0.585291	0.569928	0.148521	0.49297	1.17807	0.566871	0.0915347	1.03981	0.195199
H1159	1.49718	0.953407	1.08857	0.577589	0.540444	0.936975	0.202429	5.46645	WT	1.60641	0.449858	0.707303	0	0.703981	0.52285	3.79109	1.52376	0.704113	1.27571	0.967655
T1160	0.811787	0.556216	0.396588	0.856969	0.119859	1.45749	ND	ND	1.00183	1.15768	1.61215	0.898877	2.39119	6.72381	0.480411	0.84909	WT	4.09918	1.89697	0.846717
S1161	3.63504	0.992659	1.3321	0.532031	0.738006	8.20663	0	2.52341	1.78909	0.62548	1.01068	1.21511	0.517309	0.5784	0.435863	WT	0.92928	0.860668	1.54378	2.78132
P1162	0.430905	0.278135	0.324285	0.0879685	ND	1.38979	0.129807	1.15208	0.996945	0.635773	1.41427	0.588173	1.87069	0	WT	1.38359	0.61309	0.0146923	0.329002	0
D1163	0.952786	1.22792	1.29058	WT	0.517448	2.81858	0.625285	1.10413	0.699339	0.475479	0.483828	0.821909	1.08078	1.43783	2.03677	1.13911	1.25219	2.85868	1.03064	1.14131
V1164	0.61681	1.02694	1.42283	0.658605	ND	1.03236	0.627674	0.791201	1.6252	1.13833	0.862283	0.710239	1.23282	0.574918	2.32388	2.56761	0.826292	0.52089	1.0583	WT
D1165	0.554128	0.897471	1.33495	WT	0	1.00693	0.661521	1.01208	2.01951	1.53706	1.08827	1.02276	ND	2.30142	1.86741	0.695139	0.757071	1.65009	1.05126	0.916629
L1166	0.187183	1.24087	1.2844	3.4408	ND	0.875449	1.23446	0.462896	1.01771	2.04763	WT	2.49468	0.847942	0.309891	1.27588	0.602094	0.393514	1.51641	1.20899	1.50941
G1167	0.67101	0.645571	1.55686	0.943175	0.53564	1.65415	1.08114	WT	0.756655	0.846441	0.0604786	0.15669	3.37854	1.02149	0.697114	0.748951	1.69033	1.35597	1.35642	0.954478
D1168	0.61858	ND	1.10388	WT	0.0414058	0.890019	0.555531	0.569828	0.809695	0.440052	1.29932	0.183783	1.76139	0	2.30315	0.358964	1.43035	0.531375	0.328867	0.721191
I1169	0	1.11959	0.896093	2.70263	1.98086	0.227732	0	ND	1.36139	WT	2.20761	0.922466	0.813738	2.5827	0	0.612197	0.908047	0.387145	1.95099	1.32929
S1170	0.355352	ND	1.16866	0.940415	0.744634	ND	0.335605	0.389704	0.291686	0	1.67549	1.92105	12.7634	1.07388	1.23464	WT	0.542181	0.156549	0.588009	6.44038
G1171	0.959115	0.179854	2.23749	0.943012	0.424691	0	ND	WT	2.38879	0.624867	0.483827	0.683197	0.131829	1.306	0.0759107	0.777738	3.35802	1.75934	ND	0.516659
I1172	1.5399	0.514066	1.06613	1.34021	1.02224	0.32202	1.72027	1.47794	1.59383	WT	0.627854	0.547709	1.95508	1.59176	0.31624	0.406672	1.44434	ND	2.01153	0.960718
N1173	0.714156	0.28082	WT	1.39913	0.0246306	0.32858	0.0905923	1.06068	0.478853	1.26284	0.206822	1.10812	0.143665	0.13757	0.834554	0.372935	0.621471	0.748041	1.03402	ND
A1174	WT	1.85893	0	0.539051	0.672431	0.459588	0.111572	0.606144	1.82259	7.0597	0.478504	0.436316	0	1.84957	0.725802	0.487248	1.26601	0	ND	0.819907
S1175	0.3905	0.84197	1.08418	0.459699	0.922978	ND	ND	1.22356	0.160442	0.374547	0.608344	2.11437	0.836824	0.896063	2.28789	WT	1.18884	1.67004	1.18421	0.351804
V1176	0.923006	0.808776	0.150153	0.110074	ND	1.47806	1.17039	1.2232	0.227683	3.30603	1.11718	0.130133	1.42935	1.43664	ND	6.26303	2.02602	2.30895	1.09426	WT
V1177	1.18524	4.16303	0.302392	1.73558	ND	0.683197	0.764174	1.24108	2.08864	0.455464	1.11299	0.302391	1.16821	1.18879	0.16934	0.634743	0.0975068	0.45662	0	WT
N1178	4.27582	0.316021	WT	0.826952	0.241913	0.766379	0.0790201	0.199266	0.464351	0.933846	0	0.451508	1.47551	1.16722	1.50072	0.956301	0.866262	0	1.42888	0.720585
I1179	1.58907	0.505713	0.598273	0.750093	0.294106	2.27693	0.198536	6.26354	0.583511	WT	0.98331	0.0312247	0.552796	0.991774	2.73555	0.460018	1.17259	0.848728	1.40727	1.1646
Q1180	0.324497	2.80748	1.58753	1.02269	0.625844	WT	0.575401	0.709476	0.546328	3.39561	1.50192	1.22325	1.56454	0.413226	0.878757	0	0.859337	3.72937	1.68405	0.698876
K1181	0.161275	0.859628	0.635116	1.0346	0.0569208	0.335942	0.767597	0.760696	0.0472651	0.918721	0.041199	WT	1.21161	3.67987	0.704703	0.709911	0.343325	1.32501	0.380551	0.566324
E1182	0.592292	0.602467	0.551611	0.575677	0.0485829	0.668668	WT	1.66912	1.53461	1.32684	ND	0.971372	0.197627	0.159441	1.61921	0.396729	0.965283	0.668128	1.10517	0.980011
I1183	ND	1.1371	0.963598	ND	0.0814279	2.46805	ND	0	1.10355	WT	0.469839	0.560837	1.39439	0.970148	3.18825	0.613691	1.12107	0.0537584	1.16702	1.14909
D1184	0.862001	0	1.30919	WT	0.00951489	3.94348	0.58881	0.918594	0.616019	0.909491	1.00262	0.733593	0.932272	0.364353	4.33716	1.76746	8.65914	2.85657	0.176187	0.783664
R1185	0.781517	WT	1.4385	0.65393	0.236189	0.361306	0.884324	1.09078	2.35797	0.393217	0.894708	1.32338	0.967623	1.14085	1.12199	1.02781	0.816926	0.989806	1.73123	0.250554
L1186	1.91217	1.38597	1.25696	0.443937	ND	1.35362	0.815206	0.811231	1.02125	2.45523	WT	0.480909	0.561112	0.353662	0.851142	0.593273	2.04083	0.166429	2.75204	0.751456
N1187	0	0.782212	WT	0.472339	0.39576	2.14823	1.23123	1.50642	0.531679	1.0516	0.273896	0.897851	0.726775	0.833617	0.622064	0.467532	0.810792	5.48197	0.711611	0.815494
E1188	0.439682	0.440381	0.436931	0.446536	1.86246	0.768373	WT	1.09608	0.914663	ND	1.36175	1.02587	1.44536	0.988389	1.55708	0.455464	ND	0.309572	2.06978	0.876542
V1189	0.697629	1.19166	0.941674	0.421527	ND	1.05567	0.725553	1.06833	0.605608	0.810658	1.1847	0.929379	0.900434	0.355806	1.36379	1.02219	1.79588	0.673567	0.29683	WT
A1190	WT	2.42772	0.0481121	0.946255	0.337363	0.624364	0.423136	1.36255	0.488927	0.547143	2.79065	3.50569	2.56825	2.97056	0.744192	0.720072	1.10114	23.6841	1.07686	0.97367
K1191	0.050607	0.664098	1.06024	0.55389	0.088794	1.64246	0.591019	1.64469	0.56188	0.290696	0.283697	WT	0.954575	1.18512	1.03986	0.468418	0.910452	2.37696	0.563008	0.67566
N1192	0.119931	0.516485	WT	0.579036	1.32358	1.30423	0.477054	0.376657	0.305733	0.681519	0.733547	0.501146	0.643225	1.05139	1.0072	0.903839	0.537516	2.53936	1.01263	0.32677
L1193	1.63172	0.9942	0.668743	0.668268	ND	0.838498	4.17368	2.47447	1.45924	0.550035	WT	0.645756	0.67825	0.571792	1.63162	1.92522	0.0379553	1.63292	0.529823	1.63714
N1194	1.57106	0.138237	WT	0.769549	0.704547	0.828048	0.839825	0.0794369	0.439479	0.930326	0.770042	1.8106	1.20422	0.7876	0.30294	1.12802	0.946827	0	1.74642	1.47395
E1195	0.560172	0.264056	3.16223	1.06587	0.994534	0.641209	WT	0.624268	4.74848	0.694496	13.9767	0.863744	0.275948	0.735186	0.490557	1.16702	0	0.227732	1.86559	0.93354
S1196	0.811251	1.35192	0.540275	0.843694	0.121926	1.60123	0.468143	ND	0.253036	0.733566	0.43456	0	ND	0.951222	0.710111	WT	0.337114	0	0.559784	0.706739
L1197	0.534434	0.82062	1.85505	0.804423	ND	0.933244	1.5455	1.52291	0.71702	1.13106	WT	0.469553	0.968233	ND	1.17741	1.09136	0.0759108	1.22411	1.97135	1.09844
I1198	0.207355	1.16043	1.23613	0.0151196	0.386019	0	0.519883	0	13.5612	WT	0.436378	1.13866	1.70358	1.3376	0.677357	0.612149	1.12705	ND	0.478374	0.894045
D1199	0.568056	0.967655	1.25979	WT	0.340861	0.736442	0.640772	0.885387	1.27479	ND	0.129847	0.451322	ND	1.16133	0	0.589207	0.217198	1.3396	0.465525	1.03593
L1200	0.362871	0.71432	0.694463	0	ND	0.86522	0.483324	ND	7.24641	0	WT	0.492238	0.994025	3.03843	1.62069	0.4951	0.0853811	0.967655	0.543626	0.334429
Q1201	3.51625	1.07997	2.17857	0.872974	ND	WT	0.858274	ND	0.792362	1.89714	0.815824	0.766385	0.621931	1.71387	0.702753	0.170799	0.959899	10.6193	0.709708	ND
E1202	0.67552	1.53895	2.42811	0.705858	0.57517	0.80544	WT	1.08168	ND	0.151821	0.697378	0.930275	0.174541	0.707539	ND	0	0.161275	2.84073	0.354807	0.995082
L1203	0.455916	1.16625	0.504262	0.147522	ND	2.58965	0.742979	ND	1.61593	0.138237	WT	1.16256	0.652826	0	0.915811	0.323671	0.128673	0.230909	0	1.61932
G1204	1.12419	0.709076	0.0691181	1.03819	0.768085	ND	0.0967654	WT	0.276473	2.69858	0.241913	1.08673	0	0.0210359	0.7366	1.38617	0	0.0290722	0.441743	0.492954
K1205	0.241913	0.903675	1.25621	ND	3.77934	0.455208	0.757996	0.0465309	ND	0.770016	0.205495	WT	1.18561	ND	1.50034	0.24586	0.893605	0.450125	0.546935	1.23842
Y1206	0.196311	1.03726	0.824525	0.865932	0.470021	2.2041	2.85541	0.325972	1.85263	2.26273	0.98774	0.657384	ND	0.516018	0.0967655	0.187247	0.114613	1.09625	WT	2.14265
E1207	0.756417	0.938735	0.570184	0.538653	0.263905	0.946013	WT	1.40904	0.109051	0.769384	0.871794	0.653779	0.0380961	0.0455464	2.61546	ND	0	1.15084	1.57943	0.502369
Q1208	0.598851	0.71548	1.33259	0.981835	0.31522	WT	0.358504	0.302392	0.908201	2.7363	0.479127	0.665911	0.0433776	6.22953	0.58609	ND	1.22308	0.0645101	0	0.0146613
Y1209	ND	0.435444	1.2367	0.75109	0.811064	0.662846	0.193531	0	1.35776	0.132144	0.298638	0.287882	0	0.57648	1.3728	0.82963	1.103	3.92821	WT	1.95811
I1210	4.19027	0.541918	1.0097	1.50772	0.27216	1.03363	ND	0	1.31542	WT	0.814592	1.36856	0.38474	1.10746	1.11572	0.431647	0.936483	0	0.892577	1.22892
K1211	0.0966677	1.11485	1.55002	0	0.0828118	0.593347	0.724345	0.276856	1.04829	0.123105	0.28067	WT	3.70073	1.53036	3.29928	0.339423	0.963854	0.597978	0.0858016	0.466005
W1212	0.33104	0.645098	0	0.116785	0.929253	0.0389286	0.151822	0.783173	1.66651	0	0.633329	0	0.19887	ND	ND	0.359595	0.569261	WT	0.0569329	0.65838
P1213	0.527897	0.195838	0.0958872	0.537307	0.215161	0.526903	3.62178	0.368084	1.01578	0.0107517	0.638523	0.227176	0.0322551	0.225786	WT	0.964615	0.417366	0	0.122625	0.0691182
W1214	0.254647	0.467075	0.733634	0.752575	0.485323	0.482546	0.604562	0.94061	2.96412	0.613959	0.986544	0.163069	0.373891	0.766538	0.264815	0.391527	0.0325331	WT	0.862254	0.290427
Y1215	1.06139	0.0958467	0.604419	0.735437	0.72382	0.0325332	0.451372	0.337674	0.911242	3.36815	0.57249	0.63429	ND	1.05904	0.299042	0.384076	0.274991	0.101884	WT	0.477349
I1216	0.769743	0.118651	0.73635	2.35945	1.45148	2.80078	0.673302	0.156903	0.111389	WT	1.17844	0	2.32418	0.623642	0	0.578694	1.00957	2.53179	0.55136	0.557995
W1217	1.82887	0.516553	0.13021	0.218903	0.780613	0.803436	ND	1.3122	0.787393	0.160493	0.841312	1.44841	0.428336	0.788416	0.385786	0.49686	0.131087	WT	0.383987	0.413322
L1218	0.295301	1.05785	0.230518	0.0293227	ND	0.517241	0.0241913	0.156549	0.180817	0.68934	WT	0.542766	0.735459	0.228363	1.30507	0.69455	0.0604784	0.86132	1.05663	1.03215
G1219	0.560663	0.265366	0.467886	0.522604	0.883185	0.434274	0.407097	WT	0.301629	0.788137	0.0175178	0	0.547622	ND	0.320404	0.606266	1.45777	1.48785	0.120311	1.00143
F1220	0.93517	0.353461	0.647179	0	0.376339	ND	ND	0.0984336	0.442187	0.730271	0.934749	0.546579	0.306775	WT	0.0727243	0.580324	0.199456	0.201594	0.752479	0.53247
I1221	0.278174	0.050607	0.580581	0.336676	0.118593	ND	ND	0.996294	1.04732	WT	0.506973	0.297005	0.741722	1.84856	ND	0.315308	0.86619	ND	0.113167	0.872715
A1222	WT	0.521151	0	0.43997	2.21408	0	0.102202	0.907365	0.0702105	0.262086	0.237186	0.134409	0.227732	1.64885	0.64621	0.338339	0.908718	0	0.564535	1.13021
G1223	1.11371	0.83755	0	0.557338	0.539869	ND	0.21281	WT	ND	0.115444	0.0910923	0.0303642	0.120957	0.112317	0.672712	0.689217	0.861945	2.78952	ND	0.474236
L1224	0.396693	0.635806	0.106206	0	ND	0.808057	0.30965	0.217503	0.327755	0.358356	WT	0.0413742	0.815821	ND	0.921991	0.249018	0.120957	0.783022	1.66616	0.456664
I1225	1.09311	0.0439122	0.500599	0.145148	0.467376	3.62244	0	0.113866	2.02641	WT	0.342761	0	0.952152	2.75641	0.251588	0.43829	0.711245	0.612887	1.09572	1.67166
A1226	WT	0.453694	0.0322551	0.365971	0.454425	0.0315539	0	0.514539	0.010996	0.161275	0.378647	0	ND	0.0138236	0.436836	0.878769	1.06236	ND	0.727327	1.01515
I1227	0.285863	0.0930061	0.579971	0.176785	0.268369	0	0	0.0879685	0.695711	WT	0.864127	0.056933	0.418298	1.48517	ND	0.657196	1.24339	0	1.29013	0.987943
V1228	1.8593	0.222207	1.30068	0.265313	ND	0.394229	0.681708	0.917079	0.483827	0.450894	1.12188	0.105337	1.25075	0.769605	5.04264	0.590627	1.05515	0.127183	0	WT
M1229	0.542577	0.759387	1.93364	0.0673112	ND	1.65866	0.61674	1.29832	0	1.19352	1.01312	0.884311	WT	1.43055	0.224117	0.257014	0.766945	0.550283	1.03528	1.31559
V1230	1.28366	0.435087	0	0.0303643	ND	0.683196	0.960287	1.26155	0.18593	3.52935	1.67544	0.678621	0.951031	0.113866	0	1.57264	ND	0.850885	2.01494	WT
T1231	1.89387	0.53741	2.31243	0.847242	0.502086	1.40198	ND	0.779015	0.295179	1.09135	1.44083	0.0650664	1.87187	ND	1.05025	1.22753	WT	4.51571	0.333006	0.520531
I1232	2.96669	1.13265	0.917299	0.134095	0.725771	ND	10.0858	0.681099	2.31486	WT	0.894337	ND	1.30567	0.832638	0.555548	0.54378	1.05151	13.8697	0.464914	1.25867
M1233	1.12114	0.901215	1.24282	0	ND	0.595829	0.21554	0.026792	0	1.11987	1.19276	0.784279	WT	4.86833	0	0.898967	0.87014	1.58828	ND	1.02994
L1234	0.671763	0.631373	0.0439842	0	ND	1.21957	1.58314	0	0.44399	0.645098	WT	0.0829416	0.88512	0	1.34906	0.696801	0.287662	0	0.191774	0.612034
C1235	0.474373	0.527659	0.49634	0.524776	WT	1.36639	1.21457	0.925674	0.247268	0.332038	0.483826	0.320516	ND	0.911315	0.627526	0.448236	1.16519	1.07315	0.596642	1.82186
C1236	0	0.930055	0.0751029	0.164588	WT	0	0.0526939	1.71151	0.476866	0.678498	0.417463	0.538411	ND	1.1963	0.101214	0.497069	0.441293	0.555156	0.951934	1.42312
M1237	0.785768	0.864939	0.803655	0.0403189	ND	0.804362	0.0170409	0.385226	0.876528	1.13325	0.664026	1.21928	WT	1.23178	0.402574	0.0962324	1.32927	1.36411	0.197732	0.924212
T1238	1.95936	0.375841	1.14697	ND	1.45148	0.635647	0.427384	0.264311	ND	1.03403	0.39963	0.544728	0.765364	0.664219	0.607382	1.30188	WT	4.15001	ND	4.24085
S1239	0.863383	0.749493	1.09782	1.67826	1.82954	ND	ND	1.01411	0	1.61509	0.153698	0.942332	0	1.74823	0.241914	WT	0.977875	0.540506	0.185895	0.0219921
C1240	1.42312	2.28878	0.147356	0	WT	1.05447	2.92061	0.919996	0.039136	0.15595	0.727243	0.200204	ND	1.0851	4.8895	0.966863	0.786373	0.806374	0.934084	0.313097
C1241	0.948533	0.886888	1.7594	0.0146613	WT	0.630379	0.693483	1.20227	0.0268793	1.43969	1.05612	0.120957	ND	0.816865	1.89777	0.754933	0.143264	1.0415	0.783316	1.25187
S1242	0.36041	0.845009	2.4878	0.404204	0.825952	0.246656	0.455763	0.436417	0.68775	0.564919	1.16363	2.31702	0.510706	1.50033	1.66489	WT	1.43655	2.97109	1.62851	1.41493
C1243	3.56475	0.981233	0.483866	0.181435	WT	3.95237	0.360216	1.04587	0.693107	0.0801992	0.921679	0	ND	0.518761	0.369102	0.566681	0.608618	0.939565	0.792089	1.66503
L1244	0.11838	0.815722	0.569333	0.575024	ND	0.616889	0.526569	0	ND	0.84875	WT	1.26199	1.22072	1.43598	1.17585	0.673078	5.86606	1.6266	1.97146	0.52816
K1245	0.426649	0.991848	0.991444	4.3427	3.30524	0.416235	0.870196	0.0304619	1.37283	0.678527	4.56448	WT	1.11949	2.47347	0.152267	0.657151	0.627175	0.378072	0.138074	1.11458
G1246	1.48246	0.420506	1.79259	1.02918	1.13052	0	0.403926	WT	0.974471	0.58868	ND	2.76793	0	0.781207	3.60321	1.15079	ND	1.00703	0.566959	0.849843
C1247	0.731347	1.53485	1.50695	0.658046	WT	0.884511	0.557243	0.621709	0.980333	0.897047	1.41549	0.610012	ND	0.638277	0.529374	0.496195	1.08124	0.846523	0.839893	1.26947
C1248	0.104713	1.41507	0.126518	1.10612	WT	0	ND	0.993951	1.42493	0.820884	1.26754	ND	ND	1.09734	2.11068	0.902525	0.0650664	0.795343	0.861634	0.997536
S1249	0.422359	0.0661857	2.46576	0.973366	0.582851	0.417881	0	0.706746	1.10897	ND	1.26095	0.175178	0	1.39128	1.3137	WT	0.707621	1.45148	0.693681	0.483827
C1250	0.36871	1.21284	ND	ND	WT	ND	2.74115	1.25258	2.26604	ND	0.863881	13.8916	ND	1.07586	0.0254645	0.940258	ND	1.04706	0.619821	1.7843
G1251	3.3219	0.796059	1.41768	1.04908	3.75018	3.06423	1.1669	WT	0.558262	ND	0.645104	1.57349	1.82986	0	0.635288	ND	0	0.377103	20.4004	0.503958
S1252	0.826224	0.560662	1.66018	0.605285	1.08793	ND	ND	0.946565	1.05829	0.510863	ND	0.303643	ND	0.385182	1.01258	WT	0.921406	ND	0.698859	0.939294
C1253	ND	0.936952	ND	ND	WT	ND	ND	0.914328	ND	ND	ND	ND	ND	0.925831	ND	0.953559	ND	0.461804	0.874099	ND
C1254	ND	ND	ND	ND	WT	ND	ND	ND	ND	ND	ND	ND	ND	ND	ND	ND	ND	ND	ND	ND
