# Supplementary material for: High-throughput screening of spike variants uncovers the key residues that alter the affinity and antigenicity of SARS-CoV-2
Source: Cell Discov. 2023 Apr 11;9:40. doi: 10.1038/s41421-023-00534-2 (PMC10088716; doi:10.1038/s41421-023-00534-2)
Supplement: Supplementary file 4 — Supplementary Data S3. Fold change for REGN10987 evasion [file 41421_2023_534_MOESM4_ESM.xlsx]

## Sheet: Evasion
	The fold change of each mutational type for REGN10987 evasion
Position	A	R	N	D	C	Q	E	G	H	I	L	K	M	F	P	S	T	W	Y	V
M1	ND	ND	ND	ND	ND	ND	ND	ND	ND	ND	ND	ND	WT	ND	ND	ND	ND	ND	ND	ND
F2	ND	ND	ND	ND	0.567693	ND	ND	ND	ND	0.493538	1.16659	ND	ND	WT	ND	1.04607	ND	ND	1.11296	0.455581
V3	1.77033	0	ND	0.0508691	ND	0.987633	0.920465	0.734399	ND	1.19075	0.725955	1.80835	1.22794	0.967617	0	ND	ND	0.86723	ND	WT
F4	0	0.185138	0	0.699731	0.222809	1.33138	0.259393	1.96492	0.242992	1.04174	0.4756	0.329134	1.82383	WT	0	1.03883	0.740246	1.36548	0.649329	0.399908
L5	0.832398	0.330914	0.142918	0.0734225	ND	0.660415	0.581861	2.21084	2.35234	1.67287	WT	0	1.04965	1.93037	0.899391	0.737564	0.900503	2.09694	0.292653	0.554093
V6	0.88806	1.52923	0.537541	0.0477775	ND	1.1463	0.525557	0.727954	0.521408	1.12519	0.997155	0	1.33344	0.392034	0.267495	0.950694	0.505856	1.129	0.447416	WT
L7	0.366583	0.500506	0.549404	0.819336	ND	0.857174	1.25651	0.556394	0.396091	1.06795	WT	0.443418	0.591907	2.74558	1.55716	0.144899	0.814956	1.6035	4.32318	0.854473
L8	0.802923	0.410874	0.444908	1.83411	ND	0.698608	0.898112	1.09872	0.295523	1.37906	WT	3.12864	0.546506	1.06788	1.60267	0.345043	0.440063	1.14218	0.185138	0.933255
P9	0.484994	0.345728	0.316425	0.331947	1.40992	0.36296	1.91249	1.25138	0.591137	0.252715	1.53455	0.347593	0.718258	1.55303	WT	1.2899	0.425333	1.02923	0.619679	0.473268
L10	1.69411	0.473771	2.89057	1.25321	ND	0.655644	0.116929	4.77655	0.133205	0.578924	WT	2.84042	1.1295	0.579561	0.990311	0.38855	0.461679	0.041918	0.123425	0.579525
V11	0.982954	0.225643	1.63949	0.15301	ND	0	0.702942	0.371438	0.272842	0.484079	0.822029	0.705893	1.35419	0.350405	0	0	0.277707	0.345154	1.05236	WT
S12	0.50863	0.363607	1.16364	0	0.985654	ND	ND	1.39782	0.341053	1.78367	0.444333	0.185138	1.26262	2.46889	0.0854013	WT	0.406178	0.518699	0.37568	0.988874
S13	0.446998	0.461642	1.87986	0	2.2291	ND	ND	4.81358	0.0516663	0.684137	0.502661	ND	1.56085	0.970335	1.48958	WT	0.837718	0	0.839118	0.174198
Q14	0.852369	1.15395	0.792477	1.37246	1.11083	WT	0.775974	0	1.36019	1.40569	0.683181	0.591966	0.313081	0.288527	0.546549	0	2.13002	1.54639	0.595898	0.930977
C15	0.214376	0.849897	1.40059	0.538972	WT	0.261371	1.5869	0.631281	1.26952	0.658266	0.208281	0.545685	ND	0.187511	3.44403	0.731919	0	2.43097	0.749855	0
V16	0.779662	0.952282	0.0589819	0.233858	ND	0.103332	0.34544	0.727997	1.63706	0.682665	0.628417	0.10681	0.913036	0.0444331	0	0.477475	0	0.0300224	0.592441	WT
N17	0.969121	1.15399	WT	1.27065	0.146161	1.58763	0.246851	4.9753	0.300528	0.705838	1.46499	0.508179	0.683416	1.35834	0.565092	1.31112	0.450526	0	0.669561	0.112016
L18	2.72662	0.468327	0.518575	1.43975	ND	0.460619	0.317013	0.2937	0.47273	0.175394	WT	1.04339	1.40684	1.6617	1.2299	0.391651	1.51352	1.64106	0.965694	0.240593
T19	0.744855	2.14954	0.538437	0.227616	1.61241	0.273435	0.613892	3.73484	0.313987	0.495519	0.0129365	1.29509	0.236179	0.590353	0.477752	0.671152	WT	1.03489	0.70892	0.504087
T20	0.574493	3.57128	1.48302	ND	0.643655	0	0.246411	1.39647	ND	0.623395	0.689299	0.854468	2.38389	2.3343	0.587245	0.830508	WT	1.00691	ND	0.448467
R21	0.916858	WT	1.63606	0.693252	1.84232	0.696041	1.33808	1.10139	0.696501	0.1938	1.79951	0.969655	0.891909	0.421229	0.300988	0.651604	0.751894	0.911638	1.0608	0.174934
T22	1.00035	0.283845	1.39759	1.05339	0	0.0535944	1.94708	0	0.382032	1.08474	0.361477	0.143276	1.21179	2.65531	1.09026	1.10014	WT	0	0.0844779	0.417057
Q23	0.999295	1.19946	1.9594	0.743745	4.40747	WT	2.8167	0.229225	0.613477	1.47769	0.501179	0.59412	0.604283	0.553506	1.03568	0	1.35908	0.609738	1.37439	0.153217
L24	0.214695	0.448112	0.374329	1.60431	ND	0.480702	1.31192	1.5695	0.739266	1.31805	WT	0.488287	0.826549	0.196028	1.35287	0.812415	0.314848	0.914211	0.716007	0.882331
P25	0.640943	0.91546	2.39736	2.73704	0.212601	0.564517	0.877326	0.638375	0.769037	0.419197	2.81953	1.79314	0.304634	1.41714	WT	0.925334	0.438589	0.971977	2.5382	1.11082
P26	0.408154	0.455142	0.538805	1.7623	0.377878	1.20535	1.21009	0	0.531531	2.57635	0.752001	2.0233	0.532035	1.18076	WT	1.20303	0.95812	4.59097	0.390273	3.40354
A27	WT	0.679864	1.29339	0.988302	0.363261	1.49937	0.834512	1.54445	2.34398	0.533098	0.153364	0.951682	1.60899	0.387954	0.939917	0.320626	0.751362	1.05415	0.957465	1.55803
Y28	0.463389	0.757008	0.917185	0.407145	0.34729	1.96745	0.0326713	0.186287	1.11568	2.16645	1.91313	0.722349	ND	0.583015	0.168685	0.273426	0.638407	0.345223	WT	0.358502
T29	1.66934	0.582241	0.407266	0.206345	0.72411	2.58042	6.48343	6.6543	0.119207	0.902413	0.305732	1.75421	0.402682	0.493114	0.550261	0.619398	WT	1.58199	2.39892	2.07167
N30	0.347694	0.213696	WT	0.418745	1.34237	0.735241	0.0218882	0.218843	0.439057	0.865328	2.59736	0.945805	0.408595	0.157884	2.46361	0.701562	0.838798	ND	0.832708	0
S31	0.186504	0.114575	1.00984	0.567084	0.68641	1.13174	0.818504	0	0	0.517497	4.67306	0.289781	0.183103	0.882077	0.727167	WT	0.392837	0.256344	0.470273	0.52654
F32	0.612872	5.61259	1.55078	0.169623	0.180664	10.1561	0.995914	3.00127	0.796661	0.648164	1.02367	0.435619	1.12879	WT	3.87955	0.802696	0.354176	0	0.782373	0.377732
T33	0.221521	0.942401	0.564381	ND	0.111158	3.95341	0.309999	0.175394	ND	0.909201	0.270202	1.37011	1.11052	0.335355	0.473202	0.605985	WT	0.170896	ND	0.536258
R34	0.666948	WT	0	0.403938	0.310095	0.752165	4.24497	1.19524	1.49457	0	0.758461	0	0.396723	3.3035	0.880252	0.482081	0.101601	1.03944	0.0584645	0
G35	0.585878	0.895394	0.0261372	0.532188	0.590657	0.274618	0.198361	WT	0	0.805478	0.845018	0.671976	0	1.21181	0	0.498132	3.9496	0.22042	0	0.682988
V36	1.16421	0.662355	0.187946	0.566276	ND	0.0337222	0.356229	0.560551	0.092569	0.630055	0.67699	0.123503	1.25704	0.0477635	0.787976	0.0265599	0.0608672	0.403052	0.666493	WT
Y37	0.0516663	0	1.34208	0.370618	0.295546	0	0	0.0370275	1.04726	0.459744	0.18872	0.0403937	0.261916	1.2624	0.0674346	0.128069	0.0640861	8.40352	WT	0.696693
Y38	0	0.118373	1.12304	0.562435	0.233159	0.450769	0.967828	0.676152	0.772554	0	0.593183	0.52318	ND	1.13218	0	0.470373	0	0.0231423	WT	0.109803
P39	0.156174	0.520829	0	0.161771	0.739861	0.16256	0.51269	0	0.310758	0	1.0663	1.36331	0	3.28234	WT	0.921223	0.657289	1.49736	1.02751	0
D40	0.293024	0	0.765057	WT	0.766086	2.27332	0.522449	0.909747	0.362963	0.604208	0.229139	0	0.195311	0.179225	1.4729	0.495724	1.32182	0.872793	1.52338	0.334271
K41	8.19578	1.33782	0.821068	2.20219	0.0612869	0.510141	0.71474	0.253905	1.50316	0.0775392	1.06353	WT	0.676761	0.297358	1.27097	0.748629	0.326415	0.0492013	0.109983	0.107499
V42	1.0632	0.88217	5.57798	0.602535	ND	0.913345	1.21064	0.808083	0.0694271	0.065343	2.02476	1.20723	0.960328	0	0.0968157	1.56618	1.36955	0.254276	0	WT
F43	6.27912	28.1223	1.43761	1.49267	0.408925	2.67844	2.59295	2.22165	0.722036	1.67791	1.24894	1.49575	1.27333	WT	5.69927	1.52076	7.99794	0	0.532108	0.994012
R44	2.33567	WT	0.582986	ND	0.757315	0	0.722149	1.17924	1.05793	1.9554	0.17616	1.08733	0.65762	0.0482968	0	0.225417	0.716137	0.0658268	0.508953	0.147249
S45	0.288016	1.41236	0.217809	0.441751	0.040017	0.978962	1.07413	1.21013	0.384852	0.375159	0.555414	0	0	1.03984	0.852175	WT	0.745578	0.205708	0.395555	0.79124
S46	0.714505	0.583057	0.883725	1.39061	0.451673	ND	ND	1.3777	0	0.393509	2.12541	1.299	0.448323	0.233858	0	WT	0.541027	0.647979	1.08164	0.0937899
V47	1.19427	0.952136	0.0300128	0.507809	ND	0	0.521149	1.7335	0	0.694265	0.559131	0.699614	1.07257	2.3011	0	1.76082	1.31647	0	0.599519	WT
L48	1.80125	0.826323	6.55023	2.50528	ND	1.29757	5.11601	4.49657	1.94685	1.9537	WT	0.471847	0.997915	3.67225	1.59552	0.972804	5.21973	1.2131	0.648923	1.917
H49	0.562738	0.379231	0.925937	1.14507	0.0830527	0.732572	1.43131	2.2445	WT	1.57951	0.617832	0.553678	0	0.36592	0.546892	0.143995	0.924641	1.12102	1.36049	0.945384
S50	0.721693	2.79644	0.117964	2.55254	1.41752	0	0.277706	0	0.0441365	1.45485	1.41595	1.37112	0.282292	1.32318	1.11892	WT	1.10942	4.81366	1.00104	1.88922
T51	0.454399	0.715233	0.504727	ND	1.9773	0.847016	0.344442	0.962865	ND	0.764902	0.606842	0.374743	0.688155	1.52001	1.15769	0.430814	WT	0.309999	0	0.990017
Q52	0.54329	1.13138	1.54966	0.72479	1.07471	WT	0.85931	0.894586	0.817378	0.846295	0.925041	1.27119	1.20608	1.39352	0.229595	0.465209	0.671999	2.1938	1.18193	1.06565
D53	0.164311	0.0600256	0.84235	WT	1.41687	0.156714	0.216997	0.592379	0.0962759	1.19074	0.284601	1.01095	ND	1.41333	1.18382	1.08956	1.8446	0.225736	0.515325	0.318588
L54	0.722489	0.411839	0.744633	0	ND	0.614262	0.0510724	0	1.79064	1.31532	WT	0.221489	0.492263	1.02163	0.91135	0.113533	0.208873	0.297669	1.70632	1.22537
F55	3.42993	0	0.264483	0.938526	1.04154	0	0.356845	8.84585	0.0500212	0.362146	0.527441	0.0186694	0.24685	WT	0.143332	0.606825	0.824205	0.0912811	0.250658	0.417894
L56	0.522741	0.331423	0.512688	4.07327	ND	0.458618	1.44215	1.23319	0.363236	0.291459	WT	0.0286664	0.623445	0.297196	0.992038	0.126139	2.52487	0.0761629	0.0482967	0.115569
P57	0.474165	0.508189	0.262445	0.0500212	0.380566	1.00603	0.0732019	0	1.40018	0.0819464	0.693827	0.791973	2.10945	1.68919	WT	0.779462	0.466553	0.50492	0.900072	1.91732
F58	0.602603	0.269366	0.762103	0.302794	0.267696	0.188806	0.544522	0.0721651	0.827427	0.321118	0.701595	0.148111	0.906399	WT	0.286771	0.712269	1.58652	4.43652	0.937323	0.161466
F59	0.452759	0.185138	0.596456	0.315884	0.238107	1.49264	1.33476	0.130699	0.607974	0.77224	0.774834	0.172583	1.2174	WT	0	0.657053	0.812029	1.64426	0.613205	0.298758
S60	0.138689	0.105793	0.107224	0.66949	0.892665	0.101592	1.88826	0.455125	0.760538	0	0.771742	0.271516	0.573509	1.06928	0.539226	WT	0.329717	1.26405	0.493537	0.431363
N61	0.593834	0.308563	WT	0.467428	0.694843	0.37002	0.869791	1.45044	0.441138	0.37112	2.7377	0.561518	0.315483	0.467925	0.115086	0.236119	0.266241	0.949888	0.423002	0.727055
V62	0.652882	0.108373	0.777324	0.737107	ND	0.632021	0.336444	0.321978	0	1.11768	0.654564	0.922218	0.822621	0.654883	1.39749	0	2.21387	0.776938	1.5526	WT
T63	1.18229	0.187891	0.818384	0.164021	1.06787	1.27337	0	0.68737	0.155899	0.526098	1.01485	2.51029	1.64675	0.41181	2.63886	0.559477	WT	0.578611	0.21405	5.09354
W64	0.654399	0.808212	0.171648	0.250107	0.750359	1.75405	6.34403	0.919768	1.37885	1.30714	2.21472	1.15188	1.446	1.51935	0.649898	0.472765	2.87757	WT	2.21224	1.13987
F65	0	ND	6.52818	1.03029	0.315662	0.658595	ND	0	0.0857505	0.846064	0.549396	2.77273	0.065343	WT	0	0.649686	0.0564826	0	2.32463	0.526229
H66	0.622813	1.08432	0.838913	2.37765	3.26201	0.635366	0	1.92668	WT	0.111083	0.463982	0.845572	2.82756	0.365979	0.793602	0.8658	0.690037	1.11082	0.72795	3.33248
A67	WT	0.771742	1.33639	0.64616	0.822833	0	1.89252	2.27858	0.34675	1.86261	0.430744	1.62656	0.290447	0.116929	0.764915	0.401611	0.864926	0.740087	2.37558	2.72812
I68	0.688878	0.945026	0.740943	0.570671	0	0	0.0822836	0.750317	1.01104	WT	0.443721	1.10959	0.617159	1.06497	0	0.314512	1.07212	0.355465	0.553514	0.598218
H69	ND	0.924575	0.82404	1.19206	1.33299	1.14122	3.62222	0.165204	WT	0	0.72893	1.96449	0	0	0.795808	0.218523	2.34752	ND	1.16272	0
V70	1.11985	0.273163	5.00453	0.323935	ND	1.09233	0.963075	3.76945	1.9099	1.00479	0.571164	2.643	1.31844	0.0470191	10.4371	0	0.666948	0.332531	0	WT
S71	0.925689	0.640643	0.87877	0.300294	0.563298	ND	ND	1.30881	0.121181	0.433233	0	ND	2.25096	0.277708	1.24077	WT	0.570609	0.815254	1.06493	3.88789
G72	0.640879	0.845913	0.855795	1.22617	0.322986	0.555414	0.330054	WT	2.64493	0.993203	0	4.28745	0.386374	0.125164	1.50064	0.824435	1.31284	0.933093	0.653428	0.436462
T73	2.61929	2.02282	0.922755	0.935553	0.0644442	0.109711	ND	ND	0.217312	0.530823	0.0766088	1.61642	0.238034	1.24119	0.464916	0.825688	WT	1.15197	0.934493	0
N74	0.0920895	0.0440038	WT	0.983892	1.22962	0.797058	0.0182103	0.258331	0.72455	0.790695	0.753579	0.607764	0.424907	0.228365	0.136614	0.808934	0.341995	0.227862	0.921683	0
G75	1.35954	0.275744	1.25235	0.814468	0.641125	0.272842	1.41194	WT	0.980388	0.988854	0.883057	0.151476	1.58689	0.0304336	0.495448	0.38419	0.733116	0.0588485	0.419645	1.32533
T76	0.71614	0.31281	0.982104	ND	0.140247	0	2.11949	0.740694	ND	2.4215	0.497454	1.08	0.118621	2.10126	1.07101	0.413839	WT	0.653427	ND	0.333476
K77	2.31643	1.40962	0.576487	0.550123	0.257051	0.652712	0.494359	1.66639	3.15109	1.0431	2.2972	WT	0.747392	0.542806	0.422012	0.17597	1.18948	2.81416	2.91715	1.21896
R78	0.597317	WT	2.61265	3.52269	1.16183	1.06623	1.00042	0.763727	2.53266	0.942845	1.00166	0.457398	0.724644	1.00493	1.46842	0.865907	0.510337	1.55549	1.59153	0.336614
F79	1.62913	0.464726	0.631903	0.214903	0.677706	0.790962	1.08258	0.855939	1.10887	0.24423	0.657749	0.0746773	0.420932	WT	1.48389	0.340431	1.30686	0.432043	1.83339	0.280956
D80	0.219927	ND	1.52738	WT	0.981998	0.523974	1.0666	1.08958	2.33749	1.13307	1.3343	0.303092	1.82642	1.73415	1.11908	0.115233	0.762436	2.63124	0.521842	1.18253
N81	0.230129	0.227336	WT	0.373929	0.522636	1.22261	0.606372	0.937866	0.45517	0.634212	1.05656	0.238583	1.14356	4.0796	0.494712	0.465393	0.584878	1.30101	0.680042	3.41047
P82	0.12771	0.206075	0.345033	0	0	0.624321	0.983063	1.77732	0.265714	1.64708	0.392745	0.862009	1.00875	1.56841	WT	0.979629	0.479676	0.146712	1.04104	1.03797
V83	1.26588	3.70671	0.203822	0.295574	ND	1.06224	0.329532	0.474582	1.26718	1.11932	0.546094	2.95174	1.04303	0.0472694	0.312839	0.422389	1.94247	0.179207	0.333248	WT
L84	0.581861	0.619966	1.62335	0.0434967	ND	0.572361	0	0	3.04371	2.05195	WT	0.040017	0.383029	0.111945	0.938897	0.181766	0	2.38723	0.920709	1.75895
P85	0.926358	0.290765	2.84274	0.718734	0.263614	4.73491	1.60993	2.81616	0.698488	0.626132	0.334878	0.888659	1.01871	0.891948	WT	0.851616	0.513343	0	1.52234	0
F86	0.859422	0	0.100984	0.0673227	0.140947	0.0270386	0.274132	1.41592	3.88259	0.676597	1.01829	2.01969	0.557853	WT	0.5511	0.393948	0.451769	0.033159	0.34114	0.239419
N87	0.576955	0.419277	WT	0.723612	1.27302	0.481754	1.63266	0.734404	0.239828	0.530499	2.0075	0.252259	1.0147	0.885858	0.511964	0.360982	0.299885	0.864794	0.433091	0.837992
D88	0.34538	0.201969	0.802756	WT	0.367929	1.18419	0.762103	0.832292	1.55468	0	0.786291	0.229827	ND	1.18749	1.25479	1.66063	1.29378	0.0647083	0.39783	0.398815
G89	0.649222	0.193568	0.473771	0.614859	0.358161	0.0249624	0.213035	WT	0.996653	2.24963	0.614923	0.926566	1.88815	2.07393	0	0.608857	0.286886	1.14508	1.77238	0.481897
V90	0.608395	0.672341	1.59561	1.66796	ND	0.11384	0.503384	1.58569	4.22462	0.918283	0.808321	0.196805	1.15193	1.5606	1.13764	0.116929	0.131792	0.193617	0.532463	WT
Y91	2.21448	0	0.262092	0.91171	0.597707	0.750317	1.20754	3.68226	0.897496	0.379573	0.0674485	1.22551	0.32521	0.343076	1.47592	0.354792	0.434039	0	WT	0.748081
F92	0	0	0	0.908857	0.263979	0.185138	0	0.595084	0	0.44982	0.590849	0.0793448	0.330125	WT	0.164567	0.473685	0.0258332	0.542329	1.22519	0.415009
A93	WT	0.762566	0	0.377886	1.04403	0	1.38154	0.88588	ND	1.11083	0.36272	0	1.14913	1.53816	0.819723	0.266826	0.879256	1.12984	0.276137	0.801675
S94	0.674466	0.103492	0.421653	1.41642	1.91778	1.42474	0.407304	2.68361	1.3106	1.02638	0.793768	1.69889	1.48387	0.944482	1.1631	WT	3.55167	1.21807	0.678353	0.191404
T95	1.54865	0.51269	0.804023	3.18059	0.766089	0.69269	0.360275	0.947771	1.93109	0.944856	0.814604	1.90656	6.76466	2.36581	0.315294	0.968358	WT	0.35309	0.388724	1.25093
E96	0.20684	0	0	0.860036	1.75665	2.13268	WT	0.772848	2.77706	1.936	0	0.820926	0.170815	0.623455	0.441365	0	1.02501	0.239229	0.816413	0.595348
K97	0.203712	1.39859	0.592155	1.25651	0.370275	0.444383	0.683881	0.250107	0	0.769189	0.267722	WT	1.47608	0.454429	1.64585	0.345375	0.349884	0.600886	0.568329	3.98175
S98	0.654323	0.379379	1.69657	0.0906798	0.40934	0.428193	0.435076	ND	0.529637	0.546822	3.74182	0.736282	0.959146	1.205	1.14557	WT	0.648441	0.286456	0.792807	23.6899
N99	1.23999	2.06839	WT	2.11381	2.30859	0	0.26813	1.24317	0.510489	0.406436	2.5539	2.65611	0.607252	0.0499247	0.533526	0.897827	0.64187	1.90856	1.0305	0.257871
I100	1.18655	0.473737	0.766171	0.112489	1.9819	0.0458073	0.854148	0.835973	3.40293	WT	1.1502	0.0347134	1.0122	0.710914	0	0.630874	0.989456	2.36356	0.740256	0.432631
I101	0.809939	0.281222	0.431621	1.18134	0.0673232	0.166738	0	0.57382	0	WT	0.430317	0.302428	0.311356	0.374575	3.01723	0.305736	0.8498	0	0	1.76041
R102	1.54297	WT	0.215818	ND	0.250107	0	0.710321	0.776258	0.46114	0.536671	0.443665	1.12106	1.09338	1.7492	0.368118	0.87177	4.36839	0.18758	0.196805	14.8396
G103	0.536541	0.258909	1.04264	0.783076	0.464183	0.518381	2.52927	WT	0.975859	0.0822836	ND	0.36272	0.139594	2.49108	0.0888663	0.86496	0.458073	0	0	0.231997
W104	2.33297	0.98552	0.101732	0.145682	0.274762	1.45338	1.55461	0.591772	2.73937	0.383043	0.656452	0.165018	0.0558206	0.944038	0.272843	0.155902	1.88316	WT	0.153807	1.31461
I105	0.370276	1.10667	0.610706	0.480357	0.600254	0	0.300223	0	0.28153	WT	0.155061	0.366458	0.254406	1.40978	0.259192	0.157101	0.533346	0	0.76503	0.878213
F106	2.05784	3.09684	0.469794	1.4811	0.553229	4.33516	0.82559	1.07794	0.608367	0.696096	0.982034	0.0292323	0.641782	WT	0.113931	0.646508	0.980508	0.239062	0.352189	0.559716
G107	0.648316	0.175738	2.1539	0.739163	0.401876	0.410998	0.29622	WT	1.73942	0	0.555414	1.5869	0.854484	0	0.977526	0.287544	0	0.164567	0	0.413279
T108	0.340016	0.51683	0.576153	1.11971	2.07017	0.0987403	2.71013	0.401963	0.498773	0.927252	0.0854484	0.41918	0.0297156	4.5399	1.73447	0.488475	WT	0.422039	1.25354	0.740573
T109	0.402773	0.218679	0.106044	ND	0	0.385273	0.0476394	0.882125	ND	0.950619	0.130686	0.838953	0.179972	0.615646	2.49185	0.678469	WT	1.16636	ND	0.381115
L110	0.0357295	0.463178	2.17948	1.98828	ND	0.609403	0.0373386	0.54704	2.34474	1.11083	WT	0.866447	1.94085	0.111083	0.545938	0.349848	0.265273	0.881416	0.02267	1.30644
D111	0.597612	2.61147	0.582807	WT	0	0.189885	0.256574	0.683312	0.145561	0.0176322	4.27682	0.749474	0	4.30496	3.85878	0.122236	0.924592	0.327786	0.286056	0.609595
S112	3.19715	1.04948	1.35106	0.996962	0.406884	ND	0.386374	1.0724	3.48868	0.263373	0.127681	3.98458	0.51269	0.360113	0	WT	1.28096	0.134646	1.80827	0.238034
K113	2.3639	1.13117	0.814727	1.65138	0.143332	0.406504	1.1788	2.90106	0.333247	0.96607	1.40181	WT	1.14192	4.3542	0.0383043	0.982817	0.415231	7.22036	1.19491	0.295281
T114	0.743841	0.64035	0.0376553	ND	0	2.22166	0	ND	ND	0.79182	0.0569655	0.330593	0	0.355466	0.0885629	0.707281	WT	0	ND	0
Q115	0.739442	2.35305	0.59843	0	1.09063	WT	0.167997	0.944224	1.22743	1.07043	1.44738	1.91722	0.197481	0	1.14638	0	0.566939	1.58609	0.277708	0.100984
S116	0.202658	0.0676978	0.561408	0.204335	0.351707	2.12505	1.54201	0.134646	0	0.425274	0.488269	0.304108	0.0674442	0.661025	0.864957	WT	0.533935	2.62141	0.331856	2.02231
L117	0.0588484	0.508791	0.987402	0.317378	ND	0.472606	0.130685	1.54705	0	1.66951	WT	2.33663	0.75215	0.0358332	0.943875	0.0646098	0	1.7908	1.32354	1.99661
L118	0.213034	2.49821	0.719894	0.31734	ND	0.443487	1.59845	0.871342	2.95525	0.1637	WT	0.25663	1.13099	2.72156	1.05515	0.19483	2.32744	0.926383	0.824417	0.535858
I119	0.566426	0.0779527	0.6445	0.10681	0.965887	0.723297	1.78317	0.962969	0.848551	WT	0.227709	0.151377	0.151809	0.273024	1.23544	0.348496	0.646817	1.30055	0.0155507	0.676612
V120	0.812556	0.904715	0.362396	2.20878	ND	0.912856	0.443319	1.12762	1.25721	1.57199	0.889545	0.609549	1.00834	1.30184	0.0472691	0.514307	0.587251	0.553676	2.11162	WT
N121	0.240101	1.55286	WT	1.25212	1.03368	0.719063	0.490003	0	1.08759	0.627981	0.703535	0.753093	0.270081	0.908985	0.118173	0.509677	0.828099	0.410491	0.454375	1.70781
N122	0.500538	0.823903	WT	0.315152	0	0.500214	0.198084	0.0308564	1.23939	0.774519	1.71837	0.441818	0.707712	0	0.163029	0.728717	0.374173	0.784112	0.697719	0.51462
A123	WT	0.662259	2.31832	0.617771	0.873713	0.108373	0.580454	1.33341	0.403937	0.428742	0.161359	0	1.30152	0.890699	0.667302	0.371288	0.714854	1.59657	1.72016	0.996474
T124	0.415496	1.73473	0.790806	1.62456	0.281619	0.444474	0.195735	0	0.436098	0.550037	0.520928	0.865134	1.2157	0.163706	1.44262	0.647866	WT	0.050492	0.756889	1.82303
N125	2.5376	0.157743	WT	1.05357	0.437741	0.786971	0.358331	0.178515	0.605316	0.660523	2.73939	0.925158	0	0.81043	0	0.431368	0.689324	2.18274	0.731591	1.2262
V126	1.13372	0.545685	0.519556	0.21317	ND	2.32263	0.504445	1.40783	0.517923	0.346438	0.685024	0.426783	0.871123	0.703925	0	1.10705	3.13042	0.54742	0.564745	WT
V127	1.28089	5.8302	11.7219	1.87819	0.159306	0.179165	0.282472	0.464315	3.05026	0.868565	0.737557	1.05992	1.03242	0.955504	0	0.961773	1.13497	0.759376	2.97059	WT
I128	1.03076	0.644228	0.641221	1.0184	0.364715	0.473387	2.60621	1.61353	0.565697	WT	0.325468	0.761517	0.726495	1.00069	0.285835	0.27427	0.967735	0.158637	0.889262	0.711035
K129	0.975146	0.925439	1.04545	0.0929518	1.61574	1.66944	0.303913	1.59611	0.878933	0.612787	0.616535	WT	0.549096	1.36351	1.07909	0.305796	0.492474	0.353111	0.445494	0.291707
V130	0.63313	1.49459	0.634758	0.377681	ND	0.370276	0.407115	0.900131	1.06968	1.27162	1.06915	0.928164	0.899444	1.77783	0.0265599	0.721345	0.137139	0.335309	0.855681	WT
C131	0.308456	0.625197	0	0.0474712	WT	7.83655	0	0.43432	0	0.0838359	0.315923	0.269345	ND	0.291597	0.101172	0.580367	3.47562	0.481635	1.02577	1.11083
E132	0.457253	0.233858	0.450234	0.40796	0.370276	0.594022	WT	0.445121	2.16474	0.521685	0.834519	1.12858	0.566224	2.08023	1.47614	0	0.0857505	1.96899	1.60246	0.712181
F133	0.59421	0.857202	0.885441	0.0277707	0.16961	0	0	1.59429	0.0600256	0.307868	0.479046	0	5.74375	WT	0.0822836	1.04138	0.0666952	0.214377	0.462075	0.468544
Q134	1.71981	0.884972	0.272842	0	1.1564	WT	0.685221	0.612364	0.340895	0.676905	0.426137	0.934221	0.707957	0.265272	0.349881	0.620383	0.990607	0.097655	0.0896828	1.25435
F135	1.13769	0.216644	0.0694271	0.640856	0.723942	1.24151	5.25119	0.215994	0.584647	0.630096	0.509272	0.555792	0	WT	0.216218	0.658564	3.09868	0.488274	0.612308	0.461498
C136	1.83647	0.590698	0.100984	0.902893	WT	0.338397	0.0831631	0.521752	3.23864	0.918451	0.092569	0.518375	ND	0.707327	0.116929	0.230157	1.84822	0.386964	1.04551	0.590221
N137	0.569127	0.753613	WT	1.05208	1.04926	2.18461	0.871256	1.81788	0.435268	0.968983	1.19674	0.654642	0.61186	0.703998	0.996938	0.567893	0.684438	0.55342	1.17704	1.76112
D138	0.555659	0	1.03234	WT	1.06684	0.192552	0.878482	0.567481	1.2008	ND	0.785832	0.173407	ND	2.86936	2.12417	0.868469	1.38209	0.584645	1.11218	0.828788
P139	0.797422	0.880387	11.5853	0.398852	0.780476	0.527593	0	0.0584647	0.389125	0.180623	0.983241	0.277707	0	0.0476394	WT	0.664989	0.573692	0	0.126984	0.187013
F140	0	0.138854	0.83312	0	0.221324	0.0617128	0	0.138854	3.93061	0.807428	0.885028	ND	0	WT	0.324461	0.667595	0.250107	ND	0.630488	0.905994
L141	0.926621	0.888352	0	0	ND	0.519197	0	2.46218	0.398298	0.477475	WT	1.85078	1.84321	0	1.3375	0.329641	1.09137	2.4191	1.05092	1.37705
G142	0.843293	0.484778	ND	1.90723	0.451326	ND	1.71771	WT	0	0	0.864324	1.21181	0.157962	1.11083	1.87986	0.863491	0	ND	0.470228	0.741093
V143	1.09621	0.0600448	0	0.201969	ND	0	0.768538	1.90313	ND	3.86843	1.24229	0.540864	1.18233	0.092569	1.02717	0	ND	3.72707	0	WT
Y144	2.84685	0	0.558975	0.330217	0.503216	3.72731	0.804945	0	1.12402	1.03663	0.074055	0	0.0925689	1.05362	0	0.756575	0.276714	0.435619	WT	0.197481
Y145	1.03711	0	0.836313	0.386954	0.40074	3.38538	0.461511	0.717398	1.09483	ND	1.38351	0	ND	0.855263	0.130686	0.46937	0.254306	1.16395	WT	2.17631
H146	1.75394	0.603656	1.11069	2.50376	1.11083	1.56818	0.925205	5.03995	WT	0.647252	0.797618	0.600254	0.105793	2.08604	0.349021	0	0.426045	3.58924	0.970085	ND
K147	ND	1.56465	0.658336	1.0473	0	0.0864594	1.18149	0.383043	1.11083	0.0244138	0	WT	1.01942	0.525446	0.382429	0.103815	0.911353	0.219724	0.857507	1.49413
N148	6.22793	0	WT	0.970069	0	0	1.46392	3.99896	0.312283	0.829857	0	1.04347	0.289396	1.10852	0	0.66511	0.574672	0.805778	0.924851	0.70618
N149	ND	0.860673	WT	1.19543	ND	3.23595	0.15869	0.370277	0.763992	0.827122	1.94496	0.752773	0.246851	ND	0.0584647	0.794858	0.544524	0	0.674409	ND
K150	0.24685	0.64293	1.1692	2.74401	0.789812	0.906149	1.42362	2.53954	0.724446	2.28013	2.77792	WT	0.858989	1.81772	1.07412	0.205827	1.9161	0.120051	3.61051	0
S151	0.46971	0.539177	0	0.807876	0.210646	0	0.370275	0.260518	0.500022	0	0.750322	0	0.882728	0.877339	0.692215	WT	0.677939	0.592441	0.40301	1.08373
W152	0	0.664228	0.957962	0.0753103	0.218041	0.188582	2.13265	0.921266	1.89334	2.38248	0.734818	1.02182	0.379491	2.77972	0.347219	0.256884	0	WT	0	0.396917
M153	1.19081	0.879322	0.0569654	1.0767	ND	0.962153	0.434421	0.261372	0.986818	0.790562	0.470718	0.564493	WT	1.99033	0	0.315419	0.848287	2.21336	2.79435	1.39952
E154	0.345255	0.72352	0.315691	0.723755	0.0396724	0.989698	WT	1.51749	2.17445	2.80472	1.13201	1.22079	0.961622	0.794479	0.21218	0.555414	0.824492	0.240209	0.867064	0.541039
S155	1.44467	0.366322	1.21459	1.12728	0.384327	ND	ND	2.3964	0.203942	0.871491	0.860352	0.714103	0.305593	0.533818	0.350787	WT	0.74277	0.14929	1.00693	0.982162
E156	0.395114	0.30184	0.705474	0.549696	0.694756	1.16703	WT	0.644989	3.31603	0.932198	2.30409	1.11344	1.53252	0.459286	1.1561	0.370277	0.215317	1.53631	1.37185	1.45508
F157	3.53214	0.778418	1.18664	0.635411	0.430695	1.55794	3.39813	0.261994	2.63561	0.534202	1.2091	0.644164	0.24429	WT	1.08587	0.631957	1.32301	0.799575	0.398087	0.553354
R158	2.04691	WT	2.86341	1.16376	1.40732	0.691483	0.347134	0.872897	1.98115	0	0.847321	3.55464	0.882125	5.87215	0.949872	0.898194	4.58577	1.42736	1.74504	0.238738
V159	0.932239	1.34639	0.101147	1.6478	ND	0.698289	0.279141	0.825748	0.500524	2.09432	0.603885	0.0562738	1.53765	0.492469	1.64674	1.08816	5.32202	0.167221	0.954371	WT
Y160	0.0846343	0.333474	0.471742	0.246425	0.422878	0.278456	0.271082	0	1.06478	0.375159	1.40921	0.28799	ND	1.39095	2.04084	0.877437	0	4.107	WT	1.71385
S161	0.373879	3.85153	1.34181	0.144237	0.316953	0.357655	2.62706	0.216986	0.0827207	0.558189	2.50457	1.31618	0.947722	0.698195	0.796366	WT	0.550851	0.635344	0.264918	1.73708
S162	0.909667	1.56201	0.0822836	1.03184	0.143332	1.39899	1.20354	3.25841	0	2.22166	0.495008	0.971184	0	1.02261	1.16972	WT	0.672947	0.0231423	0.897508	1.30526
A163	WT	0.366923	0.506777	0.514696	0.500153	0.713665	1.50409	0.344525	0.31738	2.51294	2.64799	2.81133	0.592441	1.32252	0.53836	0.510458	1.16622	1.03677	0.148109	1.32782
N164	1.15824	0.464834	WT	0.444333	1.79883	0.219242	1.98494	0.307822	0.527898	1.33334	0	0.855783	0.388862	0.86148	0.337377	1.11087	0.943352	2.43123	0.482418	0.451288
N165	1.03142	0.506506	WT	0.872421	0.110191	0.18441	0.0888661	1.10271	0.502627	0.765924	0.345793	0.364744	0.100192	0.448429	0.685802	1.03225	0.342639	1.14562	0.60232	0.0589819
C166	0.481282	0.778281	0.931284	0.130685	WT	0.555414	ND	0.63081	5.01929	0.22174	0	0	ND	0.393272	0.403156	0.572531	0.545685	0.405215	0.674306	0
T167	0.618602	2.27523	1.08252	ND	0.066318	1.04663	0.462487	0.345074	ND	1.76794	2.03876	4.56757	0.436714	0.177569	0.324828	0.770064	WT	1.45262	ND	1.14318
F168	2.79551	0.558674	0.0561481	0.380614	0.497168	0.893416	0.479181	0	1.13104	0.819898	0.654032	0.521812	0.989587	WT	0.245247	0.361771	0.46534	1.95992	0.615692	0.757652
E169	0.308219	1.04068	1.93044	0.515363	0.692472	0.577301	WT	0.667533	1.40361	0.73788	1.34749	0.985061	1.7954	0.944828	0.309069	1.50064	2.22515	0.38516	1.52569	0.75169
Y170	0.787219	2.88192	1.99543	0.251194	0.981567	0.555947	0.50348	0.759539	0.710266	0.425847	0.716837	1.70042	0.811805	1.13546	2.90557	0.368908	0.277847	2.63072	WT	0.446434
V171	1.38584	0.176882	0	0.460431	ND	0.604259	0.341779	0.663787	1.53419	0.85651	0.906418	0.865034	0.923751	0.581191	0.300128	1.4793	2.77602	0.287938	2.14733	WT
S172	0.568918	0.466866	2.63368	1.0691	0.191343	0.756154	2.81554	2.40863	0.254565	0.456659	0.48557	0.142413	0.535111	1.16407	0.630953	WT	1.40306	0.929965	0.766302	1.69047
Q173	0.578191	0.744497	0.634752	3.33361	1.04979	WT	1.60294	0.603487	0.479166	0.703548	0.545297	0.997416	1.18262	1.89143	0.990923	0	0.0634758	0.687653	1.41287	0.465867
P174	1.54753	0.551152	0.383119	0.0701575	0.714588	0.331971	0.98389	0	0.535255	0.332811	0.455105	0.604432	0.683834	0.167472	WT	1.08944	0.494796	0.97053	0.763074	0.655297
F175	2.4793	1.54905	0.209558	0.278469	0.261535	1.65117	0	0.108904	0.439268	0.807002	0.759521	0.555458	1.10407	WT	1.08875	0.833198	0.12516	0.116929	0.753402	0.742944
L176	0.0838357	1.04583	0.8185	0.253904	ND	1.00271	0	ND	2.16885	0	WT	0.141057	1.48998	0.586852	1.48142	1.04459	0.525706	1.32132	0.200084	0.786284
M177	ND	0.765299	0.17094	2.65516	ND	0.723329	0.0854484	1.10573	ND	1.13188	0.774445	0.662811	WT	0.250107	10.1244	0.8579	1.06225	0.105793	1.6326	1.31409
D178	0.629989	0	1.41186	WT	0.40276	0.265273	0.55237	1.0058	0.464327	0.180044	1.17412	ND	ND	0.127681	0	0.405371	1.89334	ND	0.306505	1.25082
L179	0.583248	1.09578	2.14587	0.655501	ND	3.08466	2.49603	0	0.919658	3.37915	WT	1.12447	0.742364	1.77945	1.34474	0.870176	1.74395	0.750322	2.17994	0
E180	1.07122	1.16814	0.403937	0.620917	2.46891	1.37317	WT	1.22164	1.48201	3.57723	1.62926	1.88818	0.840751	0.672932	1.77732	0	1.06241	0	1.29039	0.877093
G181	0.82977	0.480676	1.64871	1.43939	0.784843	0.375159	0.400169	WT	0	1.11778	0.269292	1.72872	0.740551	1.37896	0	1.00296	3.32804	0	0.302658	0.654423
K182	1.37803	0.957512	0.679866	0.164567	0.202789	0.512714	1.30827	2.41465	1.33299	0.966685	1.47089	WT	1.0276	0.482218	0.991911	1.38325	1.16658	0	0.127669	1.75456
Q183	0.630868	0.694786	0	18.4064	0	WT	2.47718	2.93408	0.536776	0.201969	0.560544	1.33687	1.06066	1.11745	0.992728	0.116929	0.9348	0.29666	2.58561	0.482555
G184	0.978052	1.4202	0.800451	1.02648	0.565619	1.13989	0.393221	WT	1.00042	8.70113	0	6.95823	0.462289	0.750322	0.385087	0.875231	ND	0	1.03148	1.2627
N185	0.326745	0.290008	WT	1.04639	0.335866	1.18548	0.795677	1.49576	0.873198	0.684393	1.07613	0.744609	0.34629	1.24501	3.68854	0.773211	1.16548	1.6953	0.608715	1.74034
F186	0.306832	1.96441	0.90814	1.47974	0.468312	0.255375	5.24233	0.316806	0.432037	1.04231	0.974413	1.32844	0.971977	WT	2.62175	0.798427	1.70947	3.14487	0.598458	0.369097
K187	0.387291	1.66993	1.28766	0.856644	1.11128	1.2844	1.07408	2.75099	0.322434	0.435193	1.84342	WT	0.739469	1.88271	4.81565	0.787764	0.460407	1.59318	1.70542	0.814155
N188	0.888663	0	WT	0.62537	0.72861	0.288918	0.268672	1.49821	0.84659	0.7118	1.42619	0.550394	0.37019	0.950133	0.31738	0.417639	0.472467	1.78973	0.31498	0.164567
L189	0	0.371464	0	0	ND	0.692407	0	0.350787	0.0341793	1.11228	WT	0.777522	0.568133	0	1.62277	1.1145	0	0	0	0.272976
R190	11.1083	WT	0	0	0.0304337	2.7913	0.553469	1.05099	0	0.438081	0	1.19335	0.727373	0.138854	0	0.939054	0.403765	1.34248	1.60024	0.503037
E191	0.658602	0.519485	0.844162	1.69173	0	0.667881	WT	0.5427	0	1.28172	0	0.605741	0	0	1.11083	ND	1.94497	0	0.253605	0.5473
F192	0.533197	0.0888663	0	0	0.161557	0	0.241484	0	0	0.813525	0.638689	1.10573	0	WT	0.222166	1.18699	0	0.29622	0.484688	0.549574
V193	0.571103	0.299067	ND	0	ND	0	0.466968	0.771096	0	0.907073	0.360268	0	1.16283	0.263091	2.62041	0.222165	0	0.354926	0	WT
F194	0	0	0.386374	1.41808	0.109156	1.02645	0.0535944	0	0	0.55356	0.533263	0.999745	0.672341	WT	0.444632	0.434028	0	13.5057	0.371677	0.43055
K195	0.375159	0.632631	0.467938	2.54906	3.09011	0.266869	0.499566	0.55541	0.196029	1.11263	0.0469771	WT	0.633807	4.52054	1.17038	0.303867	1.14351	2.87565	0.152289	0.673228
N196	0.664417	0.912162	WT	0.457981	0.222166	0.0472694	0.0447951	2.52379	1.68855	0.792886	0.877387	0.698971	0.130686	0.105793	0.142186	0.489092	0.55989	0.544079	1.0128	0
I197	1.23425	0.516663	0.899919	1.28025	0.0769558	0	0.50913	ND	0.100984	WT	0.719687	6.00255	1.08833	0.351043	0	0.761117	1.10451	1.46383	3.58638	1.11013
D198	0.584226	0	0.771781	WT	0	3.83921	0.658302	0.643707	1.39135	ND	0.169038	0	ND	0.113931	ND	0.123425	2.39255	0.272834	0.0818475	1.38199
G199	0.531953	1.69991	0.130685	0.457026	1.50361	ND	ND	WT	0	3.27787	0	0	0	0	0	0.720672	0.321565	0	0	0.551798
Y200	ND	0	1.41238	0.197006	0.642639	0	0	ND	1.10948	3.19226	0.188878	5.07806	0	0.505494	ND	1.56995	0	1.84658	WT	0
F201	0	0	0.44433	0.0980139	0.133231	0	0	0.026767	1.12548	0.593253	0.765864	0.814578	1.13665	WT	0	0.941141	0.794456	ND	0.383586	0.315583
K202	0	0.894326	0.381064	0.710013	0	0.209513	0.669088	0.406931	1.01798	0.780841	0.513192	WT	0.717239	0.0545686	0	0.146027	0.753996	0	0.80741	0
I203	0.510979	0.671663	0.770922	0.0462846	0.272843	0.410522	0.348986	0.34832	0.16722	WT	0.332356	1.60937	1.05384	1.21584	0.74055	0.18753	0.614377	0.370276	0.390689	0.849582
Y204	0.752821	0.465052	0.583913	0.292883	0.534472	0.377262	1.09922	0.578502	1.18702	1.19938	0	0.440727	0.777398	0.746528	1.69891	0.737751	1.40314	1.01829	WT	1.3285
S205	0.412713	1.08438	0.60926	1.04381	1.43228	0.341793	2.05443	1.46904	0.474901	0.601234	0.209791	0.40554	0.580324	3.06981	0.955327	WT	0.408168	3.0769	1.23622	1.17144
K206	0.823812	0.821234	1.63735	0	0.333476	1.18053	0.75007	1.65565	5.30643	0.0618817	0.171405	WT	1.33455	0.115411	0.385258	1.16708	0.405552	2.52274	0.292394	3.47458
H207	0.417734	1.22182	0.628878	1.46899	0.582729	1.10067	0.764077	0.559187	WT	0.1141	0.77416	0.537808	0.065962	0.699998	0.437925	1.48133	0.16223	1.24373	1.19389	0.170897
T208	0.632221	0.495398	0.681662	0.996518	0.406864	0	1.13122	0.125569	0.340451	0.600787	0.275891	0.667485	0.219394	0.0639749	0.652357	0.526713	WT	0.238034	0.135874	14.2681
P209	0.751613	0.952853	0.488156	0.805892	1.27582	1.01415	0.811795	0.370275	1.00682	0.0454739	0.899696	0.575145	2.54985	0.588085	WT	1.25872	0.771502	3.44457	0.668579	1.50963
I210	0.188527	0.143011	0.631572	0.596613	2.02876	1.93507	0.0403937	0.111083	1.10124	WT	0.466126	3.86289	0.522908	1.75168	0.180573	0.700529	1.04801	1.14072	0.50837	0.885468
N211	0.320882	0.281235	WT	0.593129	0.584647	0.58077	0.399523	0.420035	0.882814	0.514265	0.962585	1.28047	0.897835	0.0701452	0.602849	0.519868	0.944215	0.915971	0.405424	0.300236
L212	0.524557	0.377845	1.92399	1.89412	ND	0.763305	0.257603	1.04251	2.74955	2.15333	WT	2.01463	0.637748	0.155343	0.986125	0.696655	0.764145	0.587641	0.367853	0.251856
V213	1.04788	0.464795	2.42139	2.21686	ND	1.20475	0.738449	1.1696	1.85719	1.81014	0.850931	1.02474	0.968584	1.22078	1.76583	0.849036	1.46036	1.15309	1.82147	WT
R214	0.890019	WT	1.56764	2.0712	1.08866	0.371144	0	1.7008	1.0545	0.822133	0.641885	0.40442	1.84472	0.487078	0.82863	0.509505	1.15467	0.0352644	1.07004	0.263959
D215	1.43658	0.577128	0.94716	WT	0.792884	0.401833	0.581351	1.19491	0.583637	0.725274	0.556066	0.41918	1.14655	0.0108373	1.07721	0.541009	1.56908	0.328948	0.301898	0.47508
L216	0.272843	0.515365	0.76119	0	ND	0.437804	1.28177	0.699972	1.59277	1.19249	WT	0.0943798	0.795227	0.0753103	1.10574	0.581741	0.73613	0	0	0.964731
P217	0.584652	0.207747	ND	3.456	0.954477	0.652194	0	0	0.527417	0.526182	1.52532	1.53555	0	1.77321	WT	1.10053	0.343005	0	0.497958	0.370277
Q218	1.22491	1.13762	3.05408	0.148109	0.25873	WT	0.654421	0.889034	0.758464	0.503021	0.508736	0.78118	0.877714	0.797919	1.04303	0.322716	0.766205	0.399601	0.100984	0.601996
G219	0.759029	0.768571	1.91955	1.01583	0.479334	1.12424	1.41039	WT	0.160783	0.213034	0.238799	0.48046	1.06212	1.86774	0.918537	0.912847	1.30277	0.420179	1.89277	1.05778
F220	0	0	0.0694271	0.461734	0.255343	1.33299	0.300128	0	0.138853	0.663745	0.596977	0.123425	0.220636	WT	0.307822	0.471559	0.28137	0.561796	0.299406	0.299684
S221	1.80737	0.500212	2.22166	2.16992	0.111128	0	2.50125	0	3.30141	0.120051	0.722378	0.682107	1.02343	1.10462	1.02103	WT	0.620079	9.66895	0.386904	ND
A222	WT	0.769072	0.0462844	0.409574	0.960803	0.284093	2.31218	0.565669	0.756654	0.160042	1.33338	0.142284	0.409819	1.3829	0.667974	0.512162	0.768218	0.840753	2.62302	1.2986
L223	1.00042	0.792597	0.465346	0.198954	ND	0.400472	0.0822836	0.146161	0.894369	2.57888	WT	0.0194882	0.338165	0.236734	0.999038	0.73264	0.114524	0.637919	0.0291386	0.943913
E224	0.98049	0.577919	2.63648	2.09091	0.0584645	0.382684	WT	0.718379	3.75159	1.0808	0.980697	0.775933	0.0528965	0.132343	2.4056	ND	0.92569	0.113931	0.794322	0.419669
P225	1.14414	0.0423076	0.401787	0.38812	0.700675	1.32257	0.760442	0.217727	1.64049	1.05236	1.10125	0	0.681306	0.547882	WT	0.883319	0.456553	0.170896	1.638	0.207653
L226	1.11664	0.845441	1.15226	0.727762	ND	0.713794	0.370277	0.12694	0.565027	1.05479	WT	0.380893	0.70141	1.09863	1.00821	0.270613	1.04926	1.07816	0	0.621903
V227	1.01638	2.55141	0.485089	0.123699	ND	0.745246	0.67921	0.787745	0.506704	0.516366	1.32033	0.694394	1.19523	0.637774	0.30348	0.922861	0.528965	0.478901	1.16187	WT
D228	0.296074	0	1.02895	WT	0.216482	0.265218	0.276497	0.712562	0.25227	0.853421	0.568721	0.0510724	ND	0.121735	0.0854484	2.77532	0.136278	0.476069	0.303698	2.08936
L229	0.924438	0.453425	0.107499	0	ND	0.440122	1.08632	0	0.463339	0.438073	WT	1.2713	0.520154	2.22165	0.848687	0.670556	0.126952	0.718769	0.820916	0.540555
P230	0.549444	1.82544	0.924356	1.79359	1.4301	1.07904	1.65651	0	0.593837	0.059431	0.821599	1.19347	1.50063	2.38034	WT	0.884477	0.492949	0.653426	0.375127	2.02788
I231	1.07909	0.80649	0.508383	0.0102854	0.761605	0.0925691	0.45077	3.40394	0.970982	WT	0.820482	0.0803008	2.07334	0.89767	0.229826	0.443198	1.06	2.0446	0.0578122	0.755605
G232	0.597155	0.706319	4.50734	0.670289	0.409558	1.53264	1.1427	WT	0	0.286036	0.368638	3.09002	2.68949	0.340255	0.899612	0.821366	1.85833	0.0182103	0.757027	0.598015
I233	1.55847	0.26098	0.461851	0.368704	0.393128	0.378637	0	0.326849	0.0857507	WT	1.54899	1.7663	0.31906	0.567642	1.15594	0.341951	0.858202	0.930692	1.12511	0.492977
N234	0.166621	0.126435	WT	0.29875	0.825747	0	0.126952	0.326433	0.204991	0.619002	0	0.629487	0.188475	0.776679	0.0992161	0.413516	0.527271	0.54382	0.425892	0.639439
I235	0.911588	0.54529	0.966378	0.288998	1.2343	0.779528	0.640138	0	0.197082	WT	0.485218	1.9229	1.22574	0.474906	2.48696	0.241333	1.55105	1.7656	0.0755037	1.72236
T236	0.35056	0.671125	0.540865	1.24355	0	0	0.0215695	0	0.156641	1.00701	0	2.99263	0.24937	0.191522	0.814507	0.314458	WT	0.0535944	0.570064	0.253629
R237	1.01823	WT	2.85339	0.201064	0.977086	1.1852	0.496472	0.525793	0.585139	0.114913	0.82164	1.56605	0.280729	0.425413	0.582767	0.389333	0.373501	0.535158	1.06483	0.606994
F238	0.365204	0.901538	0.558843	0.05248	0.144555	0	0.38298	0	0.408784	0.327367	0.905474	2.33983	0.527062	WT	0.706176	0.551121	0	0.167242	0.530415	0.822654
Q239	0.111158	1.27922	1.54351	0	0.419223	WT	0.188124	0	0.408291	0.90806	0.668563	0.738173	1.54303	7.20343	0.349245	0.500212	1.47001	0.140315	0	18.3371
T240	0.587144	2.23593	1.14277	ND	0.436277	0.444331	0	0	ND	1.22506	0.222165	0.368524	0.740548	1.25518	0.374748	0.517964	WT	0.788326	ND	0.579561
L241	0.33477	0.493356	0.345762	0.193741	ND	0.548034	0.106497	0.55956	0.275177	1.417	WT	0.0683858	0.28425	0.183427	1.10862	0.232423	0.247665	0.406108	0.515467	1.53198
L242	0.0838357	0.806675	1.36069	0.291271	ND	0.626645	0.242129	1.44295	0.917465	2.01739	WT	0.365365	0.800123	1.24287	2.51908	0.292932	2.08768	0.331306	0.707334	0.552722
A243	WT	1.24631	0.306439	0.387494	0.22849	1.19321	0.769703	0.811725	0.168965	0.105308	1.51495	0.485486	0.707622	0.568531	0.705547	0.929609	1.12785	0	0.118734	1.80317
L244	0	0.552437	0.638407	0.416562	ND	0.489149	0.62492	1.00814	0.534339	2.25433	WT	1.84039	0.872213	0.107499	1.0177	0.793841	0.158552	0.236355	0	0.597696
H245	0.071666	0.741252	1.57076	0.276216	0	0.988453	ND	5.12513	WT	0.984791	0.974719	0.922491	1.60356	0.667037	0.616989	1.9919	1.18824	1.4811	1.00184	0.180134
R246	1.04406	WT	1.10058	ND	0.484825	1.50064	1.2666	1.11879	1.43761	0.548313	0.840017	1.06213	2.67229	3.05516	1.44408	0.436803	2.36316	1.46228	0.628769	0.154749
S247	1.05087	0.602001	1.40876	0.216694	0.994075	ND	ND	1.02119	0.521744	0.753027	1.45756	0.672639	2.00624	1.61784	1.12057	WT	0.652983	1.16237	2.36345	0.138854
Y248	0.635483	0.707993	0.837896	0.775578	0.811244	0.764609	0.979186	0.97516	1.59634	0.331061	0.998821	1.36558	0.817159	0.719013	1.8267	0.444895	3.49841	1.29069	WT	1.41185
L249	0	0.514898	2.25645	0.139594	ND	0.639636	1.21697	1.23934	0.186481	0.650609	WT	1.54127	0.517303	1.5182	1.28102	1.92725	0.205041	1.1984	0.522742	0.597447
T250	1.32319	1.26853	2.20994	ND	1.39936	0.643129	0.880604	2.03818	ND	1.13087	2.37161	0.631988	1.00884	8.32075	0.41161	1.48004	WT	0.575305	ND	0.205075
P251	0.651508	1.9365	2.66267	0.307788	0.277706	1.0359	0	0.138853	0.463042	0.381643	1.69464	0.242362	1.09523	0.636035	WT	0.823335	0.991182	0.385273	0.891938	0.666496
G252	0.447245	0.706606	1.15055	1.07811	0.833921	0.818229	0.300128	WT	1.47766	0.412143	0.554278	1.23582	0.982652	0.493054	0.585576	1.01212	1.24221	0.317379	0.0388062	0.590114
D253	0.327124	0	1.31502	WT	0.854664	0.338854	1.70869	0.849593	0.532007	1.0633	0.808032	1.47889	2.19305	2.73366	1.53147	0.26383	0.711554	0.88866	1.39749	0.779731
S254	0.768845	1.03344	1.30026	0.848628	0.532743	ND	ND	1.11626	1.53399	0.7891	0.515407	0.899603	1.19064	0.59753	2.65498	WT	0.87465	1.44326	0.146104	2.88374
S255	0.803974	0.611024	0.218274	1.41021	1.41789	1.27965	0.562737	4.33742	0.25246	0.910274	1.46809	0.333248	2.51314	1.62981	0.763528	WT	0.410965	0.646817	0.432952	0.328936
S256	0.403739	0	0	1.11083	0.18758	1.10624	0.130685	0	2.85171	0	1.75046	2.09669	3.37504	1.09147	1.21492	WT	0.529932	ND	1.43954	ND
G257	0.245683	1.46126	2.22807	0.467029	0.868793	2.09378	0.881039	WT	0.662199	1.65694	0.0779528	0.904503	4.74273	0.145682	0.896331	7.44459	0.65404	0.0634758	0	0.509245
W258	0.256523	0.675617	0	1.38711	0.82814	0.916606	0.194882	0.813842	0.190428	0.050492	0.956972	4.55392	0.667663	0.092569	1.36422	0.794904	0.710145	WT	4.73308	0.666476
T259	3.64865	1.46439	1.3196	1.0989	0	3.4559	0.246851	1.83654	0	1.95498	1.48109	1.18717	1.08229	0.561925	0.643955	0.487727	WT	2.22165	3.14909	0.48083
A260	WT	0.14852	1.71998	0.734298	ND	0.130686	0.576812	0.737411	ND	0.298548	1.1599	0	0.921446	0.201969	0.560474	0.322041	1.00601	0	0.201969	0.968953
G261	1.30636	0.994039	1.03608	1.3055	0	0.789809	1.06209	WT	1.60444	0.584718	0.76565	0.590114	5.76093	0.852146	0.541985	1.49623	2.29738	0.0992155	0.0281222	0.71845
A262	WT	0.931489	0.444331	0.306141	ND	0.619083	0.434512	0.579063	ND	1.32949	0.934015	1.84733	3.2099	3.09278	0.469669	0.5042	0.987105	2.04916	1.44231	0.765967
A263	WT	0.950656	1.83526	1.48381	ND	0	0.852553	2.72036	ND	7.4511	3.36849	0.75888	0.0769558	1.13494	0.625122	1.10115	1.17444	0.325119	6.32315	1.13663
A264	WT	0.886103	1.92717	0.645594	0.22477	0.050492	0.468063	1.3092	0	0.757325	0.0472694	4.26835	1.43659	1.14313	0.930417	0.671726	1.24205	1.31708	1.1077	0.9126
Y265	0.396394	1.15537	0.790092	0.318619	0.754659	0	1.59959	1.29583	1.01851	0.269654	1.01043	0.387826	0.305685	1.14719	1.49226	0.173217	0.209263	1.20784	WT	0.213034
Y266	3.33248	0	0.450208	0.279958	1.3917	0.433494	0.405653	ND	1.06577	1.11083	1.43291	0	ND	0.96455	0	0.683265	0.555414	0.694265	WT	0.233982
V267	0.685359	0.0364206	0	0.121604	ND	0.071666	0.307787	0.799005	0	4.63462	0.677246	0.53437	0.620119	0.69634	3.40782	0.346301	0.253904	1.24913	0.652916	WT
G268	0.653451	0.779062	0.153217	0.949692	0.420765	2.70805	0.242427	WT	1.96586	0	0.194882	1.28527	0.740554	0.0368127	0	0.286113	1.95807	0	0.177397	0.410793
Y269	1.87986	0.492577	0.984026	0.407746	1.00747	0.315923	0.348078	1.77732	1.01723	0	0.258765	0.418783	ND	0.667061	0.48768	0.304356	0	ND	WT	0
L270	0.280403	0.612154	1.74752	0.184694	ND	0.480053	0.643997	0.164567	0.21043	0.0140611	WT	1.04847	0.394746	0.978732	1.18544	0.0931823	0.253902	0.547954	0.821914	0.371723
Q271	0.884628	0.813929	4.33418	0.594974	0.471856	WT	0.254945	0.146651	0.957444	3.55078	0.857057	0.919687	3.41984	0.909013	1.27822	0	0.40806	0.444333	0.395773	0.74475
P272	1.19449	0.567307	2.33281	3.65022	0.122568	0.126509	0	0.0617128	0.577478	2.24949	1.01515	0.366897	0	1.36548	WT	0.991718	0.398235	4.27699	2.15185	5.60694
R273	1.75807	WT	1.20925	1.66512	0.0776613	0.40281	2.00003	0.938218	0	0.764842	0.221655	1.02072	0.689891	0.920406	1.34622	0.417516	0.573464	0.611094	1.13397	0.031291
T274	0.770975	3.07823	0.236206	0.411655	0	0	0.164567	0	0	1.34303	0	0.486836	1.58891	0.042724	2.18824	0.594898	WT	0	0.355369	0
F275	0	1.27914	0	1.63813	0.253726	0	ND	0	0.139017	0.635758	0.813091	ND	0.0180623	WT	0	1.07968	7.00296	0	0.478425	0.507761
L276	ND	1.29214	0	1.16467	ND	0.70935	0.293424	0	0	0.605103	WT	0.531263	0.43294	0.888661	0.854525	0.568458	0	0.231479	0.47846	0.0939586
L277	2.46936	0.568538	0.166625	2.45312	ND	0.52916	0.877787	3.50148	0.755027	1.01561	WT	1.52967	1.00384	0.480359	1.19764	0.822471	0	0.555413	0.166625	0.0894413
K278	0	0.417266	0.739001	0.365588	0.481359	0.968347	0.512377	0.361662	0.522911	1.29048	0.524413	WT	0.726328	0.590081	0.231693	1.27366	0.540002	0	0.0784113	1.95025
Y279	1.05792	0	0.2865	0.187166	0.8173	0.0766089	0.571667	0.914237	0.677217	0.111082	1.24836	2.63016	1.27418	0.416096	1.7545	0.882191	0.259193	1.18905	WT	0.1721
N280	2.58518	0.385745	WT	0.752876	0	0.138205	2.30264	1.43386	0.524121	1.11332	0.0793449	0.263262	0.300231	1.02501	1.15526	0.651789	0.364697	0.359385	0.662539	0
E281	1.77988	0.333475	0.146887	0.355999	0.0822833	0.433011	WT	0.340351	0.233859	0.528445	0.232112	0.93422	0.790762	14.7333	0.0643955	1.17809	0.352508	0.629759	0.27646	1.67157
N282	0.168307	0.887613	WT	1.08483	0.517371	0.0535944	0.315127	0.668652	0.242952	1.07741	2.49342	0.662569	0.326816	0.138853	0.786071	0.915393	0.41383	0.634758	1.22734	0.163613
G283	0.441638	0.353635	0.602952	0.75314	0.679581	0.640538	1.85138	WT	0.655006	0.0513419	0	0.805219	1.81794	0.523974	0.188631	0.799013	0.294043	1.34194	0.0352644	0.643406
T284	0.986035	0.162606	1.24582	0.400727	0.678909	3.26803	2.56344	1.31396	1.46752	0.818927	1.71003	1.00225	0.811835	0.180667	0.201574	0.692223	WT	0	0.245769	1.26952
I285	2.07898	0.244865	0.839148	0.364897	0.420381	0.0880573	0.0142414	0.155622	0.308978	WT	0.537713	0.240715	0.296339	0.412794	1.06109	0.260336	1.09909	0.0663178	0.0551685	1.01371
T286	0.674255	0.544649	0.30003	ND	0.67285	0	1.10392	0.126952	ND	2.9183	0.516156	0.417036	0.0577053	0.366368	0.146269	0.510351	WT	1.64567	ND	4.73335
D287	0.567933	0.375159	0.820288	WT	0.970291	0.12407	1.43774	0.612053	0.475373	0.282222	0.0562444	5.42761	0.946372	0.648349	0.135674	1.98203	0.657836	1.82998	0.228536	0.315844
A288	WT	0.641801	0.787179	0.259529	0.86845	1.2202	0.808837	0.72654	1.8814	0.676063	0.293578	2.02902	0.300127	3.75781	1.54939	0.298114	1.00015	3.84846	0.594847	1.0348
V289	0.569313	0.690897	0.370275	0.899374	ND	0.736115	1.10229	0.580481	0.980212	0.452383	1.1161	0.302448	0.946381	2.67932	0.740551	0.750938	0.696339	3.47356	0.289598	WT
D290	0.252671	0	1.19392	WT	0.133914	0.816655	0.32112	0.395166	0.811634	0.283667	0.595154	0.832616	ND	1.42914	0.952494	0.252498	0.153395	0	0.845613	0.895049
C291	2.26486	0.476334	0.696505	1.08401	WT	0	0.0370277	0.256654	0.639932	0.350235	0	0.180467	ND	1.06542	0.681587	0.504823	0.678756	0.621032	0.722431	0
A292	WT	0.375934	0.645043	0.591365	0.133192	0.672856	0.0196607	1.04928	0.0535338	0.102535	1.04436	0.405838	0.471575	1.33692	0.41584	0.233851	0.721574	0	0.991875	0.707735
L293	0.875987	0.576565	1.77154	1.30055	ND	0.563703	0.422821	1.75968	0.442323	0.0249623	WT	0.568743	0.743516	0.300067	1.11638	0.296514	0.901116	0.597992	0.165764	0.275497
D294	0.329984	0.290003	0.844706	WT	1.28163	0.505395	0.451068	0.587955	0.270529	1.05562	0.429826	1.66409	ND	0.0824446	2.29187	0.502653	0.531755	4.57851	0.63974	0.988138
P295	0.651163	0.23125	0.0236346	0.136234	0.117697	0	0	0	0.785272	0.724452	0.509302	0.235235	0.0757381	1.57071	WT	0.760296	0.545299	2.53954	0.212642	0
L296	1.9157	0.604691	0.481622	1.4508	ND	0.684028	0.0869932	0.791875	0.191522	1.40569	WT	0.0170897	0.48404	0.670487	1.07621	1.04555	0.102901	0.743461	1.13779	0.0324328
S297	0.758872	0.971741	0	0.129166	0.864003	0	2.63902	0.238567	3.76086	0	0.300128	0	0	1.19666	0.908544	WT	0.339508	0	1.5653	0.761712
E298	0.299518	1.1693	4.30039	1.15548	2.74584	0.638571	WT	1.02918	5.71099	0.111082	0.180199	0.714563	0	0.386896	0.0427241	0	0.208281	1.30383	1.69421	0.736134
T299	0.99689	1.7115	1.28929	1.03051	0.933393	0.672696	0.14811	0.793757	2.43351	1.55104	1.27198	0.497569	2.00453	1.54566	0.563605	0.338129	WT	7.48346	0.509729	0.519654
K300	0.771931	0.626732	0.400814	1.1011	1.88899	0.258608	0.266671	1.12985	0.277708	0.544021	0.743006	WT	0.852628	0.217336	0.399299	0.302382	0.495855	0.98348	1.36103	0.499247
C301	0.896456	0.806401	0.415664	0.511488	WT	0.257251	0.048297	0.738494	0.0766087	1.45899	0.170897	0.469363	ND	2.79215	0.784115	0.496688	0.105793	0.187767	0.921014	0
T302	0.822283	0.1188	0.521284	ND	0	0	0	0	ND	0.958268	0.330246	0.709285	0.288546	0.650239	0.380466	0.81761	WT	0.20828	ND	0.063476
L303	1.73397	0.515724	1.36629	0.290037	2.67539	0.875129	0.277706	0	0.839423	0.548328	WT	1.31653	0	1.38605	1.06071	0.383271	0	2.14504	0	0.0562442
K304	0	0.713857	0.477115	0	2.72291	0.896336	0.314093	0	0.386374	0.850476	0	WT	0.459459	0.050492	0	0.37044	0.553107	1.24262	0.0714588	0.701006
S305	0.386977	0.410391	4.56982	0.620243	0.334117	0.666496	ND	1.14181	0.100042	0.851237	0.0906798	0.554852	1.50063	0	0.0838357	WT	2.82178	0	1.92081	1.48109
F306	0.598137	0.329776	1.0222	8.04886	0.192699	2.2098	0	0.0428754	0.628548	0.801523	1.05456	0.945864	0.876975	WT	0.507996	0.470369	0.485519	0.818362	0.407363	0.81723
T307	0.668513	1.08541	1.81701	0.686604	3.04661	1.89494	4.90266	0	0.138853	1.47302	1.50063	0.600256	1.80139	5.18385	0.472767	0.616094	WT	0.350787	0.622157	4.04476
V308	0.919424	0.185138	0	0	ND	0	0.540544	0.759813	1.4811	0.703054	0.482763	0	0.899408	0.0888661	0.136422	1.11083	0.277707	9.05749	0	WT
E309	0.552127	0.971416	0.100984	0.386464	0	0.331456	WT	1.26741	0	10.1561	0.29013	0.846856	0.328276	0.0300224	1.77843	ND	2.09692	0.462844	0	0.680103
K310	0.194542	0.799469	0.573838	0.100042	0	0.364932	0.39929	1.10558	0	0	0.0383045	WT	1.15214	0.0766089	0.0694265	0.0722489	0.322	0	0	0
G311	1.11685	0.168047	0.0411417	0.738026	0.481439	5.50233	0	WT	0.074055	0.182103	0.233858	0.0793444	0	0	0	0.990278	0.203191	0	0.278469	1.63313
I312	0.264482	0	0.728798	0.599123	0.250831	0.8185	0	0.598135	0	WT	0.332535	0.32399	0.0949423	0.861031	0	0.420698	0.638846	0.233858	0.111114	0.501361
Y313	0	0.0499247	0.394379	0.26778	0.592235	0	0.0666496	0.423172	1.13857	1.11083	0.0336614	0	ND	0.522344	0	0.20235	1.1332	3.33943	WT	0.899644
Q314	1.11937	0.921111	1.33299	0	7.09974	WT	1.03962	0	0.835419	0.95825	0.543864	0.328912	0.563836	0.701576	1.22062	0	0.26923	0.0822836	ND	0.546748
T315	0.625762	0.629047	1.46944	ND	0.142917	0	0.376553	ND	ND	1.03192	0	0.727281	7.06408	0	0.261864	0.328704	WT	ND	ND	2.301
S316	4.06133	1.58382	1.38134	1.10944	0.443215	ND	0	1.05076	4.02919	0.472511	1.17906	0.225511	0.511953	0.360923	0	WT	1.33484	0.716544	0.270389	1.40094
N317	0.116317	0.0439255	WT	0.415102	1.40187	0.211171	0.378413	0.12684	0.666413	0.812993	1.40744	0.562798	0.252503	0.149105	1.59525	0.272077	0.453252	0.397581	1.46326	0
F318	0.110337	0.450517	0.204471	0.919988	0.277569	2.26844	2.52381	0.573905	1.63776	0.349909	0.585965	1.81909	0.0858275	WT	2.47482	0.806945	0.177187	0	0.580019	0.453127
R319	0.0750322	WT	0.742038	0.315182	0.0116317	0.0658979	1.74129	1.15082	0	0.131879	0.681091	1.21613	0.53375	1.35982	0.206625	0.502404	0.828416	0.650675	0.211816	1.39093
V320	0.712656	0.201969	2.31706	3.3434	ND	0.0434966	0.395975	0.861811	0.640051	1.28723	0.828236	0.338236	0.791988	0.973309	0.157962	0.11805	0	1.98796	0.3535	WT
Q321	0.546765	0.977095	1.19419	0.509888	0.329385	WT	1.12759	0.753772	0.756602	0.118488	0.907989	2.13239	0.515369	0.686127	1.07394	0	0.981651	0.0427241	0.454775	1.85684
P322	0.712773	2.273	0.998951	0.477645	0.54479	0.507784	0.422066	0.165248	0.277773	0.450941	0.394432	0.399022	0.0746773	0.647028	WT	0.649455	0.266681	0.259169	1.79455	0.324978
T323	0.783219	1.32773	0.592664	0.4397	0.339055	0.778908	2.18637	0.871742	0.384782	1.02037	1.22341	1.00631	0.751502	1.22965	0.598865	0.764392	WT	0.882504	0.679997	1.12606
E324	0.673629	0.764706	0.549228	0.430794	0.184681	1.25034	WT	1.38689	2.0758	0.599417	1.05372	0.970806	0.495383	0.46132	3.70192	0	2.20685	0.535609	0.551551	0.996091
S325	0.42843	0.326569	0.509599	1.92314	0.15212	0.49668	0.412984	0.240101	1.86133	0.556453	0.777226	0.0965936	0.569539	0.787988	1.35356	WT	0.40276	0.456787	1.26006	0.586782
I326	0	0.240706	0.560322	0.670218	0.25313	0.0203822	0.665597	0.0329811	0.0872135	WT	0.338347	0.23563	0.895789	0.346015	2.20084	0.0882253	1.16654	2.66599	1.44509	1.33399
V327	1.40781	3.37437	1.23965	1.64279	ND	2.41363	1.19202	0.540177	2.33352	1.38565	0.716149	0.454252	1.63425	0.669044	0.670686	2.16812	1.7881	2.22603	3.29794	WT
R328	0.416656	WT	1.60878	0.918905	0.950002	0.213379	0	0.339279	0.867487	1.36843	0.437278	1.02681	0.308308	0.457391	1.41867	0.214519	2.05504	0	0.385305	0.902546
F329	0.261915	0.484028	1.13894	0.647861	0.386482	0.222166	0.127846	1.96378	0.652115	0.964762	0.77656	0.543069	0.377796	WT	0.179945	1.70068	0.638396	2.03786	1.17582	0.422401
P330	0.402716	0.262824	0.394365	0.560974	1.03332	1.21034	0.712072	0.253903	0.614246	0.148124	0.344155	0.440459	0.160989	0.219581	WT	0.77761	0.258634	1.90478	0.544578	1.29482
N331	1.44735	0.44	WT	0.356218	0.369101	0.501002	1.18632	0.535548	0.548586	0.447193	0.494752	0.7411	0.460858	0.611375	1.6237	0.854599	0.362359	0.359268	0.533475	1.1642
I332	0.700838	1.35523	2.33324	0.753126	0.805402	1.12622	1.26442	0.69207	0.562717	WT	0.541589	0.699593	1.1405	0.756183	0.59447	0.542619	0.67532	0.179623	0.11376	6.3906
T333	0.691354	0.621713	1.96109	ND	0.733024	1.13521	0.776883	0.592723	ND	0.669195	0.636797	0.703978	0.73973	0.412587	0.362768	0.296818	WT	0.491451	ND	0.421513
N334	1.30662	1.13	WT	0.505681	0.148277	0.127681	0.680781	0.482968	0.316063	0.441624	0.267421	0.57851	0.115337	0.746858	0.718537	0.42487	0.470695	0.365588	0.504648	0.744389
L335	0.798616	0.76011	5.43171	0.427301	ND	0.542676	1.66481	0.35508	0.451591	0.515164	WT	1.51094	0.978092	1.53112	1.3446	0.276171	0.922333	1.629	3.61808	1.82963
C336	0.329134	0.745477	0.108373	0	WT	0	0	0.521556	2.64112	0.304865	2.24445	0	ND	0.777437	2.73321	0.800429	1.40505	0.550592	0.704537	1.11083
P337	0.208036	0.258772	0.411468	0.103332	2.56214	1.63827	0.919252	0.469167	0.438007	0.135229	1.15734	1.07647	1.47692	0.46733	WT	0.38721	0.419243	0.0965937	0.58608	2.83321
F338	0.193931	1.22107	0.183161	0.574076	0.264344	0.0918039	0.906801	0.0753102	0.198687	0.331643	0.633401	0.356415	1.09214	WT	0.568991	0.670785	1.19548	0.148515	0.341836	0.473709
G339	0.335083	0.563307	0.691255	0.847015	0.475366	0	0.489518	WT	0.550702	0.989848	1.24726	1.02598	0.370825	1.48002	0.477282	0.860975	0.210578	1.30673	2.90697	0.220445
E340	0.674509	0.532681	1.22466	0.798554	0.675013	0.407932	WT	1.1318	0.0447313	0.435762	0.793861	0.57521	1.1396	1.81237	0.554839	1.13497	0.420223	1.01868	0.472478	0.382078
V341	0.691171	0.153289	0.998001	0.37629	ND	0.012842	0.415263	0.369658	0.519086	0.5947	0.554917	0.977946	0.773529	1.04425	0.550303	1.16359	1.94513	1.9127	0.148275	WT
F342	0.04534	1.35882	1.35453	0.374173	0.296748	0.0288527	0.0630256	0	1.98797	0.362424	0.473715	0.558378	0.103492	WT	1.4811	0.411861	0.0300128	2.89281	0.271723	0.78722
N343	1.34346	0.300293	WT	0.46126	0.0704525	0.323263	1.07717	0.218997	0.461083	0.798509	0.150257	0.817136	1.10911	0.380451	0.722073	0.456049	0.24925	0.439145	0.242856	0.802889
A344	WT	0.318377	1.02622	0.550039	ND	0.44433	0.714792	0.0364206	ND	0.156592	0.109137	0.471544	0.207976	0.109553	0.307267	0.2247	0.686109	0.944541	0.168622	0.798494
T345	0.699753	1.02043	0.722012	1.89393	0	0.617448	0.0600448	0	0.0658268	0.687965	1.53387	1.33571	0.138853	0.751565	0.406663	2.52002	WT	0	0.0789807	1.44213
R346	2.95057	WT	1.29905	1.19809	0.0541867	0.871539	2.57464	1.48994	0.966977	0.505147	1.06581	1.44772	1.47369	0.828525	0.233761	0.832567	0.422392	0.860752	0.67443	0.383306
F347	0.0217809	2.85255	0.786028	0.225931	0.409247	0	0	4.11604	0	0.893792	0.714814	0	2.9231	WT	0	0.287893	0.0679732	1.12462	0.602195	0.686797
A348	WT	1.85137	1.43332	0.18017	ND	0.74055	0.177588	0.185138	ND	0.287391	1.30783	0	0.0537497	1.01826	1.04022	0.387166	0.978878	0.673811	1.41792	1.22884
S349	2.14074	0.862512	1.08944	0.283615	1.97785	ND	ND	0.551242	0.214999	0.455929	0	0	0	1.9099	0	WT	0.48993	0	0.59781	0
V350	0.898477	2.70736	0.601762	0.456672	ND	1.76106	0.366138	1.51078	1.75394	0.551188	0.420574	0.912677	0.849788	0.183697	1.16149	0.0321979	0.193187	0.0164567	0.161574	WT
Y351	0.201969	1.32848	0.537966	0.207823	0.482732	0.102924	0	0	0.514726	0.303724	0	2.00599	0.101166	0.635809	0.0423171	0.505899	0.429212	0.155906	WT	1.55906
A352	WT	0.650436	0.84054	0.563488	ND	0.158689	0.312971	0.0811154	ND	0.720407	0.0740551	0.148111	0.958177	1.17967	0.751392	0.678295	0.675953	0.727084	4.17401	1.15277
W353	0.356084	0.853338	0.368313	0.351255	0.186516	1.1667	0	0.389181	1.2368	0.109803	0.623825	0.130685	0.870105	1.16709	0	0.670564	0.706141	WT	0.184936	0.298474
N354	1.30036	0.166737	WT	0.571007	0.580407	0.152893	0.208745	1.83817	0.553617	0.533345	1.58445	0.410294	0.0857717	0.103492	0.230549	0.462156	0.330603	0	0.813223	0.114851
R355	0.935711	WT	2.17146	0.0683584	0.674933	0.590818	0.278762	0.695975	1.6738	0.0659899	1.27	0.586494	1.13934	1.18207	0.615226	0.512276	0.717505	0.607679	1.82179	0.329046
K356	0.595074	0.46411	0.954384	0.305926	0.209273	1.18068	0.617877	0	2.64483	1.7877	0.503778	WT	0.481149	2.129	0.252186	0.167362	0.45848	0.0453398	0.7198	1.36951
R357	0.714573	WT	2.51329	0.106924	0.955335	0.477475	6.3843	0.434918	0.685549	0.142918	0.379364	0	ND	5.18395	0.670795	0.498322	0.57333	ND	0.161681	0.114334
I358	1.14059	0.561858	1.02573	0.756134	0.84652	0.344226	0.469675	0	1.28016	WT	0.787187	1.46792	1.11739	2.25468	2.08253	0.320532	0.968267	1.42463	3.3957	0.829856
S359	0.209793	0.101775	1.13066	0.583694	1.69507	1.93133	0	0.0347134	1.26911	0.184243	0.610024	0.870653	0.402346	0.257861	1.08915	WT	0.81209	0.558601	0.535541	0.0831288
N360	0	2.19437	WT	0.598801	0.0913008	0.981232	1.16453	0.752203	1.53983	0.512914	0.650787	0.514427	1.02934	1.8413	0.832939	0.271143	0.660987	0.857481	0.745907	0.784445
C361	0.281851	1.24925	0.228047	0.0304337	WT	0.0429997	0.370276	0.400981	0.36159	0.205231	0	1.56924	ND	0.524457	0.32288	0.248182	0.0511065	1.29334	0.503347	1.00984
V362	0.672832	0.955011	1.0572	0.272805	ND	1.35518	0.621381	0.872065	1.50258	1.44578	0.998871	0	0.729385	0.639518	1.72801	2.62806	1.58347	0.251964	0.958673	WT
A363	WT	0.708326	0.185804	0.243023	0.197791	0.693597	0.224978	0.445108	0.080301	0.984154	1.55138	0.596556	1.80071	1.66799	1.03023	0.657071	0.696436	0.158689	1.58938	0.852409
D364	0.392756	0	2.05892	WT	0.0238196	0.0461734	0.218237	0.529552	0.148152	1.13605	0	0.472958	0.222316	0.782469	0.376735	0.178526	0.200566	0.535419	0.212939	0.459326
Y365	0.392402	0.0519077	0.64064	0.32551	0.816495	0.732018	0.791673	2.02583	0.786585	3.22207	0.0740552	1.06572	ND	0.357599	0.216747	0.438362	1.472	2.71595	WT	0.874129
S366	0.959903	0	0.569315	1.80462	0.776615	2.34844	2.62717	0.852074	0.45897	0.912461	0.177732	1.07879	4.70318	0.732525	0.888261	WT	2.9275	0.074055	0.378109	0.38682
V367	1.24038	1.73529	0.770194	0.728861	ND	1.41582	0.772434	0.494561	0.557695	2.21513	1.39085	1.11721	1.06928	2.15411	1.2514	0.790316	1.52948	0.693406	3.34029	WT
L368	1.68887	0.664319	1.27427	1.26137	ND	0.668038	1.15589	1.21458	0.571379	1.78963	WT	0.275386	0.705048	0.359525	0.581293	2.38705	0.674748	1.8829	0.916131	0.6295
Y369	0.88543	0.956744	4.00084	0.425321	1.35572	1.64182	0.751128	0.75883	1.57403	0.853065	0.485137	3.16602	1.12584	1.14555	0.397736	1.16648	2.53148	0.947899	WT	1.47106
N370	0.997036	5.63238	WT	0.768158	1.20592	2.0938	1.27996	2.24195	0.281191	0.414345	0.56031	0.772591	0.432634	0.348173	0.822755	0.801087	0.946016	0.947715	0.333554	0.634899
S371	0.856842	0.560104	3.17018	0.673567	0.467211	ND	0	1.08045	3.12905	0.330071	0.31309	0.839157	0.116929	0.272446	4.79275	WT	0.730941	2.44783	0	0.649015
A372	WT	0.688333	0.105793	1.1664	0.12581	0.40918	0.227369	1.58795	1.25638	0.437568	0.346099	7.55588	1.40151	0.32068	2.41451	1.2843	3.41266	0	1.97253	0.588329
S373	0.522365	2.16218	0.731148	0.176161	0.360922	2.96221	0.341792	0.600063	1.24989	1.21573	1.59457	5.43257	0.455292	1.31678	1.01544	WT	0.771547	1.37855	0.664156	1.58443
F374	0.693038	0.6757	0.37655	0	0.150386	0.29622	1.25147	1.43141	3.67994	1.08685	0.821189	1.71111	0.0126231	WT	0	0.634219	0.0766089	0.150063	1.24871	1.14874
S375	0.339087	0.0562442	2.68771	1.26026	0.684679	0.766285	0.807874	0.807598	2.30767	0.555414	0.740552	0.917056	0.911473	0.441951	0.860694	WT	0.848278	0.247953	0.666205	0.0608672
T376	0.347986	0.830151	0.673436	0.306811	0.400692	0.362226	0	0.0370277	0.630791	1.09914	0.181772	0.0326714	0.655358	0.358085	0.283596	0.483884	WT	2.52201	1.06184	0.887776
F377	0.600255	2.34283	0.177114	0.2984	0.290786	0.422246	1.10459	0.226699	0.358518	0.574326	0.897799	0.143814	1.01568	WT	0.215918	0.349927	0.364121	0.653473	0.350863	0.482054
K378	5.17526	0.398605	1.911	0.473788	0.441207	0.28533	0.390157	0.438268	0	0.209209	0.181939	WT	0.612263	0.359814	0.453398	0.401718	0.437307	0.839138	0.109266	0.409338
C379	0	1.13844	2.44704	0.0876968	WT	2.37573	0	0.751497	0	0	3.00128	0.261372	ND	0.513085	0	0.333915	0	0.523595	0.693763	2.22166
Y380	0	ND	0.428579	0.473615	0.365009	0.201968	0.0493703	0	1.29435	2.22165	0.279147	0	ND	0.587877	0.109137	1.31262	0.185241	0.13049	WT	0.477724
G381	0.569312	0.805273	1.3525	0.775473	0.481822	2.28424	1.00042	WT	0.740553	0.268672	0	1.86286	0	0.401132	0.685402	0.852776	3.54176	0.203557	0	1.78918
V382	1.76058	1.35017	0.201969	1.72397	ND	1.16401	2.97356	0.650275	22.3602	0.222316	1.01698	1.11158	1.90216	0.685181	2.73571	5.05856	4.67533	2.50464	1.10916	WT
S383	1.4075	1.94602	4.82914	11.8528	0.865074	ND	0.74055	1.10752	2.59751	3.24585	3.89805	2.3213	3.21622	2.572	3.54775	WT	2.59949	1.52697	2.75064	7.41111
P384	1.55044	0.42653	0.565892	1.52915	5.60607	1.01381	4.0469	0.74055	0.794588	0	0.970238	1.2292	0.874573	1.85084	WT	1.55514	1.17617	0.60557	0.420313	1.48018
T385	3.21261	0.543697	0.926709	ND	0.0415261	0.369548	8.94245	0.458464	ND	1.68596	2.47689	0.96503	1.35005	1.21794	1.61618	0.526663	WT	1.75861	ND	2.76262
K386	8.43882	1.42073	2.57035	11.8754	1.60876	5.38201	6.34058	7.58868	9.01459	7.57659	2.42751	WT	3.13802	3.97949	0.233859	1.24014	1.78516	1.95169	2.42028	7.31482
L387	0	1.12705	0.306434	0.700933	ND	0.400434	1.95271	0.119017	0.0264483	0.0444331	WT	1.65547	0.845541	4.60619	1.95314	0.438671	0.133299	0.218523	0.695941	0.161146
N388	0.644658	0.487265	WT	0.703339	0.206133	0.703977	0.855914	0	0.334602	0.597623	0.431046	0.870578	3.77807	1.33624	0.41915	2.04567	0.7285	0	0.484374	0.705056
D389	0.506017	1.11083	0.903905	WT	0.306858	0.0978674	1.07552	1.33311	0.800722	0.270035	0.189077	0.54007	0	1.54156	0.0987403	0.54489	0.724769	0.143332	1.65272	0.525917
L390	1.57203	2.25031	1.68134	2.77735	ND	2.16457	7.93371	0.651161	1.66135	0.632785	WT	3.65003	4.70065	0	1.6466	4.21408	6.73582	1.68753	7.27252	2.60757
C391	0.412502	1.14022	0.384869	1.03108	WT	0.0341792	0.134646	1.38382	0.302424	0.267368	0	0.732673	ND	0.672116	0.0516663	0.20921	0.126494	1.03274	1.03073	0
F392	1.31793	0.19018	1.08653	0.0176321	0.436232	0.457278	0.386694	2.31118	0.573472	0.476258	0.76582	1.10521	0.794179	WT	0.290638	0.46087	2.26294	2.17168	0.366702	0.724194
T393	1.47776	0.647103	0.654367	0.79214	0.434208	1.90187	1.50837	4.02646	0.574963	0.44488	0.228939	1.25712	0.241546	0.468144	0.634404	0.559038	WT	0.730665	0.561502	1.09574
N394	1.35315	0.738978	WT	0.361507	1.31334	0.144891	0.865428	3.06059	1.13828	0.528073	0.549003	0.355234	0.916728	1.96979	0.303263	0.549308	1.06007	1.80921	1.50838	2.28595
V395	1.47735	0.546308	0.41656	0.818397	ND	0	0.403529	0.579552	0	1.24483	0.627604	1.06444	0.766876	0.272316	0.930251	0.495046	0.143332	0.513368	0.206222	WT
Y396	0.904621	0.0172221	0.856161	0.780381	1.46968	1.22778	0	0.134792	0.887782	0.0544936	0.454459	0	0.172677	0.692624	0	0.615372	0.464576	1.42367	WT	0.22136
A397	WT	0.487641	0.339967	0.443881	0.368385	2.56027	0.533353	0.125257	0.555413	3.70779	0.871367	0.845408	0.271612	3.00997	0.489787	0.503801	0.728035	3.3553	0.835933	1.31862
D398	0.224025	0.171717	0.685288	WT	1.22506	0.980135	0.442008	0.474698	1.32587	0	1.42699	0	ND	0.014811	0.405574	0.333804	0.39101	0	0.116893	0.44583
S399	0.521874	0.891823	0.218829	0.143332	0.0465268	0.0689947	1.57928	0.170896	0	0.182602	0.202387	0.465053	1.05977	1.06512	0.732898	WT	0.161647	0.351326	0.391824	0.0694265
F400	1.27966	1.16251	2.2918	0.111587	0.187204	0	0.816783	4.81359	0	0.459054	0.761824	0	1.30489	WT	0.0179166	0.50503	3.41709	0.363789	0.146844	0.517505
V401	0.754296	0.700582	0.144292	0.0850811	ND	0.974288	0.283481	0.579965	0.98166	0.107246	0.840166	0.190428	0.836056	1.27537	0.62786	1.19321	0.686005	1.09003	1.75684	WT
I402	0	0.229784	0.637903	0.483923	0.224521	0.489062	0.691183	0.113931	2.36975	WT	0.157071	0.285834	0.596777	0.571383	1.96958	0.222407	0.474222	0	0.133835	1.60786
R403	1.37002	WT	0.0683584	0.071666	0	0.13923	0.534813	1.01604	0.142674	0.105639	0.640648	1.06391	0.92939	0.890433	0	0.322883	0.262877	0.359367	0.378655	0.0671927
G404	0.456297	0.246936	0	0.955963	0.287693	0.44433	0	WT	ND	0.696491	0	0	0.248447	0.502154	0	0.516353	0.302952	1.18026	0.151639	0.69455
D405	0.487025	ND	0.539764	WT	0	0.505119	0.898707	0.540781	0.427157	0.211967	0	0	0.142918	0.687653	2.02563	1.1263	3.02392	2.45559	0.0624952	1.22296
E406	0.905643	0.74055	0	0.597277	0	2.35205	WT	1.23745	ND	0.352915	0.873079	0.322853	ND	ND	11.5032	ND	0	0.0274278	0.167672	0.608323
V407	0.909782	0.842078	0	0.170897	ND	1.816	1.04631	0.669813	0	0	1.12364	0.0364206	0.573501	0.360268	0	0	0	0.798844	0	WT
R408	0.791766	WT	0.623317	0.116929	0.642712	0.208873	0.315924	0.366741	0.632371	0	0.372066	1.45727	0.118173	1.69106	0.555429	0.579241	2.71082	0.0484076	0.173773	0.271626
Q409	0	1.77379	0	0.15739	1.46007	WT	0.206394	0	0.282347	0	0.934409	0.557902	0.170896	0	0.376417	0	0.903792	0.246851	ND	0
I410	0	0.0732412	1.19153	0.937817	0.0174934	0.521127	2.60225	1.40788	0.843668	WT	0.971209	0.268237	0.540847	1.60571	2.26279	0.238358	0.616137	0	0.149248	0.62511
A411	WT	0.314293	0.223975	0.984254	ND	0	0.507055	0.150064	ND	0.483117	0.0541867	0.0793448	0.278149	1.32098	0.395172	0.782019	0.958496	0	0.0439931	0.484192
P412	0.416497	0.265588	0.736767	0.766087	0.0383043	0.430099	0.123425	0.760211	0.636497	0.120742	0.680769	1.24775	1.11082	0.0580495	WT	0.564095	0.415526	0.44239	1.62235	0
G413	1.14209	0.814155	14.3552	0.776712	0.674066	0.347133	0.781817	WT	1.91088	0.341792	1.27648	2.12889	0.22033	0	0	0.052654	0	0	0	0.216106
Q414	6.28469	0.817797	0.940695	2.95308	0.0945383	WT	0.35158	0.0541867	0.778441	0.813905	0.413415	1.19255	1.14065	0.696337	0.469332	0	0.294419	0	0.492746	9.44915
T415	1.42522	0.859993	1.10312	ND	0.284068	0.31738	0.363543	1.33734	ND	2.08247	0.264401	1.0056	1.76909	0.0389763	0.550023	0.575027	WT	0.170897	ND	0.107978
G416	0.638822	0.276444	0.560606	0.743404	0.37809	0.443203	0.369946	WT	0.134646	1.82076	0.792551	0	0.920846	0.500212	0.0453398	0.367357	4.68745	0	2.76626	0.30311
K417	0	0.560133	0.995736	0.597394	0	0.235541	0.592351	0	0.254618	0.108563	0.0983136	WT	0.485662	1.05025	0.0233859	0.0653094	0.205835	0.281387	0.142186	0.707999
I418	1.65596	0.843106	0.667312	0.0653425	0.892072	0.0364206	1.93494	0.862133	0.291112	WT	0.22562	2.53065	0.102659	0.108053	0.0246006	0.744674	0.974543	0	5.55793	0.390568
A419	WT	0.0544613	0.246851	0.200226	ND	0	0.872112	0.184652	ND	2.71543	0.282583	1.77767	1.21716	0	0.257688	0.241474	0.99639	0	0.677793	0.570319
D420	0.876087	0	0.641003	WT	1.45994	0	0.326707	1.26701	0.354144	0.0261372	0.203051	0.450769	0.139594	2.36496	0.821187	0.391518	0.853209	3.068	0.611329	0.736004
Y421	1.36166	1.72452	0.51462	0.463396	0.321568	0.677074	0.18927	0.206448	1.16287	1.30218	1.29837	0.706056	0.0518657	0.424331	0.228221	0.230042	0.157912	0.445801	WT	0.148491
N422	0.290815	0.564618	WT	0.420007	0.340653	0.0203822	0.200131	0.115433	0.353499	0.946685	0.478417	0.699754	0.631228	0.326668	0.0882728	0.29647	0.598933	1.2812	0.515394	0
Y423	0.786805	0	0.384975	0.453804	0.939912	1.24471	2.55257	0.806642	0.520297	1.38366	0.203157	0.309758	ND	0.291648	0.270184	0.266131	0.498765	0.782941	WT	0.391051
K424	1.87986	0.532113	0.639404	0.550123	0.45902	0.352954	0.726055	0.277706	0.120051	0.474017	0.168439	WT	1.05868	2.30546	0.103332	0.254922	0.691628	0.829299	1.29268	0.740551
L425	0.0512689	0.901911	0.0984024	0	ND	0.436198	0.427771	0	0.943938	0.462201	WT	0	0.244676	0.0528965	0.680546	0.707018	2.98325	4.3055	0.522742	1.40315
P426	0.460554	0.490329	0.154999	0.161957	0	0.139317	3.5938	0	0.768951	0.116929	0.390051	0.429578	0	0.346788	WT	0.731795	0.429692	0	0.150064	0
D427	0.488917	ND	0.721018	WT	0.17834	0.516931	1.08994	0.616251	0.371537	0.165884	0.271626	0.600254	0.15964	0.363689	1.75957	0.707796	0.31738	0.255277	0.6809	0.493654
D428	0.157153	0.125053	2.24246	WT	0.020959	0	0.451299	0.747864	0.0895455	ND	0.941702	0.0965938	ND	0.794494	0.552344	0.0389763	0.905415	0.528965	0.439582	0.548664
F429	0.0789996	0.26813	0.704223	0.88395	0.829974	1.48535	0.676142	0.163078	0.368249	0.384291	0.616767	1.63703	1.19089	WT	0.185137	0.813296	0.161218	3.7677	0.751484	1.22916
T430	0.681838	1.73337	2.75039	2.10157	0.216307	2.79901	1.28474	1.3263	3.45234	1.04318	1.47118	6.81973	0	1.03726	0.433902	0.693039	WT	1.72775	2.96503	1.32164
G431	0.689257	0.599841	1.13634	0.56568	0.293631	0.257972	0.340137	WT	0.190735	0.964859	0.487763	0.142159	1.74249	0.371863	0.281768	0.630621	0.380947	0.922498	0.705627	0.531574
C432	0.216747	0.994317	0.619309	0.251602	WT	0.315954	0.3216	0.726871	1.69808	0	0	0.147604	ND	0.307954	0.0389777	0.38036	0	0.912228	0.860998	0
V433	1.11387	0.033159	0.272269	0.0981654	ND	0.307152	0.560399	1.17039	1.99044	0.499456	0.352277	0.449246	0.798505	0.0387588	0.286664	0.0822833	0.117077	1.11696	0.545189	WT
I434	2.39804	2.12691	0.71063	0.14448	0.295514	2.01968	1.28172	0.142095	0.292062	WT	0.436751	0.92517	1.81549	0.433826	0.218295	0.68357	1.69963	0.186863	0.884765	1.16001
A435	WT	0.881846	0.146161	0.580806	0.0854477	0.39634	0.570618	0.243629	0.24811	0.0854484	0.619995	2.03806	0	1.04695	1.85552	0.366877	0.974644	0.74055	1.299	0.932493
W436	ND	0.893796	0.755361	0.23563	0.870005	0.230644	1.2049	1.3594	0.411627	0.232637	1.33908	1.7659	0.214065	1.26047	1.80826	0.164157	0.353712	WT	0.341037	0.141057
N437	0.890116	1.58398	WT	0.486583	1.10625	0.646985	2.26437	0.201969	0.15313	0.611059	3.45138	0.383338	2.71417	0.285703	0.345297	0.999341	0.31683	0	0.410573	0.967415
S438	0.395313	0.656355	0.80645	0	0.426071	2.04826	0.762331	0.595078	2.72563	0.29622	0.201968	0.488593	0	0.667657	0.843475	WT	0.648262	0.059244	0.906409	1.91715
N439	6.4181	13.115	WT	0.521747	0.0994768	1.82122	0.170896	0.048297	0.125149	0.615018	2.2214	20.9341	0.125164	1.13455	0.193187	0.289883	1.12129	0.658266	0.336926	17.2178
N440	4.02504	25.6219	WT	2.03896	0	11.1657	5.32322	9.58208	2.34239	1.96994	0.953507	22.8301	0.511896	6.65296	0.808867	1.11522	1.11619	0.111083	3.35588	0.779551
L441	0.266598	0.565196	1.26267	2.38684	ND	0.898274	1.35952	ND	0.990047	0.219404	WT	2.85726	1.39103	0.0516663	0.582706	0.352163	0.489158	0.1225	2.54451	0.259524
D442	0.313324	0	0.886723	WT	0	0.72141	0.441422	0.889696	0.0699733	0	0.0697972	0.031072	ND	0.977529	0	0.130686	0	0.596053	0.371084	0.45073
S443	0.0888661	0.254024	1.18265	0.125925	0.852882	ND	ND	0.698153	0.208873	0.639356	0.27166	0.240101	0.037655	3.70833	0.381772	WT	2.03283	0	0.499409	0
K444	0.573329	1.57775	0.579896	2.34069	0.44433	1.65373	0.717853	0	5.4863	0.75671	3.01188	WT	1.12146	3.07539	2.90673	0.268941	0.846957	2.8869	1.90543	2.96251
V445	2.61258	9.08289	2.43387	8.69283	ND	4.82002	1.96085	1.5842	0.336615	1.1737	1.31549	10.2211	2.69163	ND	16.7822	1.08167	1.37725	0.26678	2.77251	WT
G446	1.02866	4.23461	0.555166	0.438667	0.417419	0	0.303743	WT	0	0.308543	3.78203	5.59404	0	0.0973749	2.12901	1.45768	2.22166	3.07265	0	0.406001
G447	0.617953	0.650175	0.562137	0.834418	0.842023	1.33146	2.18266	WT	0	2.80118	0.478805	0.257252	2.22165	2.15413	0.845224	0.760008	0	0.143332	0	0.536294
N448	0	1.03843	WT	0.44884	0.128911	0.740566	0.148468	0.68014	0.547931	1.40771	0	0.880252	0	0.868063	0.249936	0.249327	0.466859	0.170897	0.227069	0.358329
Y449	0.27121	0.0545685	0.432519	0.262587	0.353568	0.370495	1.94344	0.661407	0.999483	0.782372	0.0403937	0.555138	0.450138	0.346771	0.380381	0.346997	0.515205	0.785416	WT	0.963099
N450	0.493863	0.259045	WT	1.53446	0.644206	15.4674	0.378664	1.1683	2.0363	0.940431	0.813325	1.32289	0.786825	0.9847	3.20465	2.51242	0.31142	0.125029	0.973222	0.57694
Y451	0	0.240179	0.92287	2.43533	0.461048	0	0.126206	5.00212	0.859752	1.11571	0.0983255	0.540103	ND	0.777452	0.233746	0.28466	1.57896	0.15869	WT	0.209275
L452	0.917686	2.87063	1.04001	0	ND	2.80186	0.1128	ND	0.322503	1.8089	WT	4.26121	1.36303	0.278164	2.15544	2.36498	5.08563	0.191133	1.08379	0.704806
Y453	0	0.874701	0.705564	1.11253	1.11473	0.022441	0.132867	0	0.760856	0	1.11082	1.51807	0.0965934	6.68267	0	0.298754	0.932254	0	WT	0.871087
R454	1.34034	WT	0.0341793	0	0.245682	0.442694	0.403937	0.488981	0.819896	0	0.709965	0.391428	0	1.96571	1.01995	0.0827418	2.20996	1.36591	0.340684	0.643111
L455	0	1.29738	0.0625266	0	ND	0.587607	0	0	0.0396724	0	WT	1.78976	0.366253	0.694266	1.20635	0.5141	0	0	0	1.4799
F456	0.778702	0.0476394	ND	0	0.372428	0	ND	0	0.277707	0.501143	0.675673	1.11083	0.27913	WT	0.100042	0.527213	0	0.125754	0.393189	0.409058
R457	0	WT	0.624844	ND	0.52921	ND	0.952138	0.91284	3.07458	0.331211	0.118263	0.641824	0.0854481	0.148109	3.02661	0.849003	1.09703	0.543073	0.141236	0
K458	0	0.754403	0.470658	1.7628	0.671661	0.472826	0.371724	0.766089	0	0.203652	0.314816	WT	0.528725	0	0.148771	0.190871	0.719884	0.0786794	0.657424	0.0803153
S459	0.521367	0	0.0326225	0.396724	0.647979	0.304933	ND	1.02915	0.107252	0.230867	0	2.57093	1.50712	0.613707	1.1221	WT	0.460625	4.4433	0.645459	0.945383
N460	0.750319	0.138147	WT	0.754254	0	1.31145	1.63369	0	0.359596	0.969543	1.39987	0.57147	0.295257	0.355465	0.634191	0.473149	0.395333	0.634758	0.689413	0
L461	0	0.398051	0.14811	0.247036	ND	0.4223	0.476068	0	0.0468949	1.24968	WT	0.433033	0.165409	1.87579	1.23227	0.0847958	0	0	0.603749	0.356389
K462	3.18456	0.726672	0.445976	1.31836	1.49236	0.523005	1.23717	0	5.36899	0.350668	0.703111	WT	0.550329	0.83282	0.140715	0.365386	0.729696	0	0.564233	ND
P463	0.576582	0.352187	0	ND	0	0.427236	0	0.428752	0.737559	0	0.81324	6.67363	3.88789	0	WT	0.507758	1.08468	0	ND	ND
F464	0.269292	0.960638	0.36942	1.09761	0.721918	0.0937897	0.958886	1.12274	0.597218	0.526629	0.835069	0.071666	0	WT	0.130686	0.229998	0.0394904	1.27954	0.386711	0.540681
E465	0.375603	1.28626	0	0.518197	ND	0.248017	WT	0.542457	0.162775	1.49215	1.83128	0.799691	2.07713	0.0774995	0	0	1.23829	0.454363	0.180134	0.591646
R466	0.14811	WT	0.0383045	0.600255	0.864581	1.38286	0.821714	1.01523	0	0.185138	1.34366	0.999759	1.54958	0	0.0584647	0.276759	0.213932	0.706162	0.337466	0.18758
D467	0.284678	ND	0.559958	WT	0.222166	ND	3.91265	1.17969	0.87104	1.13111	0	0	0	0.625479	0.0793449	1.2736	0.82657	ND	0.461401	0.716696
I468	0.362129	2.07909	0.466077	0.280209	0.190638	0.577991	1.32292	0	0.170385	WT	0.456476	0.339624	1.92576	0.597974	1.08234	0.707392	1.13303	0.120089	0.985785	2.02627
S469	0.582635	0.229826	0.365611	0.978096	3.29097	0.663909	0.455	1.39781	1.2635	0.117187	1.16181	0.495868	1.38003	0.979057	0.987329	WT	0.952796	0.521099	0.423043	0.444633
T470	1.10664	1.41261	0.0700068	ND	0.172794	0.211586	1.71923	0.583875	ND	1.02519	1.18728	1.6911	1.02646	0.91013	0.520535	0.387459	WT	2.25759	ND	0.532224
E471	0.158356	0.435668	0.522723	0.789481	0.0566276	0.741061	WT	1.97793	4.69064	0.0546308	0.240892	0.735053	0.345062	0.312881	0.0355464	0	2.50555	3.1187	0.539814	0.238595
I472	11.9546	0.935791	0.350605	0.313155	0.0386559	1.01826	0.248199	0	0.902695	WT	0.268295	0.672441	0.317527	0.348672	0.12055	0.327873	0.858584	1.29888	0.0829283	1.06976
Y473	0.142521	0.67395	0.92792	0.374	0.473931	0.654938	0.364107	1.52588	1.25044	0.515112	0.203393	0.832662	0.204089	0.872299	0.436646	0.204865	0.349658	0.0427402	WT	0.899054
Q474	1.50792	1.36272	1.06643	0.300415	0.262138	WT	0.682716	0.15492	0.531624	0.465632	0.485469	0.403457	0.989187	0.0343002	0.534135	0	1.2198	0.077848	0.168296	0.798873
A475	WT	1.73487	0.713657	0.162351	3.47498	0.190557	0.823543	0.995392	0.117577	0.345906	0.137881	0.568741	0.711615	2.24606	0.434544	0.27029	0.563985	0	0.466556	0.689436
G476	0.407643	0.512404	1.41485	0.449406	0.501383	0.0479493	1.03207	WT	0.480644	0.612359	0.222953	0	0.277959	0.186066	0.286238	0.7712	0.417414	0.238744	0.91547	0.511363
S477	0.414509	0.986475	5.10588	0.791437	0.533844	0.0912518	1.11716	0.586117	0.623323	0.589474	0.462401	1.50912	1.79583	0.77505	4.21552	WT	1.11829	5.0461	0.994449	0.52455
T478	0.855668	0.167354	1.8503	0.905444	0.363543	3.06888	0.187746	0.236977	1.36777	0.980444	0.286664	1.76425	0.197481	0.0249624	0.811869	0.783594	WT	0.987404	0.504924	1.43956
P479	0.189528	0.596427	0.580546	1.55871	0.472575	0.428758	0.969385	0.58125	0.353341	0.526208	0.443247	0.169808	2.3289	0.291637	WT	0.783588	0.447289	0.433521	0.129148	0.0863254
C480	0.222191	0.857892	0.465526	0.226554	WT	0.0733879	0.0521959	0.742525	0	0.520478	0.493701	0.0591595	ND	2.61728	0.517667	0.527391	0.820256	0.148081	0.492327	0
N481	0.460585	0.627781	WT	0.725348	1.55977	0.29491	2.42325	0.333249	0.521577	0.593137	1.19306	0.561943	0.330085	0.383655	0.501733	0.328777	0.460917	0.0522742	0.409245	0.39454
G482	0.384201	0.226027	0.666951	0.536973	0.601462	0.448732	0.0386248	WT	0.0935434	0.163091	0.422159	0.825622	0.38042	0.792404	0.233076	0.481482	0.408777	0.350726	1.27129	0.190869
V483	0.776204	2.8925	2.6227	0.572608	ND	0.294253	0.608416	1.00281	0.660176	0.741402	0.717485	2.03076	1.21108	0.626971	0.605489	1.40917	1.90756	0.320331	0.565125	WT
E484	0.418303	0.615558	0.361308	0.40967	0.265145	0.203479	WT	0.930532	0.18956	0.411368	0.201903	1.42442	0.198451	0.628667	0.285936	0	1.09369	0.400916	0.115954	0.234904
G485	0.501009	0.69569	0.152699	0.404518	0.420968	0.342113	0.55043	WT	0.576994	0.389601	0.320732	0.237214	0.504301	0.275598	0.441788	0.445116	0.0717503	0.603164	0.266382	0.674448
F486	0.420054	1.13665	0.315728	1.12489	0.328525	0	0.369153	1.30918	0.144674	0.613238	0.581922	0.069514	0.306795	WT	0.182198	0.722705	0.538259	0.312318	0.263194	0.426244
N487	0.0805776	0.200989	WT	0.162568	0.17387	0.0448819	0.441569	0.720058	0.0557557	0.556745	0.647228	0.384499	0.0384702	0.326454	0.0910772	0.461992	0.167602	0.100985	0.275249	0.936837
C488	1.35049	1.39506	0.34559	0.370275	WT	1.91356	0	0.843546	2.06378	0	3.51184	0	ND	1.44825	0.317169	0.717421	1.677	0.577196	0.921005	1.20051
Y489	0.112086	0	0.416387	0.562174	0.384577	0.0741053	0.182191	0	0.662424	1.32029	0.631705	0	ND	0.630126	0.705265	0.21511	0	0.0162165	WT	0.199408
F490	2.1745	0.362397	0.744794	0.0900432	0.225307	0.200427	0.119631	0.284827	1.31305	0.440965	0.671188	0.580648	0.416559	WT	0.092569	0.581701	0.411417	0.4009	0.790841	0.278805
P491	0.192104	0.194416	0.107499	0.040017	0.366206	0.144051	0.162404	0.750319	0.427781	1.25688	0.39877	1.93415	0	1.06372	WT	1.36804	1.08906	0.16256	0	1.04388
L492	1.37522	0.335643	0.412594	0.957961	ND	1.60145	1.04735	0.708357	0.376553	1.03044	WT	0.109525	0.127105	0.179903	0.910277	0.108257	0.185326	0.205708	0.545687	0.169997
Q493	7.25788	0.591903	0.0716789	0.222165	0.232919	WT	0.345619	0.624844	1.22826	1.59885	4.15739	1.56818	7.56671	19.2239	0.382374	0	0.757555	0	14.1322	23.7507
S494	0.0486493	5.26234	1.03967	0.105078	0.388076	ND	ND	0.320906	1.51231	0.648551	0.263955	14.768	0.502471	0.648655	1.24817	WT	0.546712	0.282413	0	0.483864
Y495	1.04862	1.35231	0.875137	0.423582	0.482249	1.72794	0.545685	0.493699	1.17676	0.314366	0.194527	0.0219966	10.005	0.651695	1.00739	0.370707	0.12642	1.80076	WT	0.0681149
G496	0.286788	0.230162	2.3768	0.787504	0.641189	0.0467716	0.223785	WT	0.185138	0.0405837	0.170897	0	0.460435	0.645412	0.0403937	0.444153	0.0567996	0	0	0.395281
F497	0.0357295	0	0.209196	0.288747	0.259518	0	0.13049	0	0.031291	0.591228	1.37221	0.715688	0.600255	WT	2.63785	0.54296	0.124412	0.521127	0.161074	0.621687
Q498	0.346701	2.81918	0.204508	0.380423	0.497465	WT	0.135899	0.318265	13.5979	3.23853	5.52873	0.735855	0.026137	6.03617	0.504157	ND	0.511051	36.9687	134.538	1.00043
P499	0.555715	0.655447	0.0258731	0.214377	2.13781	0.83714	1.09737	0.138854	0.141081	2.55817	1.07174	0.0493703	2.1715	0.974874	WT	0.744341	0.589388	0.363951	0	0.182103
T500	0.943531	0.748953	0.558578	0.388701	1.04062	0	0.421818	0.190535	1.49917	0.642258	0.120051	0.324602	0.174247	0.689415	0.685274	0.413729	WT	0.658412	0.117622	0
N501	1.45801	0.562501	WT	0.361046	1.52589	0	0.235235	0.203744	0.768036	1.05507	0.0882729	0.70518	6.93799	12.9528	0.937566	0.432068	3.38282	3.70139	2.8847	3.10754
G502	0.752677	0.566612	0.957314	0.985455	0.308447	0.133299	0.235818	WT	0.984275	0.267948	0.253905	2.53219	6.4482	0.0768022	0	0.889059	0.189077	0.400141	0.256023	0.74261
V503	0.381657	0.814132	0.522742	0.106344	ND	4.77891	0.470299	0.797932	0.165346	1.21611	1.63763	0.642954	1.31359	0.54137	0.895643	0.58755	0.480371	0.354504	0.2354	WT
G504	0.464832	0.145378	0.582941	0.474558	0.486667	2.28026	0.0682217	WT	0.117134	0.500211	0.842072	0.618021	0.381748	0.566304	0.192526	0.405302	0.415292	0.702424	0	0.229348
Y505	0.160451	0.0775885	0.624948	0.731862	0.771566	0	0.100244	0.156455	1.0817	ND	0	0.283072	ND	1.116	0.493361	0.312255	0.0871235	3.60845	WT	2.13671
Q506	0.417421	1.14978	0.280198	1.46894	2.27093	WT	2.84188	1.90362	0.613275	1.2726	0.278101	0.464558	0.0938728	0.65097	0.961505	0.0555414	0.0625882	0.185138	2.02241	0.513964
P507	0.383007	0.510534	1.26518	0.306145	2.77041	0.96976	0.0292322	1.0643	0.440273	1.03844	0.412424	0.463405	0.477133	0.816504	WT	0.7365	0.355592	0.834888	0.190428	0.256345
Y508	0.261779	0	0.776155	0.393814	0.782735	0.413494	0.61709	0.265215	1.23824	1.30121	0.239249	0.526489	0.347602	0.65853	0.56394	0.249736	0.216905	0.319126	WT	1.30244
R509	0.531691	WT	1.0729	0.161358	0.710439	0.224114	1.02538	0.135469	0.647445	0.225593	0.479565	2.62189	0.645447	3.0572	0.688235	0.468476	0.533439	0.0246851	0.149679	1.06429
V510	0.415656	0.191984	0.482968	0.412197	ND	0.0714588	0.564587	0.535146	1.42391	4.68409	0.84863	0.336618	0.729784	0.0678869	0.949651	0.441363	0.373721	0.456024	1.26036	WT
V511	0.5305	0.0535338	0.685916	0.52361	ND	1.15407	0.249647	1.22358	0.169301	0.464163	0.679166	0.385402	0.825873	0.617679	0.896985	1.09804	0.738101	1.89866	0.528178	WT
V512	0.824638	0.410467	1.83325	0.212885	ND	0.194779	0.342386	0.581943	0.846298	0.120513	0.860599	0.438299	0.750528	0.382644	0.678578	0.486652	1.81364	0.2505	0.150064	WT
L513	1.81001	0.542454	0.367285	0	ND	0.761611	1.28868	0.249498	0.474645	0.836349	WT	0.569536	0.382965	0.348949	1.29015	0.325599	0.274008	0.0229037	0.561717	0.508043
S514	1.09018	1.29479	2.95364	0.0878298	0.840573	1.24527	1.7634	1.20374	0.599313	0	2.4361	1.74706	0.414207	0.875123	1.14213	WT	0.859415	0.312633	0.961204	1.10661
F515	2.80899	1.8225	1.69235	0	0.233863	0.546308	0.514689	0.931424	0.158031	0.594246	0.766075	0.0731386	0.0233859	WT	0.162688	0.484421	0.110294	0.18821	0.719055	0.886334
E516	0.192966	0.31738	3.14166	0.254359	0	1.68355	WT	2.00446	3.97518	0.877001	0.0765428	0.677836	0.393413	0.75679	0.365019	0	0.522523	1.45741	0.953738	1.1136
L517	0.130686	1.53241	0.429497	0.331843	ND	1.61704	0.225384	ND	2.50358	4.13345	WT	1.09136	0.901808	0	1.39329	0.427241	2.40248	0.708515	3.49159	1.24076
L518	0.0965937	2.05924	3.26951	0.380855	ND	0.516849	0.921173	11.0047	0.405713	0.753775	WT	0.500491	0.293975	0.483523	0.758971	0.293909	1.77054	0.699312	0	0.657239
H519	0.531267	1.33895	1.41676	1.87276	0.694785	0.890318	2.41561	0.219423	WT	0.775075	0.208904	0.884844	0.692864	0.643913	0.754747	0.829346	0.0462846	0	0.734848	0.496948
A520	WT	0.80242	0.386724	1.38526	ND	0	0.703828	2.50483	ND	0.400627	0.0838357	2.66615	0.729889	0.430542	0.701575	0.43414	1.06939	ND	0.162589	0.865693
P521	0.870064	0.52125	0.563871	0	0	0.095214	0	ND	0.700694	0.111083	1.26904	0.146482	ND	0.555414	WT	0.596893	0.291226	0.317378	0	0
A522	WT	2.22166	ND	1.69838	ND	0	0.620327	0.842549	ND	0	ND	0.591125	0.444331	0.282116	0.62137	1.81307	1.27885	ND	4.31818	1.43052
T523	0.608082	0.843096	0.705842	ND	0	0.185138	0	0.589419	ND	1.44162	1.27129	0.689581	0.666597	0.846345	0.53331	0.57221	WT	0	ND	0.9442
V524	0.909454	0.438778	3.07243	0.549276	ND	0.15869	0.393643	0.65709	0	2.08872	1.37336	1.74587	1.19719	0.898115	0.050492	0.247951	0.252999	0.0732019	0	WT
C525	2.47583	0.684927	0.49568	0.503424	WT	3.18834	0.0248039	0.610742	1.76274	1.24417	0.535444	1.55699	ND	0.50683	2.32822	0.864549	0.0392056	1.1004	0.457767	0.188963
G526	1.18552	0.642886	0.048297	0.49242	0	0.671661	1.03842	WT	0	0.050492	0.197886	1.12862	0	0.0396724	0.476068	0.399748	1.51908	0.0222166	2.19617	0.63371
P527	0.485094	0.762461	0.102245	0.145456	0.0896935	1.69976	1.20931	0.930505	1.06981	1.54337	1.11503	1.57273	2.39151	0.674841	WT	1.04998	0.646215	2.09657	1.75471	3.86843
K528	1.30213	0.788297	0.466428	0.168197	0.658817	1.31844	0.723505	0.159219	0.609776	0.666497	0.683868	WT	0.626503	0.17315	3.72589	0.29286	0.40765	1.1287	1.61909	0.258316
K529	1.45751	1.2048	0.354608	0.53973	1.64941	0.295298	0.672928	1.26952	0.968423	0.421883	0.399099	WT	0.576519	0.571576	0.245253	0.642739	0.403558	0.282754	1.40795	4.25149
S530	0.439991	0.538534	0.832127	0.525622	0.528809	0.987401	ND	0.760108	0.252966	0.332548	1.37083	0.899007	0.13146	0.050492	0	WT	0.810516	1.56493	0.271346	0.592127
T531	0.210565	0.0472694	0.54984	0.518379	0.433172	4.00169	0	0.100984	0.260601	0.362433	0.302145	2.68729	0.733145	0.242681	0.188707	0.434429	WT	0	0.4247	0
N532	0.689464	0.518221	WT	0.179762	0.309665	1.36693	0.525466	0.716701	0.830193	0.635294	1.71033	0.455271	0.436524	0.0958986	0.304381	0.69043	0.498345	0.0403937	0.435957	1.59443
L533	0.192586	0.351988	0.214377	0.234986	ND	0.608052	1.68377	1.20464	0.0639325	0.317756	WT	1.4401	0.314234	1.29466	1.28522	0.103481	0.314615	0.689722	0.0728413	0.287568
V534	0.626685	0.245042	1.51987	2.48035	ND	0.218474	0.369225	0.801467	0	0.564121	0.527086	1.09502	0.522774	0.115726	2.84333	2.24138	0.826431	0.113959	0.688981	WT
K535	0.287509	0.459555	0.585572	0.614182	0	0.810516	1.22521	0.0422714	0.0634758	0.150003	0.127818	WT	0.973603	0.895719	0.772364	0.622999	0.394088	0.965452	0.324264	0.740122
N536	0.187746	0.371844	WT	1.02154	0.0617128	2.21946	2.07135	0.983524	0.611291	1.42952	4.4433	0.619899	0.538446	0.444329	0.949823	0.203912	0.412154	2.16411	2.37373	0.799794
K537	0	0.681894	0.438565	3.83436	0	1.32952	0.710589	0.318099	4.97085	0.58112	1.36189	WT	1.27026	0	0.0571177	0.176722	0.758348	8.60036	0	0
C538	0.191522	0.690248	0.249347	0.105426	WT	0	2.15434	0.482958	0.815749	2.58515	1.55584	1.88178	ND	0.310475	0	0.462432	0	0.826258	0.487269	0
V539	1.10341	0.435619	0.0782517	2.02853	ND	0.250055	0.606219	0.287028	15.8937	1.71009	0.637229	0.888659	0.93439	1.65525	0.243167	2.09726	0.127714	1.34063	0.518574	WT
N540	0	0.14217	WT	0.569349	0.0448819	2.70164	ND	1.8972	0.975654	0.843499	0	0.442972	0	0.472694	0.542298	0.283841	0.490158	0.123425	1.11773	0
F541	0	0.452312	2.01972	0.71722	0.354825	0	0.214486	0.251747	1.35952	0.644426	0.845642	0.981453	0.111819	WT	1.89077	0.783083	0.120451	0	1.20312	0.344183
N542	0.126952	2.86837	WT	1.0358	0.28397	0.829293	1.47843	0.0447951	0.23011	0.643483	0	0.382837	2.30349	0.0643955	0.824207	0.535664	0.790569	0.95495	0.658685	0.74055
F543	0.26271	0.624685	0.0278041	0.802917	0.276425	0.434812	0.198954	0.571712	2.6472	0.444769	0.640612	0.399024	2.54736	WT	0.649504	0.348936	1.25457	2.44598	0.193808	0.415276
N544	0.285048	1.2633	WT	0.322682	0.637342	0.799628	0.391544	2.00673	0.369255	0.389173	0.671288	0.80393	0.417802	0.10059	2.3749	0.531921	0.319475	0.0828975	0.511226	0.475818
G545	0.142266	0.734578	2.68389	3.52895	0.211586	0.803577	0.780812	WT	0.658817	0.350789	0.272843	0.328637	0	0	5.13196	0	0.395829	0	1.62977	0.283608
L546	0	0.519847	0.507483	4.04562	ND	0.511966	0.544899	0.842697	1.264	0.686294	WT	1.99177	0.426642	2.06665	1.27115	0.437598	1.44134	0.0322718	0.118488	0.825629
T547	1.24559	1.68329	1.61221	0.151393	0.194125	0	5.56381	0	2.17394	0.593955	0	0.643848	0.182602	5.57998	0.264114	0.606658	WT	0	0.602526	0.986608
G548	0.0928212	0.777014	0.143333	0.916126	0.31488	2.82797	0.719352	WT	0.394164	3.22325	0.0580891	0.478698	0.413968	0	0.11745	0.111506	0.34059	0.616295	0.059738	0.177335
T549	1.11296	0.314197	0.57197	ND	1.20504	0.531755	2.28004	0.142539	ND	0.967954	0.0701575	0.270832	0.558225	0.356845	0.407669	0.381335	WT	0.744767	ND	1.30125
G550	0.452422	0.507422	1.07263	0.826509	0.62533	1.46161	1.42374	WT	0.0555414	1.08614	0.930328	0.874314	1.16449	0	0.327617	0.69839	1.37206	0	0	0.872054
V551	0.854312	1.18488	0.449174	0.0826071	ND	2.79121	0.290995	1.16816	0.193214	0.339588	0.581755	0.936069	0.751161	1.74749	0.555413	0.216754	1.30903	1.00993	0.710962	WT
L552	0.2772	0.236411	0.463309	0.356583	ND	0.471223	0.447085	0.0231423	0.616141	0.751638	WT	0.126693	0.24912	0.427372	0.712827	0.146024	0.253055	1.51072	1.91339	0.276566
T553	0.602411	0.633659	0.291757	0.582077	0	0.335344	4.48184	0.179363	1.6707	0.728038	0.326678	0.0793448	0.554474	0.659446	0.98562	0.981773	WT	0.285079	0.415587	0.69946
E554	1.83763	0.251507	0.306376	1.13108	0.0462846	0.608744	WT	0.645378	1.96189	0.656627	1.12617	0.877346	0.667691	1.23425	1.91586	0	0.553057	0.312948	0.432239	0.836633
S555	0.525534	1.92155	0.136258	1.02314	0.309383	1.90881	0.0777008	0.187606	0.287887	0.545006	0.710512	1.50855	2.85066	0.293992	0.601135	WT	0.468768	0	0.535567	0.913346
N556	1.52671	0.307429	WT	0.890723	0.763644	0.66155	1.24657	0.172117	0.663331	0.776744	0.493763	2.32504	0.266537	1.18728	0.314052	0.664838	0.619336	0.0300224	0.727268	1.38732
K557	0.11053	0.592051	0.50215	0.203191	0.879675	0.315571	0.31473	2.28337	1.04829	0.78288	0.26813	WT	0.674007	0.681411	0.102316	0.440926	0.693638	0.862633	0.0566896	0.392519
K558	1.37651	0.540546	0.839487	0.451273	0.294061	1.04301	1.07276	2.422	0.841378	1.47775	0.15771	WT	0.818571	1.21379	0.209781	0.614494	1.37458	0.0637755	0.343652	1.34585
F559	1.49123	0.555414	1.1922	2.09433	0.439144	0.95794	0.292322	0.0393212	1.17042	0.54963	0.864054	1.67944	0.624745	WT	0.16012	0.874844	1.40943	8.74328	1.73833	0.95559
L560	0.222166	0.78449	1.27691	0	ND	1.01812	2.2145	2.14234	0.692476	4.95672	WT	0.31203	0.59683	0	2.79204	0.915373	0.910183	0.0812798	0.912863	1.35998
P561	0.628119	0.102161	0.20535	0.423172	0.370277	0.439545	0	1.64891	0.932588	1.31114	0.997869	0	3.30502	0.0807871	WT	0.73596	1.00402	0.222569	0.174736	0.395938
F562	5.92917	3.74904	0	0	0.856144	2.83261	0	0.0528965	0.29622	1.8657	1.21734	0	0	WT	3.44139	1.77005	0.146161	4.31594	1.64822	0.512497
Q563	1.11083	3.32637	1.36053	0.193885	0.899238	WT	1.47257	1.42105	2.44213	0.571285	0.942703	2.65352	0.935033	5.27158	3.2289	8.2045	10.0443	3.14013	0.600256	5.19581
Q564	0.278687	1.83443	0	3.50302	0.112966	WT	0.590312	ND	0.848662	1.82411	0.341737	0.853288	0.476068	1.55516	0.614937	0	3.20391	0.206271	2.18198	0.0987403
F565	5.44652	18.0077	1.82124	7.26576	1.48372	0	ND	0.676152	0.44433	1.42256	0.838407	ND	3.73532	WT	0	3.05498	3.56031	0.562739	0.559295	0.802569
G566	0.916651	1.9954	5.0659	2.4249	1.44044	2.39851	5.54107	WT	7.17493	6.09024	1.39501	1.88833	3.99447	6.0436	7.60313	3.73295	6.57778	1.9485	2.11707	3.21316
R567	0.560098	WT	3.61113	2.3251	0.135248	1.04127	0.516593	2.53299	0.305477	0.352447	4.58792	0.985685	1.06917	1.38116	0.238035	1.22022	1.25078	1.08803	0.210646	0.0481875
D568	2.70639	ND	1.11059	WT	0.555811	1.75395	4.79263	1.33675	1.05433	0.67819	1.45449	5.61371	2.50444	2.46487	3.97227	0.223931	0.310735	1.83683	1.42908	1.27649
I569	0.866984	3.14543	2.21947	2.46688	0.657591	1.53056	7.31288	4.73801	4.99526	WT	0.546744	2.41077	1.18036	1.00245	2.38948	0.910609	1.48039	0.243346	1.26683	1.71425
A570	WT	1.43554	3.52631	1.32509	ND	0	2.65283	0.823402	ND	0.830772	2.95839	5.29684	3.70326	1.21646	2.4784	0.840095	1.00334	3.66709	1.65385	1.38541
D571	0.516971	ND	4.27124	WT	0.393213	1.09858	0.745088	1.16561	1.24309	2.1905	0.366254	0.722145	ND	0.582211	3.2672	0.748911	4.14866	0	0.652939	0.772399
T572	1.07364	0.504159	0.993915	1.28163	0.675575	0.830264	0.942712	2.07084	0.684336	1.10445	1.21994	0.496311	1.18539	1.32703	1.26283	0.589754	WT	1.15151	0.576267	2.12389
T573	2.09093	0.450242	0.995945	ND	0.155611	0.194779	0.134381	4.94639	ND	1.74098	2.66197	0.941215	2.10519	4.72855	1.85375	3.15337	WT	2.01191	ND	2.87129
D574	0.600139	0	0.879253	WT	1.30084	0.97922	1.25394	0.753082	0.471266	1.06809	1.34235	0.554685	0.0288527	1.21902	0.464999	0.812166	2.17863	1.15626	0.895923	0.890835
A575	WT	0.534693	1.24792	0.506898	1.00873	2.36302	0.565161	1.47918	0.537097	0.938071	1.1482	1.74234	3.05176	3.49624	0.476538	1.15997	1.28202	3.30737	1.59826	0.919214
V576	0.876587	0.363237	0.403937	0.545321	ND	0.331299	0.305722	0.549924	0.261836	0.538917	0.452293	0.134389	0.988899	1.67231	0.526795	0.771406	1.63885	0.13607	0.137422	WT
R577	0.0662892	WT	0.236716	1.4401	0.89298	0.153911	0.123425	0.378447	0.647141	0.967328	0.449514	0.167062	1.12836	0.370273	2.05274	0.54619	0.150883	2.71843	2.04269	6.64434
D578	0.520847	0	0.526833	WT	0.0370527	0	0.806048	0.352934	0.163305	0.236504	5.64521	0.0364206	0	0.639347	0.786979	0.30589	0.218882	0.0272843	0.869078	0.30061
P579	0.330406	0.564685	1.48838	0.586454	1.3339	0.413669	0.724446	0.419187	0.555301	0.30007	0.671016	0.216267	0.562738	0.747283	WT	0.799394	0.462842	0.0732019	0.3417	0.473885
Q580	4.36842	1.1575	2.59958	0.186979	0.0427241	WT	1.28238	0.0957994	0.916182	0.530166	0.869167	0.510751	0.759524	1.28319	0.636877	0.31738	0.187745	1.04548	0.455725	6.79306
T581	0.991961	0.945383	0.636749	1.28142	2.74145	0.499437	0.031291	1.76815	1.59103	1.30155	1.13756	0	0.284441	0	1.29516	0.281116	WT	0	0.0775866	0.170896
L582	0.374449	1.68107	0.577052	0.567487	ND	0.841101	0.386958	0.212206	0.0820346	0.59703	WT	1.08991	1.73513	0	1.34347	0.38135	1.99057	0.416272	1.9467	0.115369
E583	1.02546	1.13969	0.115066	0.704702	0.709694	0.444339	WT	0.848243	0.394912	0.201486	0.298431	0.950954	0.160602	2.47866	0	0	1.77163	1.2106	0.0879072	2.06215
I584	4.21013	0.267026	0.539974	0.194567	0.646835	1.14449	2.35534	0.954759	0.437598	WT	0.44186	0.0427241	4.21706	1.7454	0.250831	0.660443	0.739295	3.10341	0.359625	0.752697
L585	0.238034	0.793262	2.91434	0.212598	ND	0.398792	0.00787821	0.601105	0.270124	0.77877	WT	0.0666949	0.806142	0.415332	1.10185	0.117967	0.373675	1.5315	0.603256	0.0483141
D586	0.18979	0.428755	0.890689	WT	0.499332	0.362633	0.580278	0.279471	0.863481	0	0.738772	0.154999	ND	0.260342	0.361816	0.900272	0.688364	0.0820021	0.24474	0.558105
I587	0.757448	0.46818	0.408791	0.982565	0.632095	0.232021	0.214377	0.394165	0.696467	WT	0.913591	1.48439	0.722423	2.46048	0.309997	0.295051	1.80931	2.42362	1.47628	2.07306
T588	1.16326	0.209529	1.47004	ND	0.629008	0	0.847209	1.15097	ND	1.11824	0.765588	0.848896	2.01399	0.543426	1.30056	1.38515	WT	2.45453	ND	0.918089
P589	0.397604	0.249879	0.951407	4.0021	1.5787	0.709363	1.41731	1.9851	0.437272	0.407921	0.899038	1.08234	1.3516	0.237736	WT	0.955746	0.555333	1.79026	0.569128	0.902264
C590	0.128658	0.956837	2.60509	1.93351	WT	1.12785	0.354695	0.594025	0.448	1.00503	0	2.65405	ND	0.401749	0	0.616804	2.85168	0.952513	0.919468	0.46416
S591	0.477263	2.7704	0.137673	1.18959	0.198988	0.461735	0.70379	1.18238	0.876371	0.0949427	0.625921	0.0236346	1.26951	0.357457	0.734092	WT	0.445619	0.0535338	0.381655	0.196785
F592	0.700283	0	0.202139	0	0.609872	0.755262	0.0800596	0.110294	3.39107	0.573848	0.962925	3.39247	1.17873	WT	0.0801457	1.27474	0.537239	1.17212	0.856614	1.03124
G593	1.20423	0.991616	1.00586	2.84327	0.55186	0.158185	5.61622	WT	0.0347134	0.865213	1.32578	3.43204	1.03221	1.23355	3.70062	0.669625	1.98293	0.483625	1.09583	0.720321
G594	0.937141	0.412259	2.06169	0.872079	0.264093	2.84021	0.805532	WT	0.422029	1.08207	0.4937	0.577721	0	0.185871	0.175038	0.932651	1.02307	0	0.0493703	0.274097
V595	0.918534	0.275088	0.444305	0.76598	ND	1.81957	0.367576	0.658888	6.26932	0.361995	1.67351	1.6112	0.961231	0.19874	0.340446	0.541873	0	0.160194	0.0998955	WT
S596	0.347763	1.42137	0.390191	0.702212	0.278267	0.511084	0.119572	0.972333	0.410731	0	0.74055	0.811261	0.538633	0.963705	1.26243	WT	0.962264	0.57502	0.46494	0.185138
V597	0.67423	1.74091	0.439447	0.551961	ND	0.0317595	0.196295	0.606998	0.0758268	0.65573	1.04733	0.365637	0.849723	0.031738	0.447762	1.06775	0	0.0991764	0	WT
I598	0	1.11295	0.283742	0.54722	0.100984	0.49083	0.0913008	0.341053	0.074571	WT	0.340044	1.1062	2.01194	0.704541	0	0.242134	0.906589	ND	0.503511	1.142
T599	0.317227	0.546921	0.0383043	ND	1.02538	1.50064	0	0	ND	0.929848	0.84012	0.629064	0.162921	0.948318	0.233897	0.437114	WT	0.906798	ND	0
P600	0.359811	0.362508	0.036731	1.29867	1.20518	0.451703	0.21184	1.00511	0.365184	0.962779	0.590297	0.0768616	10.3636	0.295138	WT	0.57384	1.19784	0.125053	0.667947	0.561829
G601	0.277136	0.365062	0.534974	0.756817	0.426313	0.0306253	0.296954	WT	1.4811	2.34538	0.505083	0.788368	0.796155	0.261185	0.741928	0.960736	0.771617	0.827757	0.0909445	1.19468
T602	0.329776	0.366887	0.229358	0.327074	0.0383045	0.453643	0.705889	0.261372	4.74656	0.97354	0.229827	1.99022	0.292451	0.041918	0.389197	0.826396	WT	0.0405577	0	1.97957
N603	0.284917	0.0605183	WT	0.411019	0.469763	0.769271	0.603423	0.507684	0.73172	0.667214	0.571119	0.338525	0.756947	2.2585	0.266622	0.445076	0.396511	ND	0.723251	0.786437
T604	1.65343	0.636332	0.660082	ND	0.122518	0.4937	0.229303	0.413672	ND	1.86585	0.378835	0.851063	0.541147	1.46084	1.32327	0.513313	WT	5.26473	ND	0.198248
S605	0.447229	0.605626	0.998293	0.265188	0.727451	ND	0	1.18841	0.251202	0.353451	0.93086	0.522463	0.185106	2.40093	2.19915	WT	0.802523	0.931657	0.263714	0.155225
N606	1.54173	1.6708	WT	0.528823	0.319664	0.34638	0.55533	0.130885	0.74359	0.962242	0.600183	0.563915	1.33899	1.45711	1.35827	0.260572	0.861504	0.123425	0.334379	2.10502
Q607	4.16156	1.2415	1.15777	2.16962	0.50492	WT	1.01061	1.25649	0.416291	0.636859	0.546768	0.824949	1.18721	1.29315	0.53447	0.370275	0.656906	1.45519	1.42405	0.24384
V608	0.521933	0.137896	0.419176	0.0879329	ND	2.16819	0.229808	2.54652	1.2036	0.99253	0.682249	0.464373	0.790156	0.755179	2.65496	0.37516	0.661928	0.948596	1.61879	WT
A609	WT	0.393124	0.19836	0.321479	1.30337	0.0562442	1.31666	0.204362	0.130686	0.398365	0.0759539	0.0241484	0	0.633677	0.34838	0.541181	0.600034	0.193631	0	0.867374
V610	0.67748	1.48641	0.501854	2.10382	ND	0.35082	0.61059	0.90314	0.375442	0.268865	0.924463	1.12697	0.801954	0.906798	2.95629	3.09052	0	0.0412324	0.232385	WT
L611	0.431204	0.561002	0.53156	1.70046	ND	1.48088	1.44713	0.327408	0.0673228	0.353431	WT	0.477865	0.289627	3.56335	1.48741	0.869509	0.96005	0.725438	1.60521	0.362033
Y612	0.826301	2.24677	0.818004	0.950636	0.452407	0.227861	0.135292	0.0499247	1.09035	0.375159	0.117352	0.149699	ND	0.606139	0.770077	0.21967	0.594527	0	WT	1.40554
Q613	1.07402	1.1078	0.327935	0.512689	0	WT	1.66458	0.160761	0.847223	0.097655	0.628902	1.12922	1.20091	0.366674	0.681234	0.204545	0.512689	0.473117	0.755308	1.63108
D614	0.305887	ND	1.72653	WT	0.150077	0.31103	0.371551	0.517339	0.145878	2.63677	0.300128	2.68385	0	0.287696	0.524209	0.205415	0.490986	0.0945384	0.593271	0.506298
V615	0.805244	1.3945	0.537972	0.136712	ND	9.07873	0.764154	0.563384	1.8416	2.23516	0.759714	2.77318	1.72978	0.427976	0.108373	1.2869	0.554655	0.582883	1.70159	WT
N616	1.81842	0.213453	WT	0.456524	0.166624	0.772957	0.656874	2.03491	0.452976	0.975026	0.0600448	0.827452	2.11431	1.09815	2.27622	0.624255	0.397995	0	1.28337	0.0994768
C617	0	0.642945	1.32304	1.75075	WT	0	0	0.823128	0.493701	0.478509	0.333475	1.07909	ND	0.21751	1.24989	0.454192	1.47206	0.794606	0.810032	0.86567
T618	0.735991	0.999469	0.478228	1.75155	1.17475	1.14437	0.219423	0	0.13831	1.00952	13.8015	0.807877	0.194888	3.65918	0.994611	0.694725	WT	2.03341	0.345284	0.9504
E619	0.811596	1.77732	1.03695	1.23077	0	0.657925	WT	0.670834	0.0998294	0	0.697183	0.645508	2.27214	0	8.92046	ND	0	0.151476	1.46634	0.5002
V620	1.94216	0.335674	1.90349	1.25596	ND	0.569307	0.673044	1.3081	0	0.355465	0.403895	0.134228	0.542027	0	0	0.251787	0.249624	0.665673	0	WT
P621	0.674015	0.325499	0.889154	0	0	0.542413	ND	2.12739	0.255848	0.224787	0.480616	0.048297	1.36717	0.0913008	WT	0.637735	0.482597	ND	0	0.317379
V622	0.606938	4.85809	6.78301	1.25397	ND	0.436024	0.868076	0.887284	0.658163	0.801877	0.699138	0.928508	1.01067	1.82249	0.234309	2.40302	3.48622	0.614746	1.00603	WT
A623	WT	0.217674	0.186447	0.388795	ND	1.08323	0.691688	0.644006	ND	0.85657	1.08922	1.11477	0.753852	0.382358	1.39036	0.414613	1.0802	0.662517	0.546338	1.74302
I624	0.0972744	0.625088	0.42742	0.108362	1.06321	0.528965	0.235047	0.0937896	0.0555413	WT	1.29219	1.12488	0.925296	0.528054	0.78827	0.355572	0.78159	2.10895	1.14391	0.655189
H625	0.38374	0.453614	0.725456	0.643387	0.0622892	0.893701	0.197044	0.930967	WT	0.350526	0.607584	6.89483	0.968661	1.10557	1.18154	1.31735	0.376553	0.460697	0.655294	0.557555
A626	WT	0.737458	1.81402	0.271956	ND	0	0.930311	0.692685	ND	0.225782	0.241484	0.354293	0	0.0634758	0.659192	0.237196	0.906554	0.700852	0.498285	1.53108
D627	0.298264	0.74055	0.893087	WT	1.37798	3.91697	0.609186	0.634299	1.39174	0	0.0912114	0.501918	ND	0.816632	0.913047	0.388053	1.92729	5.0554	0.925268	1.12219
Q628	0.585052	1.41861	1.48573	0.784085	0	WT	0.575313	0.478272	1.1242	1.51737	0.649993	0.872766	0.796238	0.0987403	0.459101	0	1.04609	1.02947	0.510548	2.62262
L629	0	1.25895	0.880834	0.803637	ND	0.311806	0.0669429	0.698234	0.151476	0.617241	WT	0.880365	0.500688	0.153807	1.51085	0.274039	0.186415	0	0.022441	0.877411
T630	0.803026	0.615729	0.928878	1.8107	1.43394	2.58731	1.34761	0.874568	0.133724	0.377008	0.231343	0.315792	0.0845427	0.295387	0.518043	0.34929	WT	0.861403	0.493107	1.51576
P631	0.427914	1.16887	0.243893	0.228315	0	1.03496	0.55198	2.22165	0.529042	0.817668	0.766377	1.5036	1.25895	0	WT	1.7233	0.540703	5.31929	0.782357	0.720872
T632	0.997473	0.500374	1.56088	ND	0.428307	ND	1.0533	0.0987403	ND	1.02632	0.908136	2.00432	0.975181	2.1991	1.18318	0.645688	WT	0.169905	ND	0.254917
W633	0.411696	0.417039	0.619351	2.64772	0.943078	0.0854484	0.135579	0.812716	0.201968	0.945383	0.654831	0.544987	0.691374	0.269292	0.285319	0.266281	1.72221	WT	0.0711774	0.424345
R634	0.910903	WT	0.208873	2.07176	0	1.32859	0	0.999981	0.881106	0.263586	0.889177	1.48859	0.325323	0.153217	0.155076	0.297532	0.273647	0.796692	0.517461	0.111083
V635	1.06237	0.444329	1.45793	0.442634	ND	0.771496	0.874026	0.729877	0.807268	1.3145	0.727926	2.22855	1.10337	1.64424	0.414772	0.901988	1.83136	0.307765	1.34914	WT
Y636	1.55057	0.365814	0.894446	0.413179	0.677447	4.61014	0.900383	0.0300224	1.62516	0.387684	0.745435	0.473693	0.372793	1.21195	0.23193	0.487284	0.0708869	3.69546	WT	0.930345
S637	1.15258	0	0.0375159	0.86656	0.798536	0.453465	0.222164	3.91073	0.600042	1.28622	1.08542	0.140411	0.0386374	0.649621	0.754698	WT	0.47526	0.206665	0.406686	1.04328
T638	0.558615	0.411999	0.936259	0.719804	0.168307	1.79818	1.42696	1.35231	0.737835	0.824152	1.40989	0.117684	1.27986	0.0510724	0.542865	0.868509	WT	0.612916	0.529344	0.408139
G639	0.60069	1.38888	1.4326	0.671119	0.623828	1.51132	0.961225	WT	0.661205	1.70399	0.561075	0.267819	1.5276	1.56304	0.0545686	0.687456	0.638495	0	0.176568	0.546917
S640	1.11518	0.718336	1.23514	3.91885	0.565118	ND	ND	1.03565	0.250317	0.357791	0	0.532138	0.551958	0.0378536	2.88388	WT	1.01879	0.555414	1.51579	1.93366
N641	1.02012	0.259169	WT	0.271038	0.487956	0.290931	2.16137	0.285898	0.36981	0.354823	0.148109	1.04807	0.370661	0	0.763105	1.51543	0.867294	0.800015	0.883777	0.473576
V642	1.12227	0.706317	0.0132241	0.597783	ND	0.929837	0.386803	0.730569	0	0.856014	0.447524	1.90801	1.09699	0.853737	0.217387	0.555413	4.12111	0.234239	0.798421	WT
F643	0.122659	0.429427	1.33653	1.26366	0.457723	2.15419	0	0.203344	3.57396	0.624067	0.689065	0.534605	1.90824	WT	0	0.504149	0.102343	0.191522	0.88421	0.918951
Q644	0	0.727826	0.0854484	0.231329	0.500212	WT	1.20643	1.33983	3.58731	1.11952	0.98256	0.641581	1.17056	3.34549	0.421875	0.74055	0.974537	0.623519	0	0.463876
T645	0.696744	1.05505	0.26197	ND	0.985495	0	0.0451779	1.265	ND	0.641453	1.36759	0.661603	0.353963	0.20803	0.122479	0.415771	WT	0.0673232	ND	1.9263
R646	4.14498	WT	0.488408	ND	0.0267971	0.130686	0.307637	1.272	4.34278	0.850695	0.157962	1.3775	0	0	0.907532	0.713919	0.651041	0.5707	3.20552	0.279189
A647	WT	2.28038	0.556959	0.504034	ND	0.14811	1.36823	0.724795	ND	1.99413	11.7659	3.87777	1.93685	2.07991	1.23184	0.456826	0.989794	0	1.55654	1.14107
G648	0.649046	0.516876	0	0.843728	2.13097	1.16413	0.543858	WT	0.764831	11.2198	0.0782271	0.731705	0.0303159	0.18605	0.457398	1.80076	0	3.22231	0	0.269887
C649	0.791377	0.799147	0.355683	0.370276	WT	0.0730702	ND	0.432924	0	0.600825	0.424054	0.194522	ND	2.10309	0.0569653	0.243878	0.393438	0.819233	0.827425	2.22166
L650	0.0952149	0.841126	0	0	ND	0.423844	0.317379	0.698578	0.1521	0	WT	0	0.586243	0	1.34421	0.158689	0.0949423	0.201968	0	0.200729
I651	2.0413	0.875743	0.347104	0.241129	0.193188	1.48475	2.21039	1.978	0.112809	WT	0.493716	0.239042	0.426896	0.555128	0.14811	0.48527	0.544383	0.454429	1.21873	0.777545
G652	0.434054	0.488684	0	0.0698953	1.25053	1.26423	0.603133	WT	0.15251	0	0.661133	0.134802	0.489516	0.216746	1.05697	0	0.556604	0.322224	0.253904	0.835386
A653	WT	0.703674	1.59876	0.220878	ND	0.200085	0.737993	0.810527	ND	0.501659	3.82296	0.770894	0.794119	1.10042	0.289092	0.514193	0.690999	0	0.285834	1.11337
E654	0.355407	0.4937	2.00005	1.0052	0.303074	1.08094	WT	1.36218	0.359529	0.0740548	0.672357	0.919096	0.90736	1.58914	0.763207	ND	6.47982	1.03722	1.28507	0.518418
H655	3.00128	1.56732	1.21719	0.982264	0	1.13869	0	ND	WT	14.9883	0.641263	0.146403	0.085448	0	1.65485	10.5024	4.46693	0	0.918646	0.199842
V656	2.4171	1.15556	0.723235	0.667383	ND	0.439016	0.699872	1.10709	3.10018	0.684493	1.71931	0.414185	1.1346	0	0	0	1.24727	0.431532	0.17315	WT
N657	ND	3.65385	WT	1.10938	0	0.706887	0.591583	2.74496	0.389617	1.84313	0.981484	1.26759	2.12772	1.09137	2.57895	1.38348	2.69303	0	0.989531	5.60725
N658	1.57661	0.716851	WT	0.844933	0.0396724	1.45727	1.81777	1.52784	0.850452	0.81325	1.13233	1.09515	0.792565	0	1.72117	1.52104	2.442	0	1.32708	5.87622
S659	1.88909	1.55633	1.43868	2.60398	0.857871	ND	ND	2.60063	0.867251	1.08639	1.79892	3.81348	2.68612	0	5.36495	WT	1.73902	4.53082	1.36615	4.63998
Y660	2.51877	1.94366	1.13932	1.92354	1.04267	0.592441	0.303865	1.43303	1.19677	1.50064	1.69116	0.740049	ND	0.723529	8.30402	1.63481	5.71778	1.75099	WT	1.59131
E661	0.506059	0.176546	1.0531	1.35252	0.666952	0.620124	WT	1.97202	0.0488274	1.7111	2.04666	0.959748	1.241	3.98544	0.284165	1.38368	0.337215	0.809183	0.815718	0.956569
C662	0.397149	0.714198	0.480874	1.78966	WT	0.141377	0.510074	0.50326	0.182103	0.815986	0.125053	0.317207	ND	0.573246	2.44083	0.469909	3.38542	1.0698	0.991498	0.740551
D663	0.479179	0	0.828193	WT	0.719545	0	0.602879	0.890105	0.781858	1.43437	0.0129925	0	3.39617	0	8.17321	0.309344	0.0231423	0.0957608	0.679432	1.23746
I664	0	0.365565	0.369382	0.849303	0.0648429	0.373913	3.94453	0.26098	1.05114	WT	0.499003	0.609894	0.745789	0.589087	1.22201	1.46617	0.543503	0.169294	1.75627	0.757636
P665	1.63472	1.15859	0.685296	1.15145	0.547123	1.41589	3.67507	0.100984	2.51418	0.24672	1.85358	1.4313	2.16193	3.34291	WT	1.21575	1.09867	0.292569	3.11451	0.536909
I666	1.82598	0.695941	0.271156	4.62745	0.716309	2.1141	0.212173	0.189789	2.04318	WT	0.553044	0.227874	0.464666	0.197737	0.274113	0.230687	1.61186	0.296221	0.347265	0.589474
G667	0.74142	0.478116	0.269778	0.576724	0.128714	1.50523	0.242103	WT	0.7532	2.08793	0.226205	0.903802	0.743103	0.665467	0.486576	0.908388	2.16457	0.176545	0.0632754	1.08987
A668	WT	1.43628	1.72164	0.613822	0.789763	1.86868	1.49582	2.09955	0.972564	0.293688	1.00913	7.64468	0.143073	1.64522	3.06588	0.337977	1.26901	0	0.498683	1.27027
G669	0.508459	0.553339	4.31817	1.4274	0.389295	0.0400297	0.085723	WT	0.320238	5.3767	1.9612	0.434129	1.18439	1.8256	0.769038	0.817894	0.14489	0.982065	0.575558	1.30432
I670	0.272444	2.9843	0.593658	2.29571	0.286591	0.636189	0.975116	1.56087	0.836965	WT	0.348019	0.910315	0.45732	1.39844	0.905191	0.279848	0.574441	2.70843	1.1993	1.34743
C671	1.54242	1.14407	0.756516	0.0995542	WT	0.0811154	1.03839	0.795282	0.238035	0.785579	0.777375	0.0176322	ND	1.41413	1.153	0.490748	0.0244138	1.06235	0.842025	0
A672	WT	0.632638	0.298879	0.487016	0.267552	0.363891	0.122805	1.81918	2.52913	3.36628	2.13425	0.357051	1.10062	1.03382	0.389514	0.489576	0.777734	0.573295	0.453105	1.08806
S673	0.640347	1.95523	1.30985	1.13406	1.43645	3.93375	0.557379	0.55518	0.160524	0.105834	0.266331	0.174248	0.682533	0.24808	1.23404	WT	0.816525	0.577438	0.687516	2.71666
Y674	0	9.32828	0.314046	0.551936	0.53524	0.309881	0.0538912	2.3084	1.22071	0.220976	1.05379	0.640861	0.519765	1.66835	0.270969	0.450166	0.775372	1.2331	WT	1.72596
Q675	0.288839	1.32247	0.861633	0	0.669915	WT	0.438838	0.592738	0.694158	0.61838	0.729796	1.21415	2.50881	0.639245	0.693401	0	1.18481	ND	1.20476	0.792607
T676	0.928132	0.383233	1.49117	1.39446	1.07698	1.71717	1.91823	3.377	0.897365	1.42228	1.18186	1.66405	2.2176	1.14994	1.12199	0.575388	WT	10.825	1.48172	2.3391
Q677	0.851005	0.942445	2.58936	0.338297	0.105308	WT	1.96401	0.115434	0.945815	0.837839	0.736098	0.629255	0.416842	3.62747	1.65765	2.00084	1.4665	2.16112	2.20431	0.147582
T678	0.758283	1.23127	0.872123	ND	0.32399	0	1.03722	0	ND	1.93997	1.11629	1.1693	0.522742	0.888661	0.457004	1.23888	WT	2.32923	ND	ND
N679	0.600254	0	WT	0.909181	0	1.22274	2.19439	0.337802	1.08251	1.54068	0.15869	1.18954	0	0.277707	6.4069	0.927171	1.8709	0	0.702587	ND
S680	0.434773	ND	0	ND	0.347442	ND	ND	0.277707	0	0.74055	0.735808	0	ND	1.09548	1.46635	WT	0.964148	ND	0.580368	0
P681	0.42723	0.589851	ND	ND	ND	0.704334	1.41095	ND	1.1693	ND	1.15782	ND	ND	ND	WT	3.35764	1.63048	ND	ND	ND
G682	1.15052	0.846367	0	1.02668	0.574948	ND	1.1991	WT	ND	0	0.196029	0.796951	0	ND	ND	1.26842	1.02538	4.76069	6.0302	1.82165
S683	ND	0.709497	1.41182	2.52179	0.557951	ND	ND	0.515374	ND	1.21709	ND	1.05578	0	0.40341	1.11083	WT	0.986033	0	0	2.22166
A684	WT	0.624732	0.725532	0.439062	0	0	0	0.693559	0	0	ND	ND	ND	ND	0.550459	0.762846	1.17926	ND	0.800339	1.61277
S685	0.362285	1.02846	1.85048	1.23967	0.135051	1.78932	0	1.21945	0.922354	0.403727	1.37194	0.389823	0.208002	1.82173	0.90323	WT	0.580234	0.939202	0.53997	0.294242
S686	0.307918	0.998811	0	0.522294	0.483799	0	ND	0	ND	ND	0.870489	2.14377	ND	1.36311	1.43029	WT	0.696101	0	1.19141	ND
V687	0.892296	0	ND	ND	ND	ND	1.74131	1.12554	ND	ND	1.27637	0	1.22311	ND	0.211586	ND	ND	0	ND	WT
A688	WT	0.733635	0.201968	0.555412	ND	1.45713	0.59325	0.432836	ND	ND	0	ND	0	ND	0.747584	0.395826	1.10665	ND	ND	0.836151
S689	1.77778	0.869496	1.50074	3.23836	1.29297	ND	ND	1.12746	ND	0.637825	0.555418	2.06813	ND	0.177732	ND	WT	1.26715	ND	0	0
Q690	ND	0.53932	0	0	0	WT	1.41773	ND	0.819123	0.370277	0.626928	0.949671	1.94497	0.339767	1.30661	ND	ND	0.382157	0	0.229268
S691	0.824815	0.065343	ND	1.4225	0.833057	1.3602	0	0	0	0.738866	0.166738	ND	4.7851	1.21465	0.983273	WT	1.24459	4.86598	0.392805	0.521929
I692	0.315169	0.74055	0.234999	0.591824	1.27648	0.671234	1.90677	1.19628	0.586243	WT	0.349084	1.10181	0.288418	1.44755	0.493681	0.415676	0.685619	0	1.35345	0.856914
I693	0.224365	4.45844	0.609225	0.488166	0.311446	1.50479	1.64799	0.222165	0.100042	WT	0.666953	0.769492	1.26112	1.06378	0	0.409166	0.811476	0	1.29257	1.06574
A694	WT	0.16745	0	0.46062	0.566156	0	0.293425	0.352187	0.837193	1.16346	0.966512	1.16127	1.53434	0.70921	0.581237	0.822749	0.824047	0.0499247	0.786571	1.54711
Y695	0.435947	0.29783	0.549471	0.412535	1.00697	0.18136	0.13762	1.06749	1.03538	0	0.869291	4.81413	ND	0.807497	0.232113	0.209903	0.207696	5.92441	WT	0.25332
T696	0.686487	0.350789	0.369124	1.19501	0.149537	0.815987	2.41601	0.909476	1.41746	1.44781	0	0.239709	1.23143	7.48777	1.19567	1.39605	WT	0.0972875	0.921014	0.406399
M697	12.558	2.61552	2.32973	4.86097	ND	5.71643	2.73433	7.21203	7.17456	1.77112	1.43497	1.18341	WT	2.48149	4.01519	4.37281	2.23456	6.88155	3.66429	3.22291
S698	0.606575	1.2147	2.10543	0.475274	0.920803	0.31738	2.11855	2.06943	1.24747	2.32797	0	1.36355	2.33433	0.872204	5.3987	WT	1.99194	1.80213	1.36123	1.62349
L699	1.72795	2.94509	11.1236	7.15706	ND	3.55715	4.39359	1.36852	4.3634	0.459271	WT	4.02099	1.93045	3.87346	3.22289	3.42649	10.4257	4.40467	8.64328	1.61415
G700	1.37656	2.04515	6.70229	3.5714	2.30876	3.61706	7.0669	WT	2.35749	2.362	3.95416	5.86849	4.19973	0.79619	1.2987	3.90022	2.92338	1.86653	1.52812	1.67405
A701	WT	1.18822	2.89167	0.834517	2.03692	0.0965937	1.4357	0.833522	0.195833	4.88412	1.03292	0.438711	1.03682	0.287634	3.32124	0.57312	1.69153	1.95902	1.50064	1.00632
E702	0.633896	0.524363	5.60441	0.728148	1.72959	1.60913	WT	1.48873	1.51674	1.23539	1.22572	1.5488	0.832674	0.138213	1.81855	0	1.83079	0.94926	1.26837	0.539136
N703	0.587232	0.550942	WT	0.896011	1.16204	0.488274	0.947222	0.735932	0.376531	1.17382	1.06792	0.49289	1.6115	2.40695	1.34591	1.32438	0.424134	1.08725	0.60967	0.875464
S704	0.934419	0.738809	2.53985	1.2416	1.12773	2.15254	3.15231	3.26545	0.296257	1.45812	0.635608	0.989277	1.29904	0.737605	1.08819	WT	0.839449	1.69658	0.792945	7.51726
V705	1.28082	4.24716	2.91756	3.86106	ND	7.55723	2.87366	3.18697	6.97442	1.50965	1.70126	4.93425	1.81926	0.888429	3.20243	11.5446	5.60054	1.62396	5.49104	WT
A706	WT	0.698279	2.9702	0.934188	0.995699	2.7604	2.99346	1.16103	0.629644	1.52342	0.38518	36.0175	2.21254	0.915563	1.85842	0.865967	1.81736	1.09803	1.2267	1.33926
Y707	6.47734	8.1949	4.40454	2.41638	4.90939	4.66924	8.9999	4.5596	3.4476	2.96341	4.89762	8.92933	2.05225	1.52835	4.41569	2.48589	3.33987	2.85769	WT	2.03234
S708	1.05196	3.20308	1.52869	1.25205	1.08537	1.97153	3.8433	2.18455	2.81439	1.31283	3.40965	2.14498	1.47703	2.57378	4.23497	WT	0.703638	5.78236	0.993923	3.49015
N709	1.32887	0.433067	WT	0.960837	2.26453	0.795586	1.70026	1.06639	1.15204	0.775088	0.832365	0.912634	1.92414	0.711104	1.11663	0.991849	0.887558	2.30186	1.60943	1.16507
N710	1.60591	0.509746	WT	0.806405	0.689217	1.18921	0.531539	2.18837	1.57828	1.1236	2.84685	0.712875	0.976755	4.86053	1.63048	1.14785	0.954747	0.517499	1.82641	3.51484
S711	0.535463	0.655533	0.749612	1.30165	1.59926	0.993003	0.936519	1.13187	0.844669	0.934885	0.865625	1.59432	1.59957	1.89548	2.25758	WT	0.980364	0.368738	0.967802	0
I712	0.9449	5.11236	0.460717	1.38647	0.27472	2.31347	7.24049	0	2.8406	WT	0.959261	1.9459	1.40191	2.60291	0.221341	0.760481	0.409243	7.00295	3.23048	1.13724
A713	WT	5.74981	2.75658	0.722163	1.37608	1.58614	1.21877	0.74864	1.22151	0.767406	3.01206	1.40278	1.32354	1.07058	3.56696	0.887056	2.16815	9.33094	0.947512	1.33409
I714	0.150993	0.77222	0.689262	0.326552	0.306362	0.289986	1.26951	0.660826	2.9713	WT	0.312888	0.707657	0.232181	0.269562	0.031072	0.44774	0.639786	1.05173	1.18676	0.847138
P715	0.65587	1.10475	0.160036	0.123763	0.274032	0.274796	0.994949	0.52922	1.03717	0.64443	0.613005	1.08122	1.56415	1.98271	WT	0.68816	0.705791	1.36874	2.09788	1.4861
T716	0.912974	0.45164	0.69045	0.201234	1.22124	0.745884	0.744333	2.04239	0.490279	1.4602	1.24567	0.14048	1.67789	0.236466	0.29483	0.531519	WT	2.58314	0.7602	2.67557
N717	0.730434	0.809166	WT	0.895655	0.236952	1.73708	1.70095	0.517162	0.633384	0.398049	0.853406	0.547383	0.941954	0.831414	0.748066	0.42254	0.51048	0.562665	2.08763	0.780334
F718	0.104283	0.428058	2.71467	1.90174	0.49986	0.0163357	0.506768	0.108057	0.711402	1.06702	0.510362	0.494277	0.101808	WT	0.120729	0.594641	0.53165	0.558627	0.514452	0.576744
T719	0.530999	2.55714	0.890157	ND	0.536635	0	2.27787	3.34788	ND	0.790588	0.460487	2.32535	0.276898	0.769036	0.673562	0.920175	WT	0	ND	0.417569
I720	1.71125	0.376992	0.156417	0.0880834	0.341118	0.0348863	0.185264	0.059032	1.38545	WT	0.742708	0.0949451	0.138335	1.11671	0.0185138	0.246418	0.511571	0	0.514455	0.56521
S721	0.644855	1.16966	0.864861	1.53562	0.278965	3.1894	2.75082	1.94278	0.464699	0.186101	0.793909	1.23842	0.242038	0.895279	0.956199	WT	0.709375	0.760674	0.441243	0.499875
V722	0.839798	0.466243	0	0.658394	ND	1.16672	0.220376	0.790445	0.132039	0.26962	1.07361	0.660055	0.937166	0.306816	0.735891	0.0932161	1.05982	0.474388	0.252173	WT
T723	0.983684	0.611258	0.684296	2.42543	1.33264	0.171189	0.150064	0.876978	0.28192	0.967979	2.77176	0.719056	0.110518	0.564945	0.269419	0.860391	WT	9.00382	0.177732	1.77591
T724	0.54304	0.636269	0.285968	ND	1.28716	0.245928	4.98547	2.58785	ND	0.919716	0.390281	0.731054	3.11661	0.531442	0.4746	0.481672	WT	0.818528	ND	2.71536
E725	0.524752	0.317378	0.745095	0.533316	0.4534	0.445526	WT	1.88321	0.923349	0.0925689	0.8686	0.679255	0.356966	0.385087	0.124682	0	0.722081	0.56979	0.543069	1.26333
I726	1.87049	0	0.940685	0.33673	0.214377	2.56959	0.190428	0.462156	0.0906797	WT	0.453651	0.294709	1.94184	1.67394	0.354401	0.376687	0.633387	1.50064	2.2292	0.67627
L727	0	2.46102	0.196029	0	ND	1.03798	0	ND	1.64723	2.57366	WT	0.284016	0.753028	0.15869	1.5084	0.368043	0	0.375159	ND	0.371593
P728	0.808775	0.32399	0.0370527	0.170896	1.28357	0.547082	0.528146	1.05327	0.750556	0.629489	0.891883	0.0488205	0.222476	0.539888	WT	0.773497	0.484202	0.57763	0.461804	0.290397
V729	0.818998	0.495534	0.617651	0.444931	ND	0.697683	0.241246	0.650734	0.152655	1.13394	0.619118	0.683981	0.756379	0.232518	0.397084	0	0.424256	0.0238196	0.693322	WT
S730	0.785002	1.34998	0.676515	0.498144	0.574543	ND	0	0.751166	0.807246	0.405894	0.464226	0.234133	2.87846	1.16839	0.512191	WT	1.09397	0.6237	2.25477	0
M731	0	0.669002	0.591568	0.0415261	ND	0.481168	0.120557	2.235	5.26182	1.02563	0.611846	0.611309	WT	1.84525	0.281617	0.502008	0.49161	1.31878	0.0670517	0.787049
T732	0.857042	0.599399	0.358125	0.597946	0.222082	3.23726	0	0.864657	0.528141	0.850956	0.269292	0.51211	0.145566	2.08435	0.548089	1.37603	WT	0.377412	0.96853	1.68526
K733	0.511682	0.779237	1.17296	0.714103	1.66994	0.266235	0.813163	0.185137	0.259298	1.32594	1.55214	WT	0.657053	0.330246	1.06168	0.359918	0.562579	1.55687	0.0935434	0.760984
T734	0.771486	0.904311	0.167943	ND	0.120742	0.428754	0.624839	0.597144	ND	2.11396	1.06262	0.526666	0.838918	0	0.186637	1.11941	WT	0.543882	ND	0.608215
S735	0.625841	1.35842	1.25847	1.90131	0.302853	0.807812	7.06215	0.585334	0.568594	0.834026	1.21316	2.01606	0.605904	1.05025	0.701952	WT	0.927574	1.50487	0.353595	0.473885
V736	0.472837	0.334664	0.850364	0.180973	ND	0.0277896	0.563189	1.10652	0	1.73213	0.673819	2.74098	0.872077	0.102429	0.270933	1.4007	0.421887	0.174247	0.343219	WT
D737	0.262631	0	4.47901	WT	0.196348	3.4482	0.446524	0.842032	0.952205	1.61311	0	0.282463	0.683116	0	0.0375159	1.90271	0.239579	0	0.980487	0.87692
C738	1.17757	0.995911	0.59904	1.22859	WT	0.0634758	0.479181	0.292788	0	0.338839	0	0.150112	ND	0.822425	1.93985	0.332878	0.199517	0.0768077	0.762452	0
T739	0.800903	0.94303	0.326825	ND	0.53539	0	0.868182	2.27527	ND	1.67117	1.26725	2.52721	0.471446	1.92025	1.70651	0.569455	WT	1.32362	ND	1.12929
M740	1.54241	0.679604	2.05551	0.908884	ND	0.185138	0.802922	0.569436	0.532043	1.64518	0.983148	1.21706	WT	1.70915	1.01053	0.341686	0.839417	1.81671	0.950425	1.32208
Y741	0.984163	0	0.776339	1.42342	1.99459	0.881696	0.464098	3.6578	1.39774	0.370277	8.11791	0.125465	ND	5.68747	0.0516663	0.725534	8.25486	0	WT	5.93301
I742	0.969118	0	0.392947	0.574901	0.07773	2.40101	0.841535	0.226311	0.0945384	WT	1.40808	1.10761	0.448063	2.04109	0	0.213178	0.776862	0.122293	0.0705286	0.798516
C743	0.31738	1.21406	0	0.540166	WT	0.138854	0	0.478424	0.020959	3.09858	1.43337	0.351916	ND	0.503584	1.00017	0.484425	1.93908	0.899992	0.931812	0
G744	1.44671	0.458707	2.89298	1.71873	0.986008	1.92569	0.703521	WT	0.0843664	1.30029	2.64289	0.392555	2.35156	2.66757	4.73845	1.26839	0.443664	0.0396724	1.97575	0.66302
D745	0.226509	0.185138	5.46026	WT	0	0.845827	0.76186	0.695808	0.486826	3.00127	0.6236	1.53654	ND	0.672953	2.06397	0.180825	0.193188	0.277706	1.10565	0.419768
S746	0.910011	1.80689	1.73945	3.80672	2.75482	2.27858	3.36218	4.07679	1.24217	3.44808	7.09818	0.562523	7.28731	7.98002	2.61523	WT	4.84999	6.42677	3.53257	5.57743
T747	1.0312	0.138853	1.89729	3.65322	0.663119	1.84018	3.28337	0.709887	0.890381	0.580292	2.23118	1.51447	0.262532	0.240488	1.16528	0.782049	WT	1.37148	2.15627	1.26115
E748	0.623008	0.325398	7.86835	3.11285	1.93141	0.85741	WT	2.07773	1.7727	2.29311	1.58917	1.69782	0.881709	0.810566	2.14097	0.111083	0.487768	1.74888	1.60477	0.578102
C749	1.41726	1.27648	1.60535	2.3563	WT	2.29147	0	0.586172	2.59665	0	0.0694271	1.72178	ND	1.14927	0	0.637785	1.35958	1.27867	1.58126	0
S750	1.106	4.72556	1.57047	2.73913	4.86188	1.9193	0.55541	ND	0.60686	2.05605	0.604022	0.886337	0.185137	1.27489	1.82068	WT	1.3107	1.12435	0.657755	6.33146
N751	1.70259	1.18033	WT	0.895852	2.24799	2.01535	0.722708	0.950079	0.968959	0.903473	2.26008	0.885304	0.692368	0.914855	8.09511	1.1249	1.69659	3.40017	1.28283	2.78637
L752	0.391201	1.70051	0.748132	0.913362	ND	1.00915	0.948224	0.299372	1.65452	0.881501	WT	0.704412	0.682376	1.42399	3.45569	1.42546	1.51729	3.56945	3.59813	0.40707
L753	0.45151	1.15182	1.62847	5.59999	ND	2.29973	3.45805	2.04571	4.01855	2.32616	WT	1.86204	2.59714	5.89023	4.61412	0.875064	5.75615	4.1592	6.60772	2.06155
L754	0.870345	1.1075	1.98127	2.40429	ND	0.587533	1.01089	0.963098	1.06476	1.81874	WT	1.22655	0.868085	1.26438	3.35178	0.112721	1.96579	1.36386	0.936847	1.29571
Q755	2.82661	1.34776	1.6416	3.78807	0.217465	WT	2.21324	0.26098	1.70643	8.97623	1.96845	0.839603	1.81863	6.201	0.815355	0.428006	2.14263	5.85418	6.77756	3.22328
Y756	0.801252	0.901862	0.233903	0.17828	0.671996	0.649844	0.179442	0.192054	0.748197	0.143689	0	1.6827	0.268051	0.809147	0.420326	0.264952	0.483538	0.88866	WT	0.589419
G757	2.02996	2.21353	1.29477	1.15004	2.00023	3.76651	1.27556	WT	4.09511	12.6755	12.6209	1.33583	3.34607	4.92157	0.911776	1.63616	2.56707	0.759046	3.86154	6.47264
S758	0.762726	3.5153	3.60466	1.12926	1.39724	0.790524	1.21915	2.50605	1.14189	0.980148	0.974948	0.577575	0.507593	1.45461	1.51844	WT	1.05778	5.6811	0.90301	0.463819
F759	0.150064	4.12695	7.83268	11.8635	0.556381	3.26513	4.50716	3.44402	0.826606	0.999634	0.827267	8.20766	0.332387	WT	1.50062	1.02248	1.43581	0	1.67741	0.954765
C760	0.198361	0.53028	0.177732	1.36954	WT	0	0	0.764428	0.571425	0.130685	0.74055	0.674276	ND	0.997406	0	0.25037	0	0.119117	0.68913	0.854907
T761	1.55873	0.0472694	0.940963	1.51072	0	ND	0	3.05277	3.34748	1.54878	2.55572	0	1.80867	0.55767	1.7394	0.660902	WT	1.77732	0.21877	0.713308
Q762	1.86114	2.24605	0.590385	3.51747	0	WT	5.10627	1.00166	0.645645	1.17602	0.653145	2.2812	0.24095	0.548556	3.61231	1.11083	1.407	2.57845	1.61129	0.471323
L763	0.694266	1.02482	0.209098	2.29508	ND	1.2924	0.249624	0	1.00333	0.946911	WT	0.231755	0.336134	0	0.720375	0.148622	0.128862	0.2256	0	1.07249
N764	0.31258	1.30924	WT	0.5999	2.19092	1.03172	0.138159	2.31173	0.601387	0.78102	0.134646	0.74637	0.80303	0	0	0.880774	2.04085	12.8552	4.94971	1.01873
R765	2.19012	WT	2.8434	ND	2.13881	1.11083	1.85138	0.914112	0.842834	2.58644	2.7191	1.80791	2.26196	8.80975	0.120195	1.45542	1.32102	1.82177	1.08478	0.601983
A766	WT	0.868638	8.16779	1.86353	0.526575	1.71477	0.514982	1.1762	0.914663	7.99794	0.137427	0.767478	2.56345	0.537013	1.13749	1.41215	2.86312	ND	1.4236	1.66219
L767	0	0.672321	0.559408	2.54286	ND	0.574857	0.0151133	2.81376	1.48012	0.392057	WT	0.549271	0.429628	0.955549	0.973376	1.79431	0	1.87426	0.688399	0.291474
T768	0.762379	1.99383	0.44488	ND	2.20335	0.317378	0.730671	3.48776	ND	1.89679	0.092569	0.800646	0.769136	0.555414	0.475553	1.69036	WT	3.00221	ND	1.08753
G769	0.947388	0.83378	3.22138	1.73563	0.710315	0.586693	4.70702	WT	4.6142	1.74986	1.07093	1.14417	0.590482	0.300932	1.59295	0.820799	4.85832	1.88547	0.659347	0.810682
I770	0.536504	0.945997	1.79613	0.148578	0	0.757976	0	0.54393	0.954951	WT	0.699746	0.101918	1.12747	0.336082	1.14082	0.347071	0.747803	0	0.798068	0.55964
A771	WT	0.344569	1.54483	0.793201	0.151476	0.245834	0	1.64854	0.519963	1.82255	1.38012	0	0	0	0.19007	0.950133	0.598993	0	0	0.727224
V772	1.1246	1.04168	1.71246	1.46391	ND	1.22605	1.91997	0.456441	2.03962	0.863828	0.706699	1.89753	2.05881	1.28363	0.535314	0.53805	1.54729	1.65427	1.84075	WT
E773	0.146418	0.607657	0.364396	0.90189	4.8592	0.365426	WT	0.840408	0.544246	1.21753	2.74795	1.0215	0.604775	0	0.592441	ND	0	0	0.318011	0.517344
Q774	0.0629402	1.1595	0.709831	0	0.400441	WT	0.516627	0.5066	0.997262	2.27008	0.65172	0.739972	0.211586	0.236791	1.84886	0.0882729	0.256507	0	0.163691	0.515166
D775	0.27201	0	0.644793	WT	0.0564826	0	0.207916	0.828619	0.594594	0	0.665769	1.21285	2.35365	0.0462846	1.11082	0.0749383	0.797798	0	0.0752605	0.580972
K776	17.0777	1.12422	4.61342	0.264483	ND	5.64138	1.3766	1.12435	0.300128	0.138887	0.750322	WT	1.31967	0	0.124096	0.200149	0.856988	0	0.0555412	0
N777	0.228781	0.317378	WT	0.398087	0.242362	0.772495	0.208631	0.0854484	0.358587	0.780893	0.152168	1.14549	0.106581	0.73321	0.6603	1.33667	0.407735	0	0.244178	1.11389
T778	0.798195	1.52773	3.39361	ND	0	1.34081	1.00042	5.55413	ND	2.03836	2.96198	0.529561	2.75792	0	0.555097	0.708227	WT	0	ND	ND
Q779	0.749874	1.58006	2.10081	0.105793	0.894778	WT	0.933688	1.11763	1.42152	0.882729	1.15341	0.667848	0.378523	6.97413	0.709127	1.93325	0.170897	0.31738	2.9198	0
E780	0.3937	0.507431	5.39544	1.31364	0	0.495885	WT	0.805574	4.11988	0	0.217484	0.636332	0.37593	1.41394	0.246851	2.22166	0.653426	0.123425	1.19085	0.777318
V781	0.495988	0.749973	0.565512	0.250007	ND	0.71438	0.360709	0.860597	0.584954	0.646498	0.493673	1.00503	0.617	0.0249624	0.889049	0.888223	0.965766	0.0651017	0.335387	WT
F782	0.0840946	1.65182	1.15379	0.934775	0.632644	0.177733	1.18028	0.0748871	0.694071	0.457148	0.652485	1.78538	0.558978	WT	3.40514	0.721526	0.31369	4.96317	0.436715	1.21141
A783	WT	0.730011	0.904349	2.41218	5.84236	2.07827	1.26698	0.789651	0.666468	2.48831	2.47864	0.848264	4.58942	ND	2.16664	1.06725	1.83495	ND	3.43134	1.39247
Q784	0.196952	1.32589	2.34798	1.70929	0.202291	WT	0.62845	0.433266	0.7677	0.738419	0.678705	1.12652	0	ND	0.371349	0	0.442488	0	3.03828	1.79514
V785	1.10911	1.03751	0.923495	0.902204	ND	1.55608	0.673021	0.968099	1.00655	1.489	0.937817	2.04557	1.22553	3.27437	1.95079	4.75367	1.42226	3.54188	1.83323	WT
K786	1.61102	0.657208	1.91572	1.15161	2.13312	2.7716	1.06476	0.4113	2.3228	1.42229	1.44895	WT	1.09507	2.55509	2.63553	0.862242	1.03577	2.02776	2.99504	1.29509
Q787	1.90386	1.18746	0.565568	1.50367	0.252922	WT	1.05109	2.27907	0.962745	1.15049	0.749136	1.22262	0.312873	2.28261	1.67058	0.752553	1.91016	1.40398	0.373315	2.56188
I788	3.74552	1.60501	2.76105	5.26748	0.200024	3.59016	9.51576	6.07688	4.68945	WT	1.07079	4.79438	0.775127	1.69984	4.85122	1.82176	3.81423	2.37249	3.79951	1.18662
Y789	9.96776	11.0459	2.12637	3.4394	1.74285	2.48969	3.59528	8.63634	2.25079	0.773859	0.979065	3.87012	2.08145	1.86056	6.4644	3.20813	1.64571	1.16931	WT	0.863208
K790	2.25439	1.57152	1.20259	1.56605	3.24121	1.10268	1.66363	2.66954	1.13928	1.74619	0.496348	WT	0.865128	2.373	3.86886	0.932416	0.645298	6.15988	2.40954	1.52992
T791	1.39202	3.1872	1.04214	2.33773	0.79371	1.4849	3.9597	3.41854	0.472431	1.2082	0.611555	1.53438	0.130685	0.238034	0.997256	1.22306	WT	1.46081	1.75027	0.568502
P792	1.70442	0.415368	0.704283	1.84893	0	0.970737	1.15315	0.331267	1.17801	1.9281	2.38999	0.375972	2.02418	1.14803	WT	0.94753	0.924936	3.44064	0.600719	3.27078
P793	0.695882	1.03037	1.27086	0.774935	0.593627	0.422063	0.285232	2.60098	0.715921	0.781776	1.26561	1.08815	1.01132	0.315919	WT	1.09612	0.870885	0.884965	0.273572	1.35889
I794	0.49052	0.961196	0.381557	1.43578	0.548796	0.675956	2.9622	3.69749	0.832014	WT	0.698135	1.71302	0.872344	0.624441	0.480357	0.517	1.24871	2.4138	0.691532	0.601655
K795	1.14236	0.864603	1.4113	1.56297	1.86891	1.38933	0.990436	0.270492	1.24716	4.05684	1.62703	WT	1.37196	2.03492	0.638237	0.824998	0.8346	3.00851	1.75139	1.93039
D796	0.509401	0.444331	1.06032	WT	0.289597	1.81774	1.21186	0.448655	0.425169	1.04595	0.470442	0.669526	1.03694	1.85141	1.4587	0.368555	0.565055	0.491313	0.400279	0.809803
F797	0.357762	0.731766	3.07099	1.70162	0.350242	0.428528	1.25785	0.992584	2.60747	0.815046	0.700686	0.0750727	0.226591	WT	0.927714	1.11831	3.85845	1.70726	0.631489	0.472364
G798	0.699831	0.671835	2.69636	0.831464	0.661526	0.751774	0.599141	WT	0.216091	1.04902	2.34525	1.61807	0.663489	1.19848	5.31215	0.755704	1.16021	0.960327	1.4118	0.759193
G799	1.3749	0.686364	1.00038	1.89811	0.499579	1.29188	2.16735	WT	1.36684	0.357329	0.268271	0.690885	1.89062	1.13887	3.55555	0.927516	1.18181	0.562491	0.427379	0.413136
F800	1.10865	0.708795	0.256112	1.13214	0.322133	0.0605906	0.493361	0.168376	1.95876	0.590911	0.660592	0.156948	0.022441	WT	0.889843	0.417581	0.701785	2.53011	1.00847	0.800365
N801	0.277872	0.161679	WT	0.702284	0.184254	0.437667	2.20202	3.67967	0.945147	0.185709	0.757486	0.632644	0.195228	0.49411	1.08374	0.408601	0.233471	0.410823	0.380026	0.988023
F802	1.79481	0.0512689	0.208654	1.32834	0.566533	0.314708	0.109994	0.29539	0.777466	1.51366	1.75346	0.702344	4.07161	WT	0.475889	0.364641	0.351402	0.724562	0.482707	1.0052
S803	0.944625	0.417444	0.564914	0.411055	0.319259	0	ND	2.11445	1.25465	0.39031	1.28762	0.465773	2.01131	0.439588	0	WT	0.531463	0.726663	0.531079	0.455764
Q804	4.68214	0.768981	1.68231	1.18338	0.116929	WT	0.479424	5.50233	0.838644	1.66209	0.939895	0.867559	2.78365	1.76199	1.10563	0	4.69842	3.73906	0.732344	4.32921
I805	1.48613	0.282116	0.370717	0.493873	0.170896	0.184491	1.91048	2.03884	0.271404	WT	0.351482	0.0808864	0.485948	1.2642	0.203476	0.435534	0.689657	2.69065	1.1794	0.566306
L806	0.770599	0.400665	0.264006	0.026767	ND	0.396129	0.100836	1.60158	0.675479	1.71751	WT	0.0378294	0.602413	0.863594	1.21298	0.344853	1.56242	0.649688	0.898054	0.611248
P807	0.442943	0.566481	0.238505	0.170236	0.400755	1.20994	0.615289	1.50064	0.424756	0.341467	0.986646	1.76995	0.0828975	1.35402	WT	0.958684	0.431176	0.40304	1.39631	0.492229
D808	0.432518	0	0.735468	WT	0.374057	1.07422	0.566876	0.544426	0.56914	1.20051	0.825015	0.490568	ND	0.0993657	2.58141	0.916878	0.70468	0	1.26789	0.316789
P809	0.495944	0.531371	0.857457	1.01646	0.511024	1.16407	0.620957	1.73019	0.830209	1.53182	1.22026	0.717723	2.17595	7.18118	WT	1.18746	0.574024	3.70277	0.897858	0
S810	0.734668	1.47826	1.07354	1.55078	0.66705	1.17166	5.21774	1.07028	0.856384	0.495761	1.16572	0.861852	1.0672	1.04454	0.5318	WT	0.778003	0.671029	0.606242	1.17346
K811	0.866072	0.784183	0.64907	0.428852	1.12405	0.525156	0.41046	1.52915	0.378804	0.658362	1.17549	WT	0.938262	3.47469	0.29605	0.696223	1.24104	4.80486	0.842089	0.294709
P812	1.01064	0.565385	0.519855	1.98827	0.158168	0.939986	0.498077	0.749087	0.271442	2.15553	0.61472	1.89931	1.22299	2.03756	WT	0.841703	0.686322	1.04604	0.55353	0.650219
S813	0.444215	0.621149	0.994295	0.967037	0.528014	0.930777	2.15381	4.73027	0.466488	1.37661	0.69481	1.25661	0.166738	1.37536	0.920163	WT	0.549182	1.00042	0.659758	0.430147
K814	1.89083	0.258811	0.639089	1.57691	0.272287	1.30871	1.41087	0.280119	1.48486	1.31413	1.06693	WT	0.573966	0.571822	0.349772	0.700794	0.800546	0.433148	1.13175	0.191914
R815	0.362067	WT	0.150112	0.273435	1.10064	0.71128	1.02854	0.490721	0.923674	0.482649	0.901701	15.6118	0.380473	2.98721	0.758603	1.57414	0.293816	0.880379	0.158689	0.757638
S816	0.361643	1.02949	0.639166	0.198733	0.593286	1.05436	1.80352	0.0135467	0.377051	0.115434	0.435244	1.22306	0	0.78415	0.808842	WT	0.53947	0.721503	0.939286	2.50783
F817	2.31171	0.863422	0.699049	1.16957	0.737093	0.246851	0.578824	4.50468	0.888739	0.459187	0.615028	0.824666	1.50686	WT	1.2504	1.04887	1.25031	1.13677	0.420621	1.10208
I818	0.187986	2.52948	0.673323	0.141399	0.558445	0	0.103492	0.26627	0	WT	0.259027	0.493302	0.316264	1.5205	0.272844	0.475595	1.83107	0	0.501697	0.646035
E819	0.421879	0.435245	0.780216	0.348435	1.44042	0.727271	WT	0.570429	1.32831	0.856542	0.0169592	0.713605	0.248039	0.327929	2.53903	0	0.527509	0.182454	0	0.348067
D820	0.373931	ND	0.686047	WT	1.73299	1.39748	0.670621	1.37856	3.85689	0.4937	0	0.259655	3.50148	2.51788	0.185221	0.315365	0.969601	0.74055	0.460445	0.463624
L821	0.652079	0.411818	0.334023	0.31371	ND	0.355811	0.361018	1.28498	0.86742	2.98856	WT	0.199949	0.703653	1.36495	1.34719	0.443928	1.36093	1.05512	0.710321	0.13958
L822	0.335318	1.37717	0	0.95091	ND	0.320741	0.159486	0	1.25288	1.30863	WT	0	0.976551	0.564434	0.851898	0.378971	1.91815	0.839026	0.507366	1.09844
F823	0.90685	0.859591	1.64351	0.528965	0.219531	0.222915	0.130638	0.347908	0.163058	1.13495	0.487638	0.700815	0.336641	WT	0.925684	0.285649	0.951749	1.83337	1.75929	1.05198
N824	1.2685	2.01744	WT	1.17826	1.99317	0.267343	0.0341793	2.41905	0.71412	0.626296	1.79155	1.42178	0.920857	1.3789	0.435593	0.615575	0.635709	1.37531	1.04651	0.124323
K825	0	0.759517	0.794367	0.294437	0.317378	1.10183	0.666478	1.039	3.21658	0.183686	0.796872	WT	1.19013	0.0227369	0.141808	0.116142	0.392121	1.1432	0.0998496	0
V826	1.22058	0.948091	4.31304	0.742085	ND	0.141643	0.565481	0.707281	0.49077	1.04853	0.789733	0.34497	2.65337	1.38961	0	0.873205	0.557161	0.233636	0.520361	WT
T827	0.970791	0.636611	1.59145	0.712518	0.769281	0.319474	1.66063	1.69413	1.99495	1.0139	1.27435	1.3977	0.670637	0.995594	1.3765	0.720686	WT	1.31332	1.6663	3.94152
L828	0.753239	0.634055	0.691191	4.09262	ND	1.02727	0.776422	0.300223	0.631255	0.839011	WT	0.534276	1.12844	1.28225	1.27603	1.71534	0.177733	1.34201	0.914801	0.929171
A829	WT	2.50427	0.604378	0.35818	1.18346	0.680098	1.65756	0.475632	1.35493	0.701442	0.851839	3.29644	0.286512	1.8905	0.596308	0.555103	0.915457	3.60539	3.75082	0.963138
D830	0.506957	ND	1.19003	WT	0.623965	0.932523	0.555029	2.47274	0.364422	0	2.37295	0.456663	ND	1.05674	0.115402	1.34766	0.0569655	2.40012	0.532944	0.559563
A831	WT	0.428279	2.14782	0.818473	0.777416	0.0769558	0.585809	0.677957	1.03137	0.76717	1.47915	0.481286	0.640138	1.25178	0.443958	0.320204	1.00372	2.58115	0.525734	0.795453
G832	0.468473	0.622964	0.408839	1.14718	0.271022	0.701069	0.516075	WT	0.804148	0.0207631	0.242633	0.292323	0.709889	0.719768	1.9976	0.94912	1.16736	0.574522	0.62716	0.334975
F833	0	1.229	0.332137	0.726864	0.156163	0	1.16716	0.222165	0.61791	0.715421	0.681765	0.485429	0.0545686	WT	1.13838	0.939748	0.492128	0.932827	0.748254	0.447663
I834	0.456643	4.89035	1.66551	1.1109	0.223903	2.85924	1.36583	0	1.53379	WT	0.82513	2.47552	0.333175	1.48755	2.32338	0.512086	1.03389	0.392057	0.553294	1.02403
K835	ND	0.674379	0.631214	3.47545	2.70346	2.58435	1.20569	0	0.892802	1.0541	0.91258	WT	1.10769	1.69268	0.0383045	0.673662	1.02398	0.373066	1.4434	0
Q836	0.424854	0.708926	2.41398	0.766215	0	WT	1.58348	0.125754	0.396959	0.529636	0.661052	0.929275	0.548199	2.6382	0.303367	0.900382	0.481679	0	0.263544	0
Y837	1.53325	0.410784	0.895278	0.347733	0.91503	0.366044	0.804214	1.02534	1.07604	0	3.94651	0.167567	ND	0.654761	0.74055	0.311393	0.181243	ND	WT	1.00344
G838	1.05526	0.422249	0.133835	1.44526	0.481685	0.123425	1.38584	WT	0.642993	0.406958	0.937899	1.03203	0.909007	1.49581	1.77732	0.84958	1.22517	4.89771	1.74765	1.82094
D839	0.452575	0	1.11632	WT	0.157962	0.312421	0.915866	0.610631	1.34458	1.74097	1.11385	0.0405577	ND	ND	0.625266	4.91198	1.48109	ND	0.863837	1.01636
C840	4.43938	0.591532	0.0663178	0.620954	WT	0.512689	ND	0.857591	1.22268	0.555414	0.793447	0	ND	0.472145	0.640731	0.433393	1.50064	0.539073	0.706033	ND
L841	0	1.60937	0	ND	ND	0.513774	1.7312	0.185138	6.17126	0.0673232	WT	0.255324	1.23492	6.20658	1.10997	0.2773	0	0.883957	1.12548	9.91479
G842	1.19619	0.607926	5.09335	0.917523	0.85422	0.402035	0.875372	WT	0.428753	0.205287	1.82583	0.824524	0.294043	0.518381	0	1.13375	0.766261	1.2797	1.36353	0.339293
D843	1.67281	ND	1.26187	WT	1.56397	3.28384	0.70373	1.83491	1.22191	0.379256	0.846911	1.50873	0.586058	1.49849	1.21181	2.15063	1.65131	0.473358	0.664076	0.726822
I844	0.358329	2.34092	2.4689	1.78774	0.925139	2.06977	0.888658	1.00984	0.963281	WT	0.383224	0.972173	0.754133	0.742285	1.0572	0.419217	0.841834	1.60791	0.179848	0.801879
A845	WT	0.631276	0	0.698968	0.0937896	0.469794	1.50064	0.573558	1.56341	0.150064	0.954213	5.19733	ND	2.33404	2.1018	0.706945	0.965604	0.349244	2.3191	0.982637
A846	WT	0.713964	1.39964	0.500644	0.305523	10.5315	2.62645	0.363527	0	0.505042	0.556579	0	1.39043	1.20079	0.880437	0.481394	1.32273	0.854481	0.650239	0.557955
R847	0.450191	WT	3.78495	ND	1.02158	1.00042	0.4937	1.28007	3.66776	0.417594	1.30149	1.77814	0	2.2129	0.5659	0.612284	0.891168	0.795607	0.888069	1.05655
D848	1.19916	1.03803	1.25837	WT	0.174845	1.45965	1.28421	0.990246	1.54078	1.54945	0.272481	2.42801	0.902517	0.606152	2.46128	0.701333	3.17573	3.28891	1.71588	0.6289
L849	2.60042	0.821974	0.799886	3.8197	ND	1.11477	0.55283	1.54854	0.39707	1.13287	WT	0.893031	0.625187	0.94652	1.3187	0.967826	1.72425	2.45681	1.34196	1.47355
I850	0.805348	0.746788	0.369836	1.53419	0.763649	0.189885	2.19087	0.136421	0.742477	WT	0.232336	0.835677	0.81422	0.988253	0.401764	0.408692	0.892633	1.2889	0.749131	1.89191
C851	0.888907	1.15728	1.11901	0.561536	WT	0.392515	2.41081	0.493858	7.82101	1.09238	1.16671	0.618054	ND	0.707239	2.21307	0.635759	2.8813	0.844573	1.36488	ND
A852	WT	0.290684	1.28919	0.749185	0.58573	0.597418	0.461268	0.83428	0.947543	1.62376	0.433967	1.50247	3.10753	0.934637	0.560639	0.524537	0.82647	2.64092	0.446609	0.697853
Q853	3.01355	0.489587	1.05078	0.719336	0.175089	WT	0.912321	0.11797	0.402853	1.50149	0.875693	1.54363	0.241944	1.82076	0.661792	0	0.676898	0.667315	0.711863	0.387659
K854	1.11911	1.02023	0.766855	1.69558	3.3897	0.635501	2.08381	1.36328	1.32138	1.25705	1.39426	WT	1.36002	2.64225	0.507361	0.501947	0.58447	0.895942	1.523	0.350148
F855	1.16118	2.2856	2.23099	0.783609	0.46947	0.651655	0.353761	0.949284	0.561815	0.525379	0.798168	0.805326	0.151476	WT	1.15854	0.492092	0.524797	2.00693	0.505224	0.726354
N856	1.01423	0.715348	WT	1.54762	1.02467	1.01568	1.56722	0.98866	0.387964	0.555869	0.411672	0.847667	0.393457	0.983875	0.492937	0.574583	0.604468	0.475878	1.13605	1.05198
G857	0.824502	0.218868	1.42903	0.954862	0.792994	1.18089	0.520541	WT	0.654978	0.428101	1.08593	0.87711	0.222165	1.43356	1.57175	0.538827	0.214376	0.801468	0.668846	0.419598
L858	0.44433	1.52832	0.66954	0	ND	0.421604	0.120089	2.63526	1.85365	1.1272	WT	0.924289	0.390854	3.76349	0.764439	0.536689	0.255493	0.609865	0.0640861	1.92971
T859	1.33904	0.688039	1.79971	0.559277	1.0336	1.23247	1.67359	0	1.26654	1.21412	16.4402	5.05004	0.41656	1.48216	0.497235	1.38741	WT	0.141808	3.0259	0.144292
V860	1.08197	0.127829	0.520023	0.334978	ND	0.657198	0.262722	0.318768	0.528438	1.69561	0.4462	1.27126	1.11168	0.438559	0.766357	0.2575	2.60655	0.899005	1.72509	WT
L861	1.04924	0.658763	1.11375	0	ND	1.32413	2.43853	0.176546	1.22239	0.55983	WT	0.493613	0.424072	0.597465	1.25916	1.10448	0	1.28418	0.435561	1.81353
P862	1.49104	2.49486	0.536435	0.511107	0.750322	0.360219	0.913842	1.06977	0.845528	0.794453	0.460242	2.65641	0.746405	0	WT	0.840597	0.595942	0.140685	0	ND
P863	0.678388	0.681809	1.19664	0.740548	3.82324	1.05166	3.42426	0.965934	0.511991	0.0136298	0.512087	8.69595	0.519685	1.38465	WT	1.32717	0.434511	0.731246	1.89492	0
L864	ND	2.20509	0.925688	0.136422	ND	1.48469	ND	0	7.13826	2.98893	WT	0.32399	1.05789	0.0871235	1.25873	3.47799	1.67003	0.0909474	2.01314	2.9393
L865	0	0.524719	7.12206	3.70275	ND	1.43693	4.73951	ND	0.888888	0.597218	WT	2.68218	1.09302	1.81475	1.2037	0.0436488	1.06412	ND	2.41147	0.982704
T866	1.20062	0.758699	2.82309	ND	0	6.89143	ND	2.67306	ND	1.14428	0.0613715	1.04214	0.17509	0	2.16155	1.15455	WT	1.74108	ND	0
D867	1.00175	0	1.20223	WT	0	1.30105	0.570384	0.665792	1.61991	ND	1.67658	2.5527	ND	2.22166	0.647614	1.08059	0.948904	0.26137	1.12794	0.922709
E868	0.985532	1.11082	0.753164	0.66113	0.552777	1.33124	WT	1.06398	1.01343	0.411576	0.652936	1.20572	0.435002	0.297714	0.115434	0.18758	1.45442	0.0240102	1.48429	0.621722
M869	1.85075	1.93588	2.80743	1.89251	ND	6.52763	0.919304	2.23678	0.545685	1.98312	1.24723	2.31915	WT	1.68903	1.58718	2.58257	2.97338	3.24638	1.34267	5.52757
I870	3.67186	1.62959	0.700673	0.424493	2.17996	0.935436	0.444331	3.1225	0.415396	WT	0.498462	1.96281	1.18028	0.451497	2.89953	0.706088	0.839662	ND	0.796256	1.03506
A871	WT	2.56071	0.259674	0.369683	0.44591	1.3845	0.391395	1.83736	2.97552	5.48514	0.324278	0.647994	1.31071	1.05788	1.40154	1.00221	1.63183	ND	3.02078	0.869993
Q872	1.5692	1.01362	0.392057	0	1.54082	WT	0.329948	0	0.721988	0	1.11388	0.861442	3.37314	3.82669	0.411186	0.88866	0.569206	0.31738	0	0.867245
Y873	0.981066	3.8706	0.569615	0.704656	0.628073	9.87696	0	0	2.1329	0.350725	0.157962	3.84835	ND	0.616895	0.296222	0.544747	1.88969	2.03966	WT	0.363789
T874	0.917884	0.760029	0.513717	ND	1.18828	0.600256	0.0315127	ND	ND	1.46964	0.658559	1.03234	0.222165	4.85986	0.257845	0.853531	WT	0.575981	ND	0
S875	0.547655	0.741417	0.937557	0.99994	1.27976	1.22148	0.558541	3.47046	4.66044	0.370275	1.51099	2.40386	0	1.46607	0.823309	WT	0.684766	5.92357	0.777182	1.01959
A876	WT	3.43449	3.181	2.16969	0.861217	2.63801	9.47427	1.09358	3.19486	2.69303	0.546277	4.74155	1.8298	3.70276	0.79553	0.76807	1.07805	4.18768	2.1417	1.68125
L877	2.48402	0.535823	2.80543	4.71339	ND	0.718871	1.48805	2.345	0.967203	1.27952	WT	0.305891	0.937313	4.00703	0.754358	1.51349	1.27111	0.407025	2.46753	2.39208
L878	0.108373	1.60779	6.55386	0	ND	0.244333	0.102607	0.177732	0.427974	1.43456	WT	0.271794	0.606973	3.58694	1.10939	1.11062	0.797162	2.53672	0.5721	0.479069
A879	WT	2.46481	4.69962	1.85493	ND	0.691759	1.7642	1.01015	ND	2.01749	1.28997	1.59023	1.80509	0	4.27508	0.795945	1.3969	0	4.7249	1.05513
G880	2.30319	1.33049	3.85171	1.59046	2.32801	4.99871	4.03725	WT	8.20542	1.0428	1.7881	1.39552	1.98878	ND	2.91592	4.63531	1.90986	0.600256	2.93764	1.53891
T881	0.609458	0.361346	0.732689	1.67515	0.594393	2.02694	0	3.73761	0.687509	1.83103	1.29082	0.232794	0.141515	1.77258	1.12015	1.50319	WT	0	0.479001	1.6485
I882	2.91634	1.08969	0.695844	0.0528965	2.14956	0.138854	4.395	1.20922	0.363791	WT	0.74717	0.306276	1.52357	3.16778	0.612871	0.891636	0.850212	1.4259	2.03827	0.59367
T883	1.56651	2.3982	2.33671	ND	0.0854484	0	4.94792	0.709052	ND	1.21153	0.878933	1.10028	1.43374	0.65611	1.15575	1.5218	WT	ND	ND	0
S884	0.928347	2.14644	6.01309	4.04788	1.51811	ND	ND	1.98167	9.91464	0.669631	1.17341	5.65598	0	0.270933	3.02139	WT	1.05474	0	0.36668	0.333475
G885	1.86736	1.89699	6.28687	0.923917	1.03584	7.36503	1.89721	WT	1.66624	4.03861	3.64629	2.00047	ND	6.07342	11.2032	1.10159	0.944153	0.926331	2.92795	1.29903
W886	1.6735	1.07326	0.613896	1.9814	0.705324	3.15462	0.648711	1.95359	50.4845	5.00697	1.77057	2.68395	1.51051	3.33247	4.7299	0.962366	2.15997	WT	1.75846	0.644396
T887	1.491	3.30409	1.81884	4.76134	0.878713	2.11026	6.09855	3.25833	4.10219	1.83787	1.84131	5.97698	1.90717	ND	4.25806	1.54115	WT	0	4.67893	3.55466
F888	2.24938	2.37152	2.66142	2.59681	1.69254	3.75159	4.94031	1.11083	2.01969	1.07792	1.20693	22.493	1.25165	WT	4.43923	1.36145	1.93437	2.78707	1.15977	1.1891
G889	1.14634	0.784556	2.37956	5.10249	0.821207	2.90394	4.59014	WT	2.48384	1.17662	2.58286	4.1358	1.70929	3.0349	2.93258	1.98009	4.65468	0.405592	0.355255	1.8993
A890	WT	0.315825	2.72204	2.23072	0	8.17351	3.7	2.45188	ND	1.01423	0.185138	2.19163	1.12797	0.459579	1.9486	0.46241	1.78528	4.04242	1.36997	1.2043
G891	2.37547	2.2084	3.00914	1.67277	0.321366	2.20778	2.55543	WT	2.22313	1.11886	0.723136	3.28687	2.59443	2.74445	6.98932	2.73835	2.22817	1.06136	1.31459	0.850268
A892	WT	1.30596	5.52134	1.76401	0.484699	0.558173	0.873941	1.13018	1.62855	1.01945	0.508997	2.28049	0.906006	3.49522	1.27416	1.19176	1.86863	1.54099	1.42978	0.834599
A893	WT	1.35714	5.7015	4.22438	0.316835	5.58085	7.89224	1.97779	0.268902	1.27206	2.40933	8.15133	2.86118	1.31301	1.5729	1.0525	2.97513	0.534393	2.29747	2.05338
L894	7.54268	1.5835	3.78094	2.00116	ND	1.90055	11.7463	0	5.36444	4.58374	WT	4.4697	0.94509	2.5106	5.11462	3.4428	7.34806	3.48201	4.26155	3.2135
Q895	0.702449	1.24109	0.0696502	7.77046	1.39228	WT	6.5729	6.26522	0.554351	0.986369	1.01669	1.67305	0.968418	1.29226	0.370959	0.222166	3.31353	1.62356	1.43619	7.09322
I896	1.87119	8.51904	4.0987	0.717175	3.75013	0	ND	0.694266	ND	WT	1.64554	2.80077	0.956734	2.90863	1.70393	1.71173	1.86363	ND	1.52902	0.359571
P897	2.8291	2.5125	3.83777	13.1063	3.75965	2.44852	4.16223	0.0906796	2.60912	0.0261372	0.755458	6.91982	0.572397	1.36335	WT	3.52705	1.30348	0.395206	0.175293	0.0965937
F898	1.07227	0.288534	0.42901	0.792087	0.224305	0	0.130686	0.0806794	0.792573	0.485464	0.661226	0.375757	0.0595086	WT	0.0506663	0.472247	0.698662	0.333527	0.790758	0.451592
A899	WT	0.746807	0.335457	0.453516	1.01181	1.34783	1.14255	0.729929	1.89644	1.30425	1.6744	3.37864	1.90151	1.57886	0.975078	0.636311	2.17029	1.24349	0.0588484	1.36378
M900	4.91246	2.92342	5.46692	5.39045	ND	3.29896	6.34118	4.56636	2.23048	1.01561	0.498265	3.57797	WT	3.09017	1.12059	0.959268	2.23241	3.61984	4.8276	1.18096
Q901	4.05461	4.00806	1.97305	2.65223	5.1591	WT	2.97867	2.43268	1.54604	8.19764	1.92463	1.21339	3.25952	4.56787	1.11727	1.74678	6.36901	1.97478	0.808764	3.51761
M902	0.283479	0.726953	0.0791532	0.590294	ND	1.64429	0.02267	0.111158	0.9587	0.774572	1.08241	0.341865	WT	1.34738	1.54501	1.11378	0.32326	1.3979	0.901858	0.925691
A903	WT	1.16385	0.0499247	0.322682	0.148874	0.448236	0.512695	0.392364	0.111083	0.957561	0.23007	1.38881	0	0.190428	1.12915	0.30203	0.711359	0	0.106514	0.927226
Y904	0.15869	3.7071	1.87444	1.17788	0.782419	0	1.64765	0.185138	1.90221	0	1.11083	1.95963	ND	0.735353	0.886421	2.49534	3.57228	0	WT	0
R905	0.170682	WT	20.723	ND	0.493701	0.930638	0.176722	0.117965	0.750983	0.348639	0.651273	0	0.286084	ND	0.559103	0.996109	0.616068	1.28702	0.717696	0.168733
F906	0	4.20877	0.206131	0.0188276	0.615266	0.506458	1.51722	0.721507	0.634092	0.999574	1.09876	2.39184	0.333476	WT	1.73938	0.76336	0.544705	0.327785	0.272916	0.604081
N907	0.112966	1.56336	WT	0.578354	0.532861	1.04523	0.860224	1.2557	0.451361	0.46636	0.230867	0.675942	1.23814	0.38967	1.20353	0.688975	0.762068	0	2.02343	0.501659
G908	1.29687	0.988492	2.43356	0.629097	0.930711	3.81979	1.38835	WT	2.22166	1.22081	0.450191	1.62545	0	0.222165	0.467743	1.06952	1.0119	0.781552	1.07277	0.627322
I909	0.129779	0.125491	0.387039	7.80328	1.78972	1.56127	0	24.1213	0.29514	WT	0.24058	0.462845	0.53637	0.267681	0.875588	0.475209	0.647125	0.454429	0.671661	0.784123
G910	0.409137	0.364972	10.7594	0.836833	0.699352	0.289781	1.36973	WT	0.698347	0.0958986	0.250106	1.95836	0.16256	0.751201	0.579614	0.960421	1.42066	0.450193	0.435936	0.266726
V911	2.11177	1.50064	4.36295	0.446912	ND	0	0.567334	0.72211	0	0.772576	1.1646	0.0714588	1.16005	0.417026	1.22933	0	1.62615	0.472057	0.510724	WT
T912	3.87399	ND	4.27529	0.765268	0.68033	ND	8.54522	5.33913	1.15776	0.605645	ND	0.207848	0.387515	0.72569	0.817145	1.10417	WT	2.8333	0.395774	0.930701
Q913	1.28475	2.32316	1.51952	0.859987	0	WT	1.29563	1.36441	1.41539	1.21714	0.864486	3.02057	0.598136	0	0.99431	1.11083	1.23231	0	3.43182	1.72483
N914	3.21653	1.96341	WT	1.63714	0.793445	5.77668	3.46895	4.81295	1.24284	1.7424	2.69715	1.38683	1.58094	1.12904	1.15974	1.54315	0.990452	0	1.7173	4.92789
V915	3.70048	2.88143	1.31444	0.271978	ND	1.00008	0.566994	0.680005	1.09658	0	1.2872	0.808512	2.34321	6.71022	1.97903	0.471836	2.99272	1.48321	8.00575	WT
L916	0.720621	0.419048	0.592527	1.17208	ND	0.544449	1.08627	0	0.013339	0.925186	WT	0.920233	0.475724	0	1.01054	0.0270386	0.0666496	1.66333	0	2.0533
Y917	3.25224	0	0.548434	0.951589	1.31819	ND	0	0.346679	1.61096	0.814017	5.68185	1.17897	9.36956	2.37093	0	1.11161	0.317617	0.872793	WT	0.246851
E918	0.298642	0.904149	0.899614	0.895108	0.327412	0.793832	WT	1.09326	0.565473	0.47584	0.235572	2.31161	0.824528	2.0075	0.30482	4.44331	1.5741	5.10976	0.228933	1.45385
N919	2.12213	4.64532	WT	0.313933	0.0649606	2.22166	2.8324	0	2.58208	0.363297	0	1.107	0.524235	0.16057	0.7659	0.359361	0.414333	0.385363	1.0968	1.65683
Q920	0.894368	1.51264	2.06387	7.10264	0.966701	WT	1.85271	2.7008	0.797796	2.32728	0.489373	1.04315	1.035	1.54662	0.859933	ND	6.24058	2.52519	0.846038	0.188342
K921	0.400762	0.643434	1.53458	2.46048	0.250577	2.15933	1.36216	2.04237	6.28652	2.20278	0.398312	WT	0.808284	0.524866	1.84253	0.368664	0.819494	3.73991	1.28743	5.24518
L922	0.153218	0.702241	0.577721	2.07652	ND	0.780794	2.54815	1.67135	1.26526	11.1076	WT	2.09028	1.49719	1.01784	1.27363	0.264099	1.3915	0.595108	2.03774	0.739878
I923	0.671663	1.25098	0.586752	0.821155	0.39126	0.473197	1.28001	0.0694271	0.296533	WT	0.202841	0.757219	0.353433	0.542347	0.568708	0.311084	0.521376	1.4811	0.04534	1.6139
A924	WT	0.808689	1.11483	0.350562	0.0694267	4.04077	1.78729	0.53347	0.280754	0.208281	0.980763	1.19373	0.927833	0.828041	0.510663	0.414146	1.1424	0.0294243	0.555412	0.986442
N925	0.780503	1.69558	WT	0.501637	1.23684	1.59215	1.00067	2.96129	0.79588	0.622691	0.934027	0.617901	0.540392	1.8073	0.562067	0.732969	1.22138	0	1.50778	2.64436
Q926	0.0926969	0.725787	0.729169	0.364946	0.82524	WT	1.19431	0.11276	0.389847	0.769609	0.566628	0.684186	2.56335	0.0965937	0.251508	0	0.383484	1.79958	1.78878	1.50099
F927	1.24769	0.813755	0.459397	0.271328	0.356619	0	0.0857505	0.489515	0.969615	0.806858	0.508079	0.102973	0	WT	0.0882589	0.655819	0.965312	1.21203	0.530467	0.401594
N928	0.94562	0.340052	WT	0.364083	0.565699	0.18661	0.066318	0.32136	1.4245	0.635943	0.502275	0.472869	0.246002	2.66445	0.0909104	0.265366	0.509655	0	0.619697	0.0555414
S929	0.893975	3.2558	1.18754	0.854454	0.649047	0.429008	0.266598	0.302952	1.02534	1.29359	0.502698	0.990482	1.61749	0.907903	0.610574	WT	0.483674	0.760254	0.435501	0.5367
A930	WT	0.978216	0.895637	1.24332	0.324495	0.288702	1.72232	1.75764	0.628652	0.423662	0.625971	0.438164	0.628676	0.430126	0.590816	0.348134	0.964568	ND	4.47791	0.644342
I931	0	0.260626	0.553351	0.0827945	0.766554	0.0304337	0.0957788	1.00476	0.921695	WT	1.17956	0.122069	2.8794	1.02747	1.57977	0.159811	0.735956	0	0.352808	0.361447
G932	0.900957	0.3928	1.61305	0.932595	0.582615	0.41656	0.321644	WT	0.967599	3.00656	3.76249	0.125053	0.883138	1.43645	0.512253	0.980484	0.558243	1.16877	0.477997	0.396162
K933	1.47251	0.521273	0.960124	1.0992	0.942832	0.900274	0.642523	0.713377	2.96327	0.497958	2.05772	WT	0.688847	1.40638	0.730258	0.837111	0.425244	0.0716661	0.972972	0.0590865
I934	0.378691	0.741811	0.49696	0.257363	0.707951	0.673754	0.769728	1.68733	0.0622892	WT	0.358979	0.745898	1.66352	0.797744	0	0.357351	0.644836	1.63533	0	0.652871
Q935	0.886842	1.21882	0.911013	1.71711	1.3366	WT	0.523722	4.86417	0.609453	2.9294	0.94901	1.09901	1.29816	5.15251	0.945648	1.27856	1.09082	1.78142	1.19414	0.270153
D936	0.493206	ND	1.58051	WT	0.411417	2.12808	0.81633	1.14964	0.833345	0.371904	0.696389	0.982026	0.857507	0.736058	0.600254	0.663629	0.190958	2.11774	0.950838	0.64055
S937	2.19843	0.757379	1.20528	0.857507	1.19021	3.12767	3.15143	0.559273	2.38872	1.59123	0.370277	0.385711	0.51038	2.37087	0.657323	WT	0.565467	0	0.763507	1.48568
L938	0.25014	0.792159	0.950733	1.54055	ND	0.250996	0.376056	0.248693	0.489491	0.789219	WT	0.369663	0.548193	2.27343	0.880271	0.0971273	1.40286	2.26637	0.23304	0.134385
S939	1.21496	1.17411	1.7065	2.01334	0.693115	ND	0	1.47431	1.61814	0.877897	0.525913	0.103333	0.910127	1.84915	1.24673	WT	0.517478	0	0.271776	1.47239
S940	0.364119	0.847104	0.863923	1.84549	0.858693	0.876405	0.194393	0	1.12981	0.879501	0.788444	0.572087	1.67982	0.731604	1.24425	WT	0.759084	2.1769	1.20063	0.573757
T941	1.31588	1.81354	4.91571	ND	0.341792	0.600254	9.36327	0.917634	ND	0.865731	0.0694271	0.74004	0	0.755441	0.571594	0.893773	WT	0	ND	0
A942	WT	0.729365	0.999037	3.50401	ND	0.31738	1.19868	1.10235	ND	0.488677	0.397422	7.77575	1.441	1.41299	3.0553	0.794529	1.14621	ND	2.42925	1.40244
S943	0.115434	0.585766	1.15957	0	0.799017	0	0.04534	1.0306	0	0.470749	0.328877	0.691255	1.00797	0.576797	0	WT	0.413292	0.36165	0.113972	0
A944	WT	1.36565	1.79465	0.915512	0.113599	0	0.266598	0.466157	3.98239	0.0264483	0.158689	0.719157	ND	1.05553	1.11111	0.894076	1.12214	0.745058	0.148109	1.18036
L945	0.677332	0.937716	0.444343	0.338211	ND	0.866332	0	ND	0.317378	0.323923	WT	0.636038	0.870972	0.153217	1.4365	0.793388	0.0638571	0.79594	1.17817	0.306146
G946	0.612841	0.456791	5.0394	0.86941	0.499169	0	0	WT	1.02783	13.0488	0	0	0.19807	0.334442	2.80584	1.05302	2.26886	5.18385	0.330883	0.867689
K947	0.755182	1.101	0.404118	0.785121	0.782663	0.924408	0.744843	0	0	0.701576	0.182268	WT	0.872686	0.471161	0.664267	0.773676	0.502697	2.21947	1.62217	1.00984
L948	0.171648	0.488069	0.480484	0.428742	ND	0.676365	1.22224	0.626355	0.740565	0.900012	WT	0.385379	0.389716	6.30645	1.32249	0.174153	0	0	2.72654	0.411704
Q949	0.246851	1.56462	0.573022	0.17087	1.05693	WT	0.387999	0.579561	1.26229	3.00127	0.960769	1.20683	1.85197	0.335345	1.08881	0	0.197171	0	2.14078	1.71448
D950	1.03473	0.857507	0.777406	WT	9.56598	0.315923	0.684801	1.29056	1.27629	1.27878	7.57655	2.98047	ND	0.577926	2.73327	3.9189	0.370277	4.34396	0.481761	0.671624
V951	3.23443	0	3.51966	1.03683	ND	1.90486	1.38617	1.39085	5.8825	0.14811	2.34784	0.671921	1.42745	1.11817	0	3.45857	2.11463	0.686927	0	WT
V952	1.60938	0.228517	1.71108	2.13345	ND	0.86331	0.696419	1.16588	1.69583	0.180134	1.04793	5.007	1.09273	1.06852	0.466192	0.639217	0.944541	2.17206	0.0830523	WT
N953	4.36175	0.626038	WT	0.860806	0.18758	0.844878	0.898833	1.57546	1.06539	0.631838	1.12798	0.396952	0.336037	0.896266	0.390422	1.45448	1.84287	0	0.882085	2.48892
Q954	1.82887	1.58929	1.21838	1.70902	0.86111	WT	1.27507	1.90701	0.883877	0.49989	0.875933	0.628668	0.445012	0.977616	1.1659	0.555414	1.22048	0.754836	1.31053	4.0005
N955	3.05508	0.215298	WT	1.15153	0.11784	0.89064	0	0.840999	1.00885	0.537019	0.959971	1.06989	0.638717	1.5065	1.4439	4.72253	1.71553	3.11794	0.351944	0
A956	WT	0.54313	2.26041	1.10538	0.737478	0.674531	2.46114	1.27361	0.31738	1.24527	0.116929	0.68295	1.15927	5.1318	1.44996	0.910539	1.15703	6.59898	1.60982	0.641929
Q957	0.578744	1.41543	1.99739	0.799797	0.230867	WT	1.07408	4.66259	0.34758	3.14012	1.15005	1.09707	0.394253	ND	0.424645	ND	0.637937	4.45316	0.168539	1.07254
A958	WT	1.36246	1.75043	0.897428	1.34784	0.791137	3.33562	0.953463	1.0178	1.35354	0.952592	0.449782	0.170897	2.67359	2.77916	0.412556	1.83936	0.40925	0.142918	1.14009
L959	0.86887	1.19884	1.13311	0.723464	ND	0.516999	0.471259	3.37016	0.63635	0.804407	WT	0.690894	1.45162	0.584645	1.80855	0.797467	1.20957	1.22302	0.696988	1.85624
N960	1.31357	0.46848	WT	0.407342	0.542395	0.250833	1.40761	1.29491	0.354672	0.952739	1.10359	0.533899	0.748264	1.5959	0.660859	0.975114	0.690393	0.741839	1.96157	2.61509
T961	0.517705	0.85647	0.909221	1.33982	0	0.296221	0.792639	0.312365	0.0600256	1.68534	0.528965	2.51091	0.85422	1.52149	0.960972	0.86725	WT	0.0555414	0.406591	0.917143
L962	0.421167	0.533678	1.16421	0.334712	ND	0.914889	0.723582	0	0.856824	1.99918	WT	0.675521	1.53415	6.19846	1.04293	0.396458	0.272884	2.71973	1.30679	2.47814
V963	1.67108	1.56176	1.34171	1.77167	ND	1.0964	1.00955	1.3305	1.76213	2.39431	1.91394	1.11714	1.48422	0.615042	4.01982	2.177	6.78937	0.630217	0.261855	WT
K964	2.26422	0.506881	1.25576	0	0.661826	0.665413	0.341753	1.61317	1.09593	0.033159	0.775457	WT	0.815485	0.31738	2.6228	0.668599	1.02317	1.36595	3.88601	1.87628
Q965	1.31222	1.48751	5.04357	6.16035	2.73533	WT	3.35853	1.1271	2.18365	0.62206	1.74458	3.14317	0.326225	2.03491	2.12111	3.93992	4.30522	4.6142	2.75031	2.56345
L966	4.37954	0.715227	3.07635	8.35448	ND	1.67025	1.33276	0	1.56519	14.2415	WT	1.07376	2.97451	4.869	2.36377	4.82119	5.30785	2.87923	5.52322	1.49448
S967	1.34079	1.21193	2.79665	4.28309	0.293446	1.68147	8.82782	2.40101	3.19984	0.87544	0.590223	4.30842	2.74259	3.36591	1.82308	WT	1.23903	1.33282	1.65746	2.89136
S968	3.03242	1.19556	2.26162	4.11259	1.12129	ND	ND	3.86499	1.245	1.06474	2.1988	1.50161	1.53162	2.39544	2.41358	WT	2.04877	5.20076	1.66463	0.409978
N969	1.08969	0.202407	WT	1.20371	0	1.73024	2.47033	0.266598	0.675598	1.9905	0.914492	0.661667	0.695203	0	4.66546	0.71425	1.12887	3.95343	0.350771	1.13669
F970	1.23151	12.4956	5.8687	4.2641	1.27735	7.63855	3.41287	5.16518	2.76734	2.92553	2.56119	14.3838	4.09069	WT	10.2493	2.86024	7.63717	3.77044	2.29087	2.54148
G971	1.98145	0.680841	1.23987	2.85636	1.04704	1.59526	2.74711	WT	2.88059	2.21893	2.02494	2.07115	0.719933	1.64073	8.90578	3.56108	5.74886	1.14981	2.56281	1.64792
A972	WT	3.49163	8.15264	3.69048	5.38703	6.22776	0.608614	6.38035	10.0383	7.07824	7.89792	5.80616	7.43834	1.42714	4.92538	2.73238	4.06628	0	3.1069	4.06532
I973	2.94482	7.59803	4.88532	6.87029	4.54972	3.12009	3.86043	6.4955	2.22508	WT	1.3066	0.253916	1.53796	2.66256	4.23798	1.12307	2.07879	6.36269	3.23634	3.96561
S974	1.14521	4.92542	4.3559	3.86284	0.692855	2.87699	7.00424	3.49164	0.937792	0.365805	1.01742	4.48167	0.555313	1.31794	3.33044	WT	0.734182	0.167672	1.27858	1.14245
S975	1.33444	6.42225	0.94076	5.30023	2.22037	0.586851	3.80371	1.27173	1.24314	ND	0.675198	4.063	8.02611	1.85857	2.06622	WT	1.45492	0.340797	1.13293	5.7819
V976	2.22215	0.94813	0.0434967	1.40703	ND	0.455914	0.631963	1.82452	0.761577	1.19223	1.1199	0.92791	1.73498	0.294923	8.03928	7.93274	3.41214	1.11754	0.707191	WT
L977	4.72542	2.98079	8.14121	0.301069	ND	2.25376	1.50064	14.2337	4.53044	0.55403	WT	5.66725	1.05116	7.25108	4.12556	5.61712	3.32679	4.66411	6.28967	5.26908
N978	0.905119	1.38805	WT	3.50421	1.3253	3.64549	1.19382	0.476068	2.13055	0.987542	1.2469	2.81205	0.56554	2.17364	6.21227	1.56189	0.914851	33.3248	0.442217	0.889137
D979	0.826171	ND	1.08597	WT	2.27754	3.28356	0.623255	2.79103	1.05315	3.00128	0.629699	2.31651	ND	1.97407	10.8001	1.3133	2.22166	0.589289	0.794876	0.983752
I980	5.58345	6.72003	2.95978	6.9141	5.0405	5.28502	18.8136	4.3861	1.37667	WT	1.47645	2.02572	2.28724	3.93224	16.7093	1.98303	3.02735	4.42605	4.22534	1.34277
L981	5.53506	2.80409	0.116929	3.5927	ND	1.1879	3.77301	0	2.66598	0.26137	WT	0.666495	1.95134	0.543998	3.86026	1.12302	1.73079	0.272843	2.9478	0.538722
S982	0	0.97718	1.93984	0	0.737971	ND	ND	1.53668	2.56815	1.15957	ND	1.18547	0	ND	ND	WT	0.792711	ND	ND	ND
R983	1.20264	WT	ND	ND	ND	3.95179	0	1.3811	ND	ND	2.28209	ND	3.00127	ND	1.73785	0.74055	0.444331	1.22926	ND	22.8603
L984	ND	1.15796	ND	ND	ND	2.17789	ND	0	1.00042	0	WT	3.41182	2.34108	0	2.69966	0.444331	ND	1.27813	ND	1.61968
D985	0.979081	ND	2.53591	WT	2.42326	ND	1.04059	1.04231	3.31465	1.26952	0	0.230867	ND	0	2.22165	0.0909474	1.00605	ND	1.21288	0.929518
P986	0.968433	0.288429	0.43812	0.403937	0	0.401552	1.33515	0.753464	0.482953	2.77706	1.24755	1.28181	0	ND	WT	0.51862	0.79312	ND	ND	0.512689
P987	0.631041	0.255863	0.861764	0.629976	1.28706	0.416905	2.0251	0.368707	0.395365	0.547805	1.14921	0.464388	0.0766086	3.61346	WT	1.5495	1.94907	0	0.655043	1.00428
E988	0.362464	0.666948	ND	0.808496	ND	0.687892	WT	1.16733	2.22166	ND	ND	1.36401	0	ND	0	ND	ND	1.23425	0	0.984947
A989	WT	0.248595	ND	0.300128	ND	0.970531	3.87063	1.08436	ND	0	0	1.98782	ND	ND	1.04021	1.02053	0.998947	6.22063	3.66822	1.53829
E990	0.472771	2.49449	ND	1.11892	0	0.606662	WT	1.64656	0.246851	ND	ND	0.647074	0	2.43346	0	ND	ND	0.919305	0	0.720819
V991	1.361	0	0.68948	2.21678	ND	0	0.704886	0.977168	0.158689	ND	0.948147	2.82138	1.1016	0.175394	0	0	ND	0.24002	ND	WT
Q992	ND	2.28092	ND	ND	ND	WT	1.23406	ND	0.847808	ND	2.19222	3.02728	6.16594	ND	1.78004	0	4.04055	3.23213	ND	ND
I993	4.36887	4.06227	0.981658	1.40375	1.63518	ND	7.10739	3.26107	0	WT	0.51612	8.94593	1.78749	0.761494	0	0.91523	4.12773	0	0	2.56754
D994	0.792303	ND	2.1053	WT	ND	3.89562	1.35341	1.70279	3.47728	1.80973	ND	1.9862	0	2.69248	ND	0.0555414	0.444331	ND	0.895848	1.25706
R995	1.02764	WT	1.35159	0.326714	0.730623	2.40448	0.874094	1.30003	0.462536	3.41655	0.958534	ND	1.61362	3.9123	5.31853	1.09003	5.23698	5.51924	1.19372	0.431533
L996	0.245001	1.01201	0	ND	ND	1.24106	2.92851	0.487617	2.07072	4.24706	WT	2.15435	1.63271	2.36511	0.909098	0.676329	0.871044	2.35783	8.56065	1.96068
I997	0.277707	0.107188	0.864331	0.337644	0.552808	0	1.00042	0	0.856666	WT	0.607483	0.198307	2.29749	0.478483	1.00043	0.142629	1.25548	0	3.07753	2.28345
T998	1.21243	0.413834	7.99468	ND	0	5.05732	0.18758	1.53106	ND	0.950103	0.854865	0.777205	0.370277	2.96019	0.178247	1.02172	WT	0.403937	ND	10.1349
G999	1.93109	1.86241	4.75966	2.26847	0.933232	9.66732	2.81035	WT	5.34774	1.51451	10.9538	7.43334	1.58976	4.36163	0.230867	2.50456	11.1377	1.86308	1.0999	1.34664
R1000	0.544519	WT	4.88445	ND	0.501949	0.166738	0	0.532433	0.785839	0.404576	0.0937897	2.3663	0	0.626165	0.100984	0.24575	1.79848	0.462267	0.863366	0.139594
L1001	0.143332	0.234627	3.10443	0.0217809	ND	0.417121	0.155906	0.651175	0.0673232	6.24875	WT	0.584507	0.666628	0	1.83218	1.53126	2.31278	0.166878	0.0766088	0.252861
Q1002	0	2.85811	0.988976	0.372888	4.25152	WT	2.46304	0	1.67855	3.64984	1.85835	0.817838	1.58295	4.46625	0.504452	0.370277	1.51506	2.77706	5.2448	1.1569
S1003	1.24836	ND	2.18929	0	0.262747	0	1.48109	1.17471	5.76073	2.38108	1.00652	10.6075	0.798726	2.4074	1.93831	WT	1.37831	0.590126	2.39795	0.802399
L1004	1.00042	0.370133	0.498738	0	ND	0.544558	0.564952	0.0132215	0.985322	0.333476	WT	0.112205	0.629777	0.508344	2.28853	1.79642	0	0.10372	0.156673	0.80953
Q1005	0.153217	1.13373	1.38948	0.65765	ND	WT	1.08238	0.535209	0.615222	0.19911	0.544889	0.776106	1.2129	ND	0.274955	2.22166	1.19227	0.0584647	1.08911	0.385367
T1006	1.30214	0.672095	2.31171	1.13497	0	4.33517	0	0	0.991146	1.05675	0.125164	1.14	2.03652	0	0.967742	1.0086	WT	0	2.49934	0.92569
Y1007	0	1.56685	0.38012	0.199417	1.79756	0.195311	0.0694267	ND	0.883918	1.24307	0.092569	1.46347	1.41632	0.652142	0	0.201468	0.100042	1.32098	WT	0.229826
V1008	0.55905	0	0.115411	0.0468949	ND	0.197481	0.349982	0.727538	ND	0.757602	1.80541	0.930157	0.519818	0.609865	0	0.0838357	1.14807	0	0.0584645	WT
T1009	0.705889	2.07422	1.29799	ND	0.0545685	1.53958	4.75522	1.26952	ND	0.720569	0	1.3351	0.436179	0.0300224	0.334856	0.774197	WT	0.240101	ND	0.69796
Q1010	0.033159	1.01957	0.834803	2.03123	2.94548	WT	0.809991	0	0.706045	0.0600446	0.907927	0.48581	4.08998	0	0.805553	0	7.04489	0	0.767935	2.18979
Q1011	0.861976	1.91917	0	0	1.83522	WT	1.00657	ND	0.781152	0.514062	0.624544	0.592274	0.250106	0	0.244544	0	2.29809	0	0.121181	0
L1012	0.105793	1.89335	0.870469	1.64287	ND	1.14649	2.35915	1.05887	0.825794	2.31607	WT	0.67985	1.03332	2.96313	1.64077	1.03921	1.00332	4.29252	0	2.9132
I1013	0.209098	3.24642	0.781778	2.26341	0.917977	1.51961	3.60825	0.0462846	6.95231	WT	0.532182	8.05924	1.26352	1.21281	0	0.702385	1.09413	0.251507	0.427796	0.594718
R1014	ND	WT	3.0217	ND	2.16646	2.77891	0.730198	2.0408	2.13853	1.0474	0.222166	1.10619	2.68717	ND	1.00192	1.43954	1.06562	1.65052	1.49738	2.00813
A1015	WT	0.159528	ND	0	ND	0.279719	0.741792	1.36419	ND	ND	0.193187	ND	ND	0	1.31292	0.82299	0.616568	ND	0	1.01221
A1016	WT	0.739352	1.4294	1.22128	ND	0.375159	0.390613	0.497533	ND	0.0723221	0	0.478725	1.55483	1.63146	3.59757	0.508055	0.746394	0	1.25398	1.1112
E1017	0.64412	0.138854	1.13885	0.770212	1.11083	1.07749	WT	2.46597	0.736698	2.209	0	1.12648	0.245288	1.08292	0.170897	0	0.862554	0.471866	0.661234	0.962526
I1018	0	0.206665	0.675187	0.0569655	0.190557	0	1.70923	0.555414	0	WT	0.475652	1.42918	0.781274	1.50318	0	1.2157	0.629067	0	0.368048	0.130281
R1019	0.621427	WT	0.412594	0.183624	0	0.300597	0.999378	1.75261	2.9915	5.98566	0.31831	0.922139	0.78756	0.317379	2.39798	0.456231	1.28091	0.765062	0.817785	0.185593
A1020	WT	1.46307	3.07016	0.555504	ND	0.555256	0.7531	1.415	ND	0	0.14156	2.1737	0	0.153217	1.90811	1.01909	1.10778	1.50064	0.134646	1.66259
S1021	0.648284	1.15987	0.603356	1.95935	0.282919	0.101668	0.878174	1.92159	0.929001	0.475585	0.958996	0.725324	0.825558	0.743288	0.881597	WT	0.334932	1.39268	0.654723	3.26063
A1022	WT	0.54256	0.305975	0.280694	0.194254	1.03616	1.28739	0.601706	0.627788	2.36977	0.536262	0.154999	0.0716661	0.318376	0.575621	0.608751	0.779947	0.283971	0	0.934198
N1023	0	0.908824	WT	0.576136	1.05793	0.736653	2.8187	0.300128	0.545653	1.05521	1.39844	0.821267	0.133576	1.36422	0.107188	0.947447	0.478661	ND	1.21691	2.77623
L1024	1.78922	1.35754	2.82658	0.777927	ND	1.50005	1.13035	0.310187	0.728872	1.38582	WT	1.11338	0.65972	0.0447951	1.16998	0.627287	0.548049	0.218134	2.79963	0.818743
A1025	WT	1.36874	0.16872	0.245396	0.186947	0.0482968	0.421176	0.723255	4.07659	0	0.671245	2.90047	0.0686799	0.21362	0.742325	0.2377	1.04904	0.204291	0.102386	0.823766
A1026	WT	0.685205	0.315481	0.300762	0.230113	0.393674	0.270914	0.473971	0.397696	0.198003	0.515011	3.19697	5.71322	0.886058	0.928005	0.328322	1.33387	0.300127	0.90649	1.15508
T1027	1.15445	5.1732	2.14612	0.262262	1.02884	0.561698	2.51963	0.359796	0.722109	1.79902	2.69353	3.78924	1.49487	0.592969	0.851425	0.514597	WT	0.589359	9.51439	2.28865
K1028	ND	1.43663	1.14605	0.0508691	0	0.862544	0.944321	0	0.445018	3.0915	3.35784	WT	2.04338	1.18357	2.6819	0.525047	1.33083	0.0857505	0.129685	1.36957
M1029	0.0541867	0.841319	0.0784536	0	ND	0.50913	0	0	0	1.26297	0.575712	0.706667	WT	0.46633	0	0.489763	1.40917	2.19323	0.589419	0.272484
S1030	0.600256	1.14855	1.83729	1.78047	0.635969	ND	ND	1.4506	0.0854484	3.26757	8.56786	2.64175	3.64939	2.24459	1.27539	WT	1.37676	5.34207	4.28743	ND
E1031	0.666729	0.74055	ND	0.680284	106.639	4.4441	WT	2.49762	0	0.464997	1.09163	2.48031	0.0793449	ND	0	ND	2.72219	1.86619	0	0.941961
C1032	1.90181	0.637912	0.650535	1.42085	WT	0.185185	3.35853	0.778707	0.0292323	0	ND	0.14811	ND	1.21277	2.25095	0.366012	0.529268	0.903892	0.665427	0.444331
V1033	1.37838	0.351055	0.270201	0.220567	ND	4.08824	0.511452	0.977606	0.08288	0.581795	1.09739	0.304408	1.1212	0	1.25113	0	0.0973634	0.0625818	0.109803	WT
L1034	2.30992	1.10266	0.154999	2.76473	ND	1.25108	0.392122	1.92358	0.601208	3.00128	WT	0.848105	1.56972	0.763697	0.668532	0.0835374	0.831896	1.40933	0	1.63717
G1035	2.38097	2.80344	2.29505	2.48182	1.38328	13.8058	1.47437	WT	7.08507	0.915428	6.0262	10.3595	ND	2.01121	0	1.86029	11.8879	2.12963	2.46606	0.785377
Q1036	0.354938	0.569715	0.261226	0.810039	0.0364206	WT	1.40474	0.026767	0.669414	0.997677	0.472242	0.757355	0.482296	0.424404	0.304897	2.96219	0.328514	0.438111	1.10563	0.951977
S1037	0.636466	3.18436	1.21181	1.82038	2.6727	0.951329	0.705286	0.73791	0.308563	0.140006	0.264955	1.06639	0.402474	0.515972	1.11288	WT	0.583627	0.192445	0.525854	2.33083
K1038	0.222316	0.992274	0.701049	1.69787	1.29815	0.599227	1.06484	1.9759	0	0.439384	0.105793	WT	1.12238	1.0581	0.497797	0.449975	0.88832	3.98756	0.447433	1.94221
R1039	1.87816	WT	5.52634	ND	0.21956	95.2611	0.222166	1.65552	0	1.08402	3.53593	3.72976	2.03928	1.32281	0	0.804308	2.60545	3.81132	3.29612	4.97765
V1040	0.658261	0.817359	1.5898	1.11518	ND	0.589475	0.865232	2.30357	3.73174	0.90886	1.06443	3.68543	1.1016	1.15841	1.42356	1.61417	0.618574	0.650918	0.531474	WT
D1041	0.310091	ND	1.00797	WT	0.450191	ND	0.664013	1.19232	0.438312	0.330428	0	0	0.63476	0.371727	0.535342	0.625468	0.407917	0	0.202597	0.517801
F1042	1.95255	0.575325	1.85555	0	0.696657	1.40375	0	0.189555	2.4083	1.70156	1.17475	3.96479	1.74617	WT	0.517465	1.25957	1.16393	1.07188	0.9469	0.464226
C1043	0.250107	1.60949	0	0	WT	0	0	0.727752	0	0.0270933	0.398711	0.405079	ND	0.363495	2.47238	0.440392	0	0.31689	0.853149	1.29415
G1044	1.0419	0.147658	0.433494	0.901075	0.549269	1.67769	0.716206	WT	1.53807	ND	3.80856	2.96844	0	0	0	0.843077	0	0	8.88661	0.551645
K1045	3.0314	0.742423	1.33003	1.2353	0.592441	0.863152	1.37991	2.42755	1.83663	0.656577	1.23017	WT	1.30879	1.00984	3.88056	1.72063	0.982685	0.624844	0.979032	3.16711
G1046	1.0912	0.729145	0.480492	1.22516	0.438407	0.317379	0.366738	WT	0.551707	0.281779	0.600254	2.33814	1.10745	0.703105	0.704499	0.627136	0.0803912	1.7442	0.451273	0.390795
Y1047	1.83113	0.625832	1.01645	0.900907	0.706627	0.0492013	1.17597	0	1.58672	ND	0.420223	0.722149	ND	0.829819	1.33263	0.640326	0.501164	0.530416	WT	0.250106
H1048	0	0.396538	0.493311	0.0612504	1.31279	0.60622	0	0	WT	0.268522	0.719848	1.09607	0	0	1.23593	0.341792	0.118488	0	0.234172	0
L1049	0	0.623696	1.50148	0.48297	ND	0.694418	5.77708	0	0.10414	0.111083	WT	0.316598	0.311064	0	1.12421	0.262792	0.419759	0.500212	0.0659897	1.50064
M1050	0.803203	0.813193	0.594286	0.884613	ND	0.472126	0.74055	0.371582	0	0.701658	0.512387	0.498429	WT	0	7.56246	0.658126	0.740543	0.807333	4.37006	0.76521
S1051	0.222166	0.768761	0.682599	1.68267	0.660422	0.600256	0	1.21889	0.789184	0.205928	0.292322	0.757462	0	0	0.14811	WT	1.08192	3.00126	0.20123	1.1174
F1052	0.165037	0.13263	0.343011	0.709322	0.300791	0.35169	0.259	0.10952	0.352619	0.523931	1.05944	0.424041	1.01374	WT	0.159159	0.335952	0.178545	0.676392	0.293385	0.291365
P1053	0.293011	0.543466	3.32307	32.5841	0.20959	0.404771	0.115434	1.33255	0.516719	0.217336	0.418416	0.0261372	1.52342	0	WT	1.63865	1.25848	0.148109	0	0.462846
Q1054	1.74834	1.37069	1.46332	0.165795	0	WT	1.21019	6.00512	0.358586	0.418351	0.693256	0.42883	0.425425	1.00008	0.320902	0.370277	0.719409	ND	0.896303	0.552587
S1055	0.815534	0.870667	0.292054	27.0492	0.380085	0	0.858273	0.292024	1.21268	0.820962	0.606777	0.619986	0	0.760303	1.05167	WT	0.453797	0.321486	0.662559	0.652947
A1056	WT	0.794424	0.191522	0.165885	0.386286	0.765103	0.367716	0.607212	0.240179	0.424336	0.175866	0	0.108062	0.42148	0.920126	0.307094	0.78551	1.10029	0	1.125
P1057	1.41918	1.05615	0.382415	0.625619	1.53103	0.154587	0.691645	0.756268	0.632477	0.19378	0.468669	0	0	0.939082	WT	0.39012	0.265803	5.91158	0.0965935	ND
H1058	0.584783	1.02648	0.921113	1.06519	0.692601	1.06951	0.450781	ND	WT	0.483886	0.358041	1.05548	0	2.21265	0.280575	1.1416	0.239304	0.896629	1.45499	0
G1059	0.806914	0.653956	1.53204	0.985202	0.477671	0.0638571	0.841254	WT	2.87452	2.30573	0.277656	0.462845	2.06662	0.60143	0.41474	1.8116	6.50273	0.0569655	0.609456	0.665713
V1060	0.462079	0	0	0.76219	ND	0	0.327198	1.03234	0	1.22858	0.331561	0.0435619	0.740112	0.0296221	0.0535338	0.866079	0	0.337203	0	WT
V1061	0.993128	0.152369	0.088866	0.920317	ND	1.15003	0.524025	0.995207	1.26653	1.35295	1.10237	1.05927	1.304	0.492656	0.42456	2.6213	0.291671	0.294907	0.592517	WT
F1062	0	0	0.515317	0	0.408201	0	0	ND	0	0.481472	0.721443	0.992653	0.0919806	WT	3.75159	1.11048	0	ND	0.953733	0.589325
L1063	0.906796	0.979029	0	0.21437	ND	0.478854	0	0	0	0.428753	WT	0	0.818057	0.461979	0.590902	0.728174	0	ND	0.515203	1.54648
H1064	0.4937	0.442248	0.358842	0.60022	5.92441	0.547506	0	0	WT	0.306435	0.797213	0.205708	0.575016	0	0.626973	2.56548	0.314086	0	0.952763	13.33
V1065	0.534853	0.277708	0	0.830286	ND	0.230014	0.52169	1.07265	0	0.201969	0.784404	0	1.48353	0	0.181894	0	1.19628	0.114978	0.186868	WT
T1066	0.989473	0.500212	0.455808	1.81217	10.9137	1.29596	1.8758	ND	0.338497	0.70128	1.69268	0.246851	0.0854484	0	0.318481	0.794057	WT	ND	0	0
Y1067	0.312514	ND	0.733401	0.610845	0.728093	8.88659	0	4.0828	0.990357	0.472619	0	0.048297	3.76119	2.12704	1.78662	0.697865	0	ND	WT	ND
V1068	0.906041	2.14384	2.47797	3.00257	ND	0.345201	0.735336	0.553471	0.535897	2.99368	0.524507	1.18948	1.48016	0.105793	2.06765	4.97383	1.39019	0	2.23096	WT
P1069	0.610103	1.08442	0	ND	0.714692	1.02319	0	1.79895	0.375438	0.530975	0.87438	2.8525	0.745772	0	WT	1.11895	0.423274	ND	1.79491	0.185138
A1070	WT	1.95762	0.416939	1.16268	0.377262	1.42675	3.6102	0.897171	3.75674	1.01541	0.182103	0.563239	0	0.969868	0.327602	0.918343	1.07152	0.683585	1.63963	0.978627
Q1071	1.35908	1.30696	2.23164	3.7223	1.38271	WT	2.87309	1.05927	1.03927	0.6361	0.831323	1.22684	1.25488	0.636632	1.61847	0	0.960012	0.176546	1.57923	0.66958
E1072	0.172405	0.732588	1.22197	0.430652	0.498558	0.344945	WT	0.634363	2.6918	3.00223	0.230553	1.72338	2.71661	0.266598	0	ND	2.28484	0.740548	4.39472	2.61737
K1073	3.18777	0.816759	1.22489	1.8062	0.154999	0.654739	2.26368	0.154282	1.41808	1.14944	4.9494	WT	0.940587	1.67919	0.315735	0.823301	0.921688	1.02545	0.494213	3.17108
N1074	1.3702	1.45383	WT	0.796864	0.79039	0.253494	0.446935	2.16393	0.442751	0.658865	1.06075	1.3681	3.09645	1.03598	2.25625	0.63891	0.46285	1.95783	0.878393	2.10654
F1075	0.283904	0.176546	0.533793	0.110936	0.456044	0	1.0684	0.212985	0.427973	0.53905	0.534755	0.43175	0.563813	WT	0.0450335	0.277015	0	1.15351	1.00807	0.508309
T1076	0.474767	1.42497	1.37726	0.40487	0.814176	1.21485	0.998341	1.03584	1.51016	1.09782	0.875985	0.675158	1.55437	1.47574	0.520674	0.542104	WT	0.918147	1.48453	0.531663
T1077	1.21138	2.32602	2.46562	8.05348	0.222166	0.666496	4.9816	0.361096	ND	4.66953	8.51859	1.91972	3.8712	2.34044	0.927206	0.768532	WT	0.692717	ND	1.80994
A1078	WT	0.140654	0.187125	0.303224	ND	0.0617128	0.299083	0.457215	ND	2.04926	1.55858	0	0.893945	1.20742	1.44635	0.350929	1.05024	5.59491	1.23874	1.42171
P1079	0.580113	1.52318	1.55917	0.589592	1.54673	1.50224	0	1.41721	1.21788	2.9636	4.46147	2.03338	0.811056	7.69398	WT	1.4937	0.705431	4.53507	4.99254	1.0648
A1080	WT	0.142353	3.77688	0.22481	ND	0.272843	0.299767	0.283708	ND	0.176634	0.0625818	0.870027	0.92319	0.190557	0.76892	0.359262	0.467911	1.7368	0.996678	0.952487
I1081	1.07472	0.656611	0.301684	1.15442	0.384123	0.625923	1.90737	0.880997	0.915566	WT	0.761951	0.174195	0.800131	0.670279	0	0.589929	1.71067	1.59739	0.3822	0.930778
C1082	0.754163	0.629996	0.675542	0.847088	WT	1.16001	0.430915	0.603298	0.676985	2.00535	0.43443	0.681938	ND	0.257386	0.12212	0.455469	0	5.3269	0.656211	0
H1083	1.50088	0.802277	1.47591	0.260576	1.23759	0.617183	0.318147	0.36151	WT	3.38516	0.679641	1.18435	1.21647	1.2136	0.567443	0.586056	0.295403	2.94988	2.25444	4.48296
D1084	0.428749	1.22259	0.93874	WT	0.403055	0.831842	0.592473	1.90725	0.913509	ND	2.16407	1.2334	ND	0.670423	1.17881	1.4146	1.03672	1.47897	0.593977	2.32456
G1085	0.385217	0.679261	2.41123	0.863611	0.482343	0.963346	0.844631	WT	4.65227	1.28238	0.609874	1.74047	0.657195	0.218944	1.45773	1.35449	0.604686	1.12439	0.837118	0.183622
K1086	0.482967	0.679774	0.742649	0.34405	0	0.251904	1.07607	0.145456	0.742083	2.55656	0.868511	WT	0.546408	0	0.134276	0.530151	0.209911	ND	0.0246851	0.922232
A1087	WT	0.159853	2.32573	0.0605552	ND	0.623637	0.363094	0.44433	ND	2.27642	0.521401	1.56697	0	1.51198	0.622923	0.873494	0.676617	0.24685	ND	0.939062
H1088	0.117964	0.743014	1.06621	0.684865	1.41785	0.801303	0	6.09615	WT	0.688092	0.512652	0.409187	1.06006	0.620424	0.82598	0.629513	1.70468	0.88853	0.995587	2.46104
F1089	0.592441	0	1.12383	ND	2.26804	8.38889	0	0	1.99652	1.29368	1.15914	2.35692	0.952138	WT	0.176546	1.11274	6.86005	0	0.719993	2.17319
P1090	0.496784	1.16029	0.409832	1.32241	2.60934	2.66311	0	0	0.756929	0.243346	0.615531	1.52594	0	0.153217	WT	1.65606	0.514136	0	0.999075	0
R1091	3.43346	WT	0.547217	1.60922	0.350803	0.294288	0.228581	1.26453	3.86429	0.769766	0.80259	0.900321	0.728064	1.52556	0.0847819	0.781776	1.26446	0.654797	0	1.10297
E1092	0.391202	1.11538	0.370276	0.713425	0.925636	1.02037	WT	1.17144	1.22565	1.07146	1.71853	1.44357	1.33924	0.277706	1.28071	0	0.934029	1.00301	1.95026	1.1078
G1093	0.500401	0.279849	1.50695	0.609595	0.838402	0.715447	0.492314	WT	0.51636	0.0129166	0.500198	7.57689	0	0.336615	ND	0.772896	0.249936	ND	0	1.08359
V1094	1.14354	13.2778	0.0937899	0.802265	ND	1.39052	1.20482	1.42789	0	1.33908	2.08243	1.13549	1.49135	0.210428	0	5.92248	0.39062	0.884756	ND	WT
F1095	0.804607	1.02538	1.72808	1.3379	0.289372	0.506694	0.765354	0.661768	1.44891	0.484929	1.01069	0.378665	4.07981	WT	ND	0.702372	0.836493	0.444331	0.604405	0.555961
V1096	1.5613	0.551003	0.0653425	0.640343	ND	3.43557	0.403126	0.537869	2.94368	0.526073	0.492106	0.680115	1.18779	0.69386	0.052654	0	3.81227	0.734531	3.88789	WT
S1097	1.57137	0.843724	1.07576	5.64263	0.612565	0	ND	1.7401	1.88851	0.539575	0.688122	0.15869	1.26122	1.17111	3.07039	WT	1.49669	0.860131	0.767141	0.55541
N1098	1.00042	1.23434	WT	1.14468	0.282133	1.60715	0.454397	2.02	0.393456	0.781184	1.25512	1.96072	3.14726	1.52011	0	0.547152	0.494854	1.47408	0.706222	0.763732
G1099	0.869476	0.946211	0.151476	1.02132	0.712575	0.952137	0.671187	WT	0	1.85669	1.55352	0	0	0	0.341792	1.21294	4.07698	0.618026	0.807608	1.54042
T1100	2.16557	0.554303	1.43341	0.833531	0.954568	5.153	0.459652	0.99954	0.547839	0.976912	0.70124	0.0600448	0.266324	0.336615	0.947886	0.560685	WT	0.0888661	0.728317	0.713832
H1101	0.536614	1.53095	0.938532	0.667474	0.266598	0.794251	0.403938	0	WT	0.277706	0.507402	0.633296	0.353442	0.85448	0.59832	0.697769	0.700777	0.858354	0.760722	2.22166
W1102	1.8609	0.609522	0.431989	0.104795	0.420344	ND	0.554464	0.876437	9.00831	0.0343554	0.501526	0.227481	0.982529	0.325814	3.30368	0.356537	1.70099	WT	2.13089	1.7719
F1103	0.738246	0.212959	0.20087	7.5212	1.61417	0.291366	10.1065	1.94153	0.331301	0.671995	0.807051	0.766971	0.232	WT	0.0326713	0.758772	0.940074	1.64974	0.777816	1.20735
V1104	0.767403	0.443153	1.25224	0.603312	ND	1.47524	0.335663	1.06727	0.54189	0.508951	0.94682	0.48526	0.867312	1.73445	2.11201	0.958689	0.643686	0.74132	2.93487	WT
T1105	0.707749	0.992505	0.731959	ND	ND	ND	2.63018	0.315923	ND	0.475769	0.0789812	2.16982	0.0600446	1.16929	0.244736	0.468245	WT	0	ND	0.268882
Q1106	0	2.4803	1.831	0.410073	1.97183	WT	2.15638	1.72794	0.796706	0.264408	1.10515	0.830095	3.0097	0.201969	2.62138	ND	3.27454	8.9385	3.35924	0.696995
R1107	0.368414	WT	0.673497	3.43541	1.49563	13.1043	0.24685	0.398402	1.04244	0.246851	0.672295	3.32894	5.58501	0.198431	0.797263	0.700196	1.91268	0.272842	0.223167	1.58689
N1108	1.69418	0.218563	WT	0.707811	0.854075	1.3959	0.217152	1.1472	1.01523	1.05118	0.796313	1.13803	0.512727	1.31543	0.528869	0.698261	0.572585	0.295354	0.916654	1.6495
F1109	0	0.496814	0.4534	1.3339	0.298963	0.196028	0	0.395448	2.20089	0.405112	0.746126	0.455459	0.963748	WT	1.20627	0.507998	0.392517	1.64836	0.345684	0.497751
Y1110	0.0793448	0.227862	0.259507	0.18047	0.311821	3.23342	0.269292	0	0.715022	0.115487	1.22375	0.348711	0.775455	1.03091	0.642627	0.47159	1.52034	3.76164	WT	0.310491
E1111	2.35436	0.362284	1.16603	1.64731	0.669024	0.666045	WT	0.787158	2.5099	0.153217	2.92967	0.995957	0.743273	3.76937	1.90427	1.12385	0.999473	2.19155	6.93955	0.424092
P1112	0.351983	0.682638	0.609815	0	0.389996	0.628602	1.50673	0	0.117684	0.564676	0.465447	0.668317	0.371424	1.72494	WT	0.498917	0.970233	0.528608	0.369768	1.47281
Q1113	0.732263	1.45561	1.79728	1.54673	1.03148	WT	1.36964	1.06525	0.756962	0.436025	1.2389	1.36683	1.67769	1.56434	0.329778	1.00042	2.86629	1.08986	3.07254	0.598015
I1114	0.424015	3.37106	1.74625	0.817575	0.543148	0.735497	0.825798	1.06928	1.2629	WT	0.69194	1.19383	1.02615	1.3367	3.53243	0.508894	0.675695	0.77452	1.74917	0.549128
I1115	0.147121	1.36602	0.861634	0.761489	1.29389	0	0.02267	0.0580891	2.18239	WT	1.00289	0.378583	1.31257	0.912468	2.25251	0.360821	0.911534	1.20997	0.107986	0.724304
T1116	2.67368	1.50039	1.34782	1.68495	3.08308	1.7842	0.148109	0.0673232	0.392701	0.338889	1.80406	1.01805	0	2.26973	0.435066	1.38601	WT	ND	0.512689	2.19622
T1117	1.30513	0.992071	2.02623	ND	0.0493703	0.971969	1.73421	0.112489	ND	1.29234	0.392759	1.86004	1.93817	0.333476	1.07994	0.592269	WT	54.0229	ND	0.355465
D1118	0.69962	0	4.35308	WT	0.031291	0.326925	0.822156	0.784506	0.926273	1.88832	1.29219	2.66201	1.51119	0.431827	2.08302	0.884494	0.834769	0	0.425527	0.709231
N1119	0.0479493	0.884223	WT	0.546287	0.216246	0.168718	0.390606	2.77181	0.829004	1.02273	2.50117	0.754113	0.395574	1.41208	0.95733	1.7495	0.61783	1.67332	1.10578	1.13108
T1120	1.11132	0.0531551	0.467562	0.040467	0.139937	0.0392882	0	0	0	1.3554	2.12505	0.854245	0.0611464	0.408595	0.411248	0.398772	WT	0.550137	0.2043	0.933657
F1121	0.112489	0.935432	3.71118	1.53525	0.174159	0.61925	1.63945	0.493701	2.29461	0.919091	0.88872	2.57432	0.776125	WT	0.100984	0.357181	1.91598	1.07188	0.937412	0.570682
V1122	0.594712	0.912779	0.375971	0.0744117	ND	0	0.358347	1.4634	1.07646	0	0.600466	0.486011	1.15209	1.06103	0.658123	0.701072	0.0779528	1.18044	0.158689	WT
S1123	1.30577	0.818667	0.425948	3.02561	1.13363	ND	0	1.19268	0	0.501278	0	0.828855	1.36127	0.341053	1.60527	WT	0.870101	2.62422	2.95505	1.37896
G1124	1.15336	0.613407	0.959029	0.820469	0.297008	0.404804	1.12065	WT	1.16119	0.250106	0.971031	0	1.68025	1.01489	0.272842	0.986864	2.39131	0.233225	0.720307	0.673742
N1125	0	5.86407	WT	0.521024	1.58178	0.710909	0	2.27014	0.291075	0.652766	3.27425	1.79422	1.64916	0.878584	0.336675	1.23188	0.538477	0	0.495002	0.339767
C1126	2.96219	0.786383	0	0.683834	WT	0.740552	0	0.750856	1.91571	0.552411	0.0612504	0	ND	3.62123	1.72087	0.407004	0.263561	0.709716	0.608005	0
D1127	1.28125	ND	0.728101	WT	2.30052	0.688252	2.03549	1.0539	0.368524	0.193187	0.57167	1.15045	0.456787	0	0.946128	3.15895	5.07907	0	0.450203	0.864896
V1128	0.860876	1.60054	1.59658	1.7027	ND	1.25374	0.731461	1.14927	1.81743	6.50057	0.692541	1.4811	1.10051	4.02242	0.214998	0.740551	0.277707	3.14444	1.82035	WT
V1129	0.902059	0.77006	0	0.338805	0	0	0.100149	1.44903	2.19657	1.03165	0.641172	0.744594	0	1.4594	0.152168	0.25094	0.196159	3.06502	0.626021	WT
I1130	3.34341	2.10541	0.724362	0.142978	1.90623	0.66257	1.69901	0.201968	0.0753102	WT	0.66261	0.283876	0.394927	1.07168	0.491435	0.47021	0.649689	0.0800596	0.0370275	0.479607
G1131	0.564801	0.372314	1.01356	0.748994	0.29713	0.752999	0.359096	WT	0	2.03226	0.717266	0.423979	0.787509	0.767296	3.14734	0.745717	0.772751	0	0.292159	0.451818
I1132	0.435245	0.0987403	1.20082	0.0472529	0.569536	4.4433	0.233859	6.00254	0.470099	WT	0.102323	1.35952	0.371774	1.06569	0	1.13604	0.720179	1.14334	1.13887	0.538186
V1133	1.37728	0.116673	0.0545686	1.00131	ND	3.26094	0.722894	0.538989	0	0.421349	0.966608	1.52831	1.27816	0.063476	0.334876	4.16167	0	0.524982	1.15146	WT
N1134	0.143333	0.781373	WT	0.628227	1.05865	0.694738	0.622335	1.32547	0.590475	1.66683	1.29419	0.891541	0.772751	2.63793	0.720748	1.01483	0.554005	1.2137	0.802386	5.38587
N1135	1.40444	0.0566278	WT	0.882407	0.666496	1.6338	1.48125	0.0638571	0.630224	0.710544	0.991019	0.445349	1.08082	0.296239	0.415782	0.835171	0.42915	0.546821	2.4776	0.683053
T1136	2.84827	0.670894	1.54785	1.63213	5.0773	1.35722	0.602766	0.428754	0.380873	2.20426	6.00776	0.259984	0.941194	0.891913	1.0944	0.775516	WT	0	0.416227	0
V1137	0.974717	3.68749	1.41427	1.12603	ND	1.92225	0.63856	0.802969	0.420871	2.36636	0.724269	0.444888	1.3466	6.84843	0.453717	0	4.13211	0.612045	2.47934	WT
Y1138	1.14257	0.0652451	0.779992	0.385148	1.4783	0.555792	0.164567	ND	1.29353	ND	0.229826	2.00085	ND	0.792128	1.02538	0.731791	1.70949	9.89044	WT	0
D1139	0.491409	ND	0.997034	WT	1.15533	0	1.43429	3.03039	0.488191	ND	0.692538	2.13426	ND	0.734199	4.94576	0.201969	0.805221	0.306435	0.828108	0.573452
P1140	4.19484	0.795294	0.824886	0	ND	0.27919	0.28918	ND	0.659663	0.602007	0.86718	1.24104	0.935436	0.404326	WT	1.23096	0.558263	0.525117	0.337215	ND
L1141	2.05452	1.58113	2.71016	2.95003	ND	0.946471	1.76803	2.77841	2.02899	0.204632	WT	1.48459	1.23322	1.67723	2.38212	2.2024	1.03455	5.1507	3.8258	3.2413
Q1142	0	1.11517	4.07125	1.14236	1.07252	WT	1.52251	0.185138	1.44343	0.792055	0.832152	1.84521	2.06339	1.86312	0.358757	ND	1.84645	1.80918	8.4415	1.67899
P1143	1.1241	0.32023	6.12827	0.952138	ND	0.775886	2.83297	0.268161	0.283078	2.40102	0.780034	1.05483	6.00254	2.38953	WT	1.08855	0.440501	1.22199	0	6.53855
E1144	0.386687	0.898514	0	0.42904	0.555414	2.12522	WT	2.3109	1.12548	14.4291	0.138923	1.0795	0.126235	20.1514	4.87808	ND	0.467718	0.771906	4.89179	0.555556
L1145	11.9405	1.30899	3.97529	1.97481	ND	4.33722	0	4.16116	3.05875	8.39636	WT	0.786836	1.01396	0	5.33727	2.6172	3.76642	0.44433	0	0.471658
D1146	0.678486	ND	2.29309	WT	0.52196	0	0.495758	1.26021	2.04562	0.674752	0.513137	0	0	2.56494	17.1419	1.68985	1.03522	0	1.6734	0.792154
S1147	0.832477	1.57694	0.898655	8.78376	0.125933	0	3.88789	0.100984	1.79848	0.31738	0.745434	2.00085	2.06296	2.27619	2.97267	WT	1.06772	0	0.7843	0
F1148	ND	6.23175	8.28406	2.6098	1.1252	6.90125	4.57946	3.42232	2.99687	1.32928	1.10369	7.26675	0.403937	WT	3.26226	3.00377	2.81952	1.96833	1.05647	0.819056
K1149	0	0.726151	2.73019	0	ND	0.83324	1.3908	6.68945	3.77508	0.740548	0.0389763	WT	1.26158	1.6406	5.43125	1.25021	0.315993	1.42821	0.62206	1.20604
E1150	0.348753	1.14372	0	0.861017	2.56492	0.853593	WT	1.79565	0.246851	0.750322	1.11083	1.49742	0	0.229308	0	0.74055	2.77706	1.45591	1.738	1.43666
E1151	0.216003	0.633149	5.21573	0.874462	0	3.5422	WT	1.0004	96.0407	1.05045	0	1.81388	0	ND	4.16559	ND	0	0.130686	0.24685	0.704895
L1152	1.1206	3.52524	1.72794	ND	ND	3.87561	12.1703	ND	4.90681	0.63476	WT	1.51311	1.56456	0.833118	4.44972	3.73721	23.9587	1.11083	ND	0.418296
D1153	0.491515	0.462958	1.2253	WT	0.116929	0	0.607538	0.39771	0.135251	0.31738	0	0	ND	ND	9.11789	0.70375	0.208173	0.870235	0.464068	1.20712
K1154	1.25716	1.20298	0.951092	0	ND	0.461372	1.43831	4.60125	0.577169	1.71792	1.36227	WT	1.1271	0	6.7919	1.32958	0.785038	6.60226	0.921171	2.51787
Y1155	0	0	2.64693	3.58527	2.40455	1.66282	4.24522	3.23679	1.10483	1.94829	0.074055	4.03011	6.61853	0.925744	1.2866	3.71709	3.41163	0	WT	0.138854
F1156	3.16952	3.09035	5.58307	2.89579	0.938772	1.58493	0.766543	3.89231	2.96189	1.05962	1.15408	1.66562	1.18392	WT	3.88048	1.467	0.807996	0	0.961284	1.7054
K1157	1.20855	0.916148	1.10557	0.790091	1.22201	1.13055	1.01007	5.30329	0.456423	1.53037	0.383227	WT	1.18753	1.54111	11.1538	1.78906	0.342569	0.0347134	0.303731	1.19071
N1158	2.88258	0.281619	WT	0.609989	1.46286	0.966546	0.940545	2.1013	0.481118	0.593184	0.228215	0.863143	0.205047	0	0.876997	1.44404	0.947105	0.891329	1.14867	0
H1159	1.71109	1.30044	0.643437	1.27182	1.50658	0.724151	0.370275	3.87787	WT	1.47532	0.331597	0.562225	0	0.633374	1.32497	1.79532	3.4788	0.945606	1.43587	0.555414
T1160	1.17516	0.376037	0.503255	0.843871	0	0.44433	ND	ND	0.426456	0.967796	0.984452	1.87748	0	2.75117	0.556096	0.927856	WT	0	0.719358	1.10102
S1161	0.723606	0.637021	1.63822	0.353241	0.515032	1.64464	44.9883	1.59967	2.94841	0.595664	0.44547	2.32863	0.437686	0.922326	1.0053	WT	1.20591	0.85861	1.39862	1.80193
P1162	0.237967	0.359271	0.309944	0	ND	1.15054	0.269292	0.802974	0.843702	2.25096	1.02254	1.25759	0.957611	0.947771	WT	0.694653	1.46279	0	0.444332	3.11236
D1163	0.728235	0.634758	1.38698	WT	0.185137	2.36291	0.684973	0.934041	0.784875	0.245532	0.105793	0.836797	0.863331	1.5839	1.82651	0.350547	1.36334	1.93231	0.826186	1.17325
V1164	0.693617	1.01284	1.24504	0.914838	ND	1.5332	0.657057	1.09368	0.858813	0.687945	0.854667	0.688746	1.25566	0.63742	2.00091	1.81237	1.39328	3.22925	2.85332	WT
D1165	0.617389	1.00042	1.08921	WT	1.50064	0.689025	0.763395	0.870612	0.849766	1.90428	3.72972	1.7406	ND	2.09852	2.00085	0.975552	1.22894	11.2268	1.48194	0.715573
L1166	0.0789812	1.12485	0.479993	4.27224	ND	0.693996	0.158325	0.908162	1.46603	0.701591	WT	3.27287	0.852211	0.771409	1.64568	0.660987	1.07267	5.20151	1.06992	2.36667
G1167	0.854096	0.30415	1.36591	0.911041	0.585061	2.32799	1.99219	WT	1.94103	0.906155	0	0.605904	0.47612	0.837954	1.08905	0.726175	1.5109	0.473468	1.36655	1.11682
D1168	1.93169	ND	1.74001	WT	0	0.666496	0.61042	1.14285	1.23868	0.826096	0.739494	0.222166	0.671127	0	1.8729	0.325423	0.105793	1.85138	0.58047	0.984558
I1169	0	0.344644	2.05146	0.427241	0	0.0682107	0	ND	0	WT	1.80789	1.22191	0.370803	3.59902	0	0.692471	0.974856	0	3.19745	2.7211
S1170	0.383942	ND	0.634946	0.592667	0.983559	ND	3.39606	1.65652	0.299067	0.833118	1.61104	5.10955	13.8809	1.84146	1.38277	WT	0.991275	0.74055	1.0289	0.857507
G1171	0.590019	0.229569	1.55963	0.997113	0.71865	1.00043	ND	WT	3.14504	0.350046	4.4433	0	0.175778	0.994944	1.11083	1.03257	1.34856	0.906941	ND	0.301293
I1172	0.687653	0.937899	1.11552	0.611505	1.61319	2.86204	3.33249	0.576865	1.39893	WT	0.420255	1.44198	0.286976	1.23398	0.0300224	0.472005	2.43085	ND	3.25819	1.20927
N1173	0.658707	0.243902	WT	1.97098	0.512413	0.0476394	0.0528965	0	0.24679	1.26286	0	0.732179	0.222108	0.500212	0.48536	1.05027	0.391774	0.233858	0.919413	ND
A1174	WT	0.264868	4.10151	0.510978	1.54153	0.509305	0.185137	0.700967	3.86239	0	0.157434	0.0935434	0	2.44994	0.815214	0.878889	1.33803	0.13049	ND	0.85209
S1175	0.7746	0.576046	1.27163	0.331934	1.39905	ND	ND	1.22955	0.218667	0.335449	1.16806	3.61351	0.0882729	0.123425	1.16372	WT	0.721869	0	0	1.34955
V1176	0.855811	0.626629	1.0414	1.04612	ND	5.83649	1.60314	1.05373	7.99794	2.56184	2.6702	0.952138	1.90177	0.271522	ND	2.96616	2.16713	0.970018	0.98864	WT
V1177	1.32898	0.405714	0	0.428753	ND	0.277706	0.696248	2.21264	2.93624	1.66624	1.03336	0.358476	1.52207	1.30526	1.6507	1.27414	0.0822836	1.17265	0	WT
N1178	2.94008	0.130685	WT	1.16989	0	0.603736	2.76659	0.138854	0.325542	0.982736	3.06435	0.670412	1.76585	1.21981	2.48925	1.41781	1.02423	0	1.37319	0.132013
I1179	0.271164	0.29068	1.20609	1.22415	0.200085	1.23786	2.90175	2.51787	0.555414	WT	0.621749	0.779589	0.737979	1.47248	3.08241	0.374366	1.56569	1.31421	2.62612	0.869187
Q1180	0.333248	2.02758	0.581534	2.6676	0.137422	WT	0.571332	8.18004	0.852553	1.90288	1.47256	1.14243	0.506407	0.0347134	0.483478	3.77681	1.53453	1.58703	1.22954	0.978074
K1181	1.00042	1.16813	1.11013	5.49241	0.598135	2.10982	1.33749	1.83526	0.0461734	0.214377	0.277708	WT	1.22558	6.54761	0.26098	2.34317	0.341936	0.90323	0	0.0566278
E1182	0.583276	0.311819	2.13692	0.658451	0.0888661	0.86908	WT	1.30442	0.516663	1.08948	ND	1.92042	1.32436	4.04151	2.80245	0.0769558	0	0.950318	0.4142	0.928782
I1183	ND	0.44433	1.18751	ND	0.120089	0.913761	ND	0	2.98659	WT	0.578001	0.938121	0.655986	0.514894	1.81772	0.651059	3.53716	5.18381	25.8267	0.674863
D1184	0.726077	0	0.830822	WT	0.107847	2.34825	1.57247	1.64096	1.75306	0.249368	0.731776	0.740549	0.253397	0.58954	1.1693	1.91797	2.51401	2.83206	0.469481	0.973701
R1185	1.34832	WT	11.5017	1.43217	0.200085	0.348654	1.0301	1.58647	9.06946	1.13826	0.843255	1.6872	1.22526	3.02376	1.6256	0.933722	1.8656	0.86898	0.471816	0.168733
L1186	1.97481	0.869074	1.76105	0.949976	ND	3.18734	1.51637	0.746773	3.84773	2.00319	WT	1.24816	0.415897	0.628448	1.59368	1.364	1.22098	0.349473	2.06607	1.68702
N1187	1.71108	0.165994	WT	0.697099	0	2.11141	1.44276	0.208281	0.987159	0.786498	0.552605	0.499596	1.81019	0.162087	6.22091	2.19785	0.528606	8.50361	0.589428	0.820148
E1188	0.367754	0.341046	2.31616	0.736667	0.878423	0.666722	WT	2.55115	4.01726	ND	0.75089	1.08271	0	0.964617	0.499851	0	ND	3.63364	1.58141	0.591428
V1189	0.862832	1.88908	2.13217	0.754092	ND	2.57048	0.730997	0.684562	2.06226	1.02159	1.05833	0.409832	1.68132	1.86777	5.59302	2.27919	6.38808	0.842999	0.317505	WT
A1190	WT	1.6838	0.170896	1.17595	2.20163	1.08424	0.414457	1.52812	1.60989	0.348959	0.71157	3.25674	0.477378	1.40318	2.79243	0.680716	1.18594	0	1.3352	1.22838
K1191	1.97481	1.13444	1.10983	2.00841	0	0.722496	1.9845	2.39964	0.489198	0.907752	0.387752	WT	1.43531	1.02197	9.71325	0.544184	0.525447	1.83465	0.385646	0.226466
N1192	0.331303	0.399078	WT	0.641852	0.589149	2.67624	2.59706	0.971144	0.74971	0.543976	1.41874	0.722061	0.773443	0.921387	5.37868	0.920215	0.956093	1.34687	2.29036	6.49069
L1193	3.20158	1.32573	0.180831	2.52448	ND	1.17616	3.64578	6.04705	1.89149	5.79142	WT	1.87147	0.528242	0.899066	2.55814	2.57522	0.185138	2.60242	0.526366	2.14613
N1194	1.18508	0	WT	0.988094	0.451273	1.99949	0.170543	3.73641	0.19754	0.912654	2.02495	0.591132	1.1815	0.376544	0.0957608	0.926987	1.31645	0.130686	0.93356	1.02538
E1195	0.540323	0	1.61815	1.9482	0.166738	0.304567	WT	3.48474	0.985214	0.581736	1.38853	0.823415	0.296275	2.31791	2.4826	2.22165	0	0	0.123425	0.710591
S1196	0.489284	1.11252	3.40206	0.990913	1.73661	1.11083	0.128667	ND	0	0.2741	0.164139	0.302239	ND	1.02121	1.07425	WT	1.03887	0	0.61512	0.809623
L1197	1.50063	1.12851	4.78454	2.31561	ND	1.299	2.62559	0.763697	2.89908	0.982359	WT	0.630075	0.973528	ND	1.8378	0.783141	0.370275	1.65563	1.58137	0.576608
I1198	1.11083	0.810682	0.67319	0	3.41524	2.66598	0.0833689	0	0	WT	0.247434	0	1.22964	0.913098	1.30055	0.815661	1.47258	ND	0.771607	1.238
D1199	0.374247	0	1.08733	WT	0.230867	0.44433	0.757436	1.28535	0.385272	ND	0	0.281023	ND	1.44138	1.27813	0.370276	0	1.13111	1.19589	0.861829
L1200	0.750322	1.06629	0.30727	0	ND	0.839422	2.40054	ND	2.12265	0	WT	0.206334	2.05988	1.05236	2.6975	0.272842	0	0	0.242992	1.99433
Q1201	15.8298	1.27843	32.3636	0.250107	ND	WT	1.38389	ND	1.01696	0.786329	0.793918	1.61741	0.822836	0	1.5593	0	0.814291	1.58921	0.727941	ND
E1202	0.241009	0.909555	2.01857	0.460088	0.935455	0.752411	WT	1.17907	ND	0	0	0.868024	0.130686	0.575981	ND	0	0.555414	1.01884	0.116929	0.690358
L1203	0.255758	1.10777	0.252495	0.0364206	ND	0.987993	4.44131	ND	4.19663	0	WT	0.780904	0.524191	0	1.38391	0.393667	0	0.952136	2.22164	0.798217
G1204	1.09969	0.13543	1.10435	1.29179	0.749737	ND	0	WT	0	0	0	0.39147	0	0	0	1.19044	0	1.7346	0.573329	0.537871
K1205	0	1.01793	1.49976	ND	0.411939	0.533794	1.59891	2.66554	ND	4.97281	2.47356	WT	1.32537	ND	3.52532	0.67484	0.949743	1.12679	2.11008	0.854354
Y1206	1.02613	0.266598	2.43889	0.595115	1.13218	1.66737	1.72231	0.737995	1.18479	1.11082	0.820327	1.46243	ND	0.699292	0.44433	0.190731	0.048297	0.381608	WT	3.04344
E1207	0.633222	0.959029	1.40844	0.663376	0.189214	0.52527	WT	1.28902	0	0.759053	0.47581	0.746812	0.0591944	0	2.05213	ND	0	0	0.50941	0.51779
Q1208	1.74502	0.865621	3.52701	1.04052	1.11952	WT	0.376764	1.29841	1.02414	0.455725	0.402072	0.872484	0.71969	6.80738	0.490868	ND	0.267443	1.3029	0	0
Y1209	ND	0	1.16512	0.855368	1.58777	1.36292	0.138508	0	1.503	0.214377	18.7788	0.909075	0.473885	0.625705	0.563304	0.593166	0.22283	1.18346	WT	0
I1210	6.00256	0.871235	1.24191	0	0.178648	1.55731	ND	0	2.04004	WT	0.3968	0.842728	1.38865	0.946766	0	0.415478	0.975407	3.00128	0.31738	1.86157
K1211	0.50492	2.14205	1.12765	0	0.818528	0.349674	0.62476	2.22165	0.294685	0.634757	0.646297	WT	3.65706	0.799797	1.06108	0.0871235	0.392326	0.502292	0	1.11221
W1212	1.42166	0.642406	0	0.398756	0.695029	0.389821	0.246851	0.843357	0.333248	0	1.01999	0	0.275176	ND	ND	0.253904	0	WT	0	0.755238
P1213	0.685294	0.123425	0.584645	1.3547	0	0.0281222	2.39479	1.3049	0.641277	0	0.661935	1.34886	2.22165	0	WT	0.724946	0.627896	0.15869	0	2.96219
W1214	0.552868	0.738276	0.455724	1.30527	0.392592	0.384733	0.968567	0.724093	3.67055	0.598136	0.685197	0	1.20251	1.00748	3.21903	0.791662	0	WT	0.395938	0.626703
Y1215	1.91165	1.06797	1.02918	0.506461	0.985502	4.84003	0.994516	3.37079	0.995969	3.00127	0.721113	1.37262	ND	2.95096	0.271633	0.392065	0.827323	0	WT	1.36721
I1216	0.119017	0.444632	1.34937	0.270933	5.22294	1.6273	0	1.55482	0.551879	WT	0.633905	13.6725	0.853958	0.580544	0.126952	0.516601	1.5485	0.201969	0.372573	0.97789
W1217	1.29696	0.835309	0.0304337	0.497472	0.540714	0.638113	ND	1.05425	0.496082	0.65625	0.578959	0.222166	0.628612	1.4248	0.478463	0.4193	2.55664	WT	0.642343	0.420081
L1218	0	1.09566	0.193187	1.19627	ND	0.779495	0.139019	0.185138	0.447538	0.112205	WT	1.37809	0.737229	0.725532	1.46668	0.132097	0	1.38235	1.30493	0.983489
G1219	0.547837	0.245395	1.86226	0.742666	0.797142	0.524735	0.271442	WT	0.0980139	1.20587	2.478	0	1.33299	ND	0.677113	0.721549	0	0.740551	0.323937	0.791185
F1220	0.591125	0.0516663	0	0	0.290234	ND	ND	0	0.651306	0.63938	1.10729	0.592842	0.808686	WT	0.622063	0.673215	0.557067	0	0.976956	0.456913
I1221	0.635021	0	0.459816	0.660281	0	ND	ND	1.00042	6.54393	WT	0.296565	1.07417	1.76538	1.84114	ND	0.312631	0.665523	ND	0.193187	0.754537
A1222	WT	0.734149	0.138854	0.381052	1.44456	0	2.36463	0.923532	0	0.634758	0	0.0304337	0	0.092569	0.592291	0.396777	0.923332	1.28626	0	0.903613
G1223	0.938314	0.750115	0	0.795621	0.296272	ND	1.4424	WT	ND	1.23425	0.529637	0.14811	0	0.938071	0	0.678369	0.839556	0	ND	0.639517
L1224	0.775485	0.710748	0.0555414	0	ND	0.973273	0.0600254	0	0	0.267842	WT	1.50002	1.67295	ND	1.52702	0.0461734	0	0.847106	2.592	0.289182
I1225	0	0.370275	1.73367	0.150064	0.654735	7.80277	0	0.555414	0	WT	0.201927	0	0.735876	1.60146	0.230867	0.367472	0.884707	0.195735	0.412742	1.52403
A1226	WT	0.201968	4.20178	0.672191	0.0909474	5.27911	0.476068	0.704374	0.612871	3.33248	2.17595	0	ND	0.208281	0.475334	0.59464	1.36121	ND	3.02859	2.01998
I1227	0.88866	0.096815	2.64251	0	0.31738	0.185138	0	0	5.00212	WT	0.605928	2.18694	0.127964	2.04245	ND	0.293889	1.01221	0	0.920679	1.70284
V1228	1.3949	0.0441365	0.679356	0.417439	ND	0	0.601503	1.30448	0	0.158689	0.326042	0.566169	1.17928	0.310378	1.82493	0	0.891527	0	0	WT
M1229	0.683588	0.885095	1.52651	0.0252461	ND	0.823286	3.4456	0	0	1.43665	0.481738	0.839636	WT	0.740553	5.92744	0.5722	0.606015	0.555414	4.25364	0.891491
V1230	0.914167	0.370277	0.130686	0.0857505	ND	6.33376	0.524578	1.08541	1.14334	2.34853	0.732255	0.579563	0.974622	0	0.750317	0	ND	1.46698	1.08836	WT
T1231	0.986748	0	2.8952	0.444486	2.18608	0.623204	ND	3.2429	0	1.05961	0.793447	5.07807	4.11542	ND	0.587911	1.12299	WT	5.00212	1.94497	2.00109
I1232	15.7323	0.758612	0.547015	0	0.0304337	ND	0.500212	1.29339	0	WT	0.731541	ND	0.45543	1.00119	1.64209	0.669913	0.8458	6.00254	0.361964	3.42979
M1233	0	1.76507	0.821956	0	ND	1.00042	0.0182103	0	0	1.34459	0.692018	0.660011	WT	2.27985	0	0.351199	1.42006	0.74055	ND	1.11139
L1234	0.887801	0.33759	0.74055	0	ND	1.42741	0	3.24702	1.53245	0.383925	WT	1.78859	0.492824	0	1.06117	1.8296	0	0	0.257251	0.390749
C1235	0	1.12568	0.281369	0.231823	WT	0.878696	0	1.75315	1.07724	2.328	0	0.0854481	ND	2.15006	0	0.963387	0.620657	1.1888	0.885707	1.00042
C1236	0	0.985189	4.14124	0.0965938	WT	0.555413	0.281619	1.36079	0.141377	0.160068	0.827174	0.126107	ND	0.539371	0	0.53746	0.713152	1.21206	0.80934	1.48109
M1237	1.62881	0.757659	0.186469	1.43754	ND	0.254434	0.22455	0.0548555	0.49969	1.0238	0.481067	0.783367	WT	1.55969	1.31505	1.09263	1.2537	0.302952	0.360711	1.24797
T1238	0.799001	0.825632	1.08925	ND	3.62639	0	1.29117	0.451863	ND	1.58502	2.09647	0.242399	2.88341	4.12429	1.33593	1.40952	WT	0.433494	ND	0.798907
S1239	0.970532	0.362341	1.58912	2.05731	1.07554	ND	ND	1.12961	0.833118	1.07596	0.555412	0.108675	1.50064	0.97191	0.222166	WT	0.559043	0.643896	0.0600448	0.594402
C1240	0	1.60699	1.71612	1.77733	WT	0	0.170897	0.777101	0.0643955	0.938206	0.750322	0	ND	1.63183	0.899959	0.605807	0	1.38697	1.20488	0
C1241	1.19913	0.881779	0.253292	0.175394	WT	4.75479	0.818504	1.2778	0.362766	1.17236	0.43443	0.750319	ND	0.921428	0	1.04682	0.157962	0.385336	1.29767	0.76785
S1242	0.211283	1.788	0.905297	0.321966	0.98709	0.154999	1.59867	0.500576	1.29192	0.717881	0.68246	3.86671	3.99942	0.930212	1.02949	WT	0.524778	4.36655	0.954726	0.537692
C1243	3.25378	1.95138	0.529368	0	WT	0	0.0577052	1.29635	1.11083	0.399574	1.40479	0	ND	0.572507	2.61142	0.618465	0.256039	0.78146	0.910677	0
L1244	0.128574	0.649244	1.87453	1.0799	ND	1.40029	0.814688	0	ND	0.775223	WT	1.61054	0.988434	0.97395	1.23746	0.729625	3.50081	1.59718	0.751775	1.12838
K1245	0.821876	1.32565	1.95723	0.772751	1.51197	0.262059	1.13249	4.06397	1.57941	0.606511	3.65892	WT	1.07544	2.3937	0.121673	0.546864	0.569574	0.573907	3.50411	1.39948
G1246	2.55331	0.16722	1.29596	1.24426	0.793019	0	0.144263	WT	0.725083	0.907735	ND	1.79319	0	1.02084	0	1.11512	ND	1.10207	1.69397	0.766671
C1247	0.496333	1.41934	0.776639	2.53116	WT	1.96432	0.578557	0.531305	1.26527	0.545985	2.74583	0.710929	ND	0.533645	0.666496	0.456191	0.498969	0.927334	0.95826	1.2465
C1248	3.81979	1.02399	0.370275	0	WT	0	ND	0.789948	1.71829	0.883156	0.292654	ND	ND	1.21974	0.572747	0.594404	0	0.813878	0.738216	0.611068
S1249	0.301529	0.157743	0.619509	0.569062	0.205267	0.548472	0	0.636652	1.31525	ND	0.777896	1.02538	0.138854	1.15151	1.25823	WT	0.611807	0.306435	0.313034	0
C1250	0	1.22947	ND	ND	WT	ND	1.53399	0.80237	0.063476	ND	0.409745	3.33248	ND	0.700767	0	1.56292	ND	0.914873	0.634772	0.873084
G1251	0.467035	0.711857	11.3312	0.981064	2.2151	0	1.37773	WT	0	ND	1.00042	2.16152	2.13803	0	0.266598	ND	0	0.277708	0	0.620715
S1252	1.76175	0.53849	1.50821	1.43437	1.15248	ND	ND	0.509354	0.130686	0.939608	ND	0.370277	ND	0.379832	1.07188	WT	0.246289	ND	0.0854481	0
C1253	ND	1.05187	ND	ND	WT	ND	ND	0.697503	ND	ND	ND	ND	ND	0.604612	ND	0.938787	ND	0.361189	1.12066	ND
C1254	ND	ND	ND	ND	WT	ND	ND	ND	ND	ND	ND	ND	ND	ND	ND	ND	ND	ND	ND	ND
